# Supplementary material for: Effects of SPI1-mediated transcriptome remodeling on Alzheimer’s disease-related phenotypes in mouse models of Aβ amyloidosis
Source: Nat Commun. 2024 May 11;15:3996. doi: 10.1038/s41467-024-48484-x (PMC11088624; doi:10.1038/s41467-024-48484-x)
Supplement: Supplementary file 4 — Supplementary Data1 [file 41467_2024_48484_MOESM4_ESM.xlsx]

## Sheet: Data 1
Data 1. nCounter® Mouse AD Panel - Gene list
Gene	Accession
2410015M20Rik	NM_153152.3
2900026A02Rik	NM_172884.3
6430548M08Rik	NM_172286.4
A2m	NM_175628.3
Abca2	NM_007379.2
Abca8b	NM_013851.2
Ablim2	NM_001177696.1
Acaa2	NM_177470.2
Acadsb	NM_025826.4
Acot7	NM_001146057.1
Acp1	NM_001110239.1
Acp2	NM_007387.2
Acsl5	NM_027976.2
Actr3b	NM_001004365.1
Actr6	NM_025914.2
Acvrl1	NM_009612.2
Add2	NM_001271857.1
Add3	NM_013758.4
Adhfe1	NM_175236.4
Adipor2	NM_197985.3
Adora2a	NM_009630.2
Adpgk	NM_028121.2
Adprh	NM_007414.3
Aff1	NM_001080798.1
Agbl4	NM_030231.3
Agl	NM_001081326.1
Ahnak	NM_009643.1
Ahsa1	NM_146036.1
Alcam	NM_009655.1
Aldh2	NM_009656.3
Aldh6a1	NM_134042.2
Aldh7a1	NM_001127338.1
Aldh9a1	NM_019993.3
Alg2	NM_019998.2
Amer2	NM_028113.3
Amer3	NM_213727.2
Amot	NM_153319.3
Amph	NM_175007.1
Anapc11	NM_025389.4
Anln	NM_028390.3
Ano6	NM_175344.4
Antxr1	NM_054041.2
Anxa2	NM_007585.3
Anxa5	NM_009673.2
Ap3b2	NM_021492.3
Aph1a	NM_146104.2
Apoe	NM_001305844.1
App	NM_007471.2
Appl2	NM_145220.2
Arfgap2	NM_001166024.1
Arhgap1	NM_146124.4
Arhgap31	NM_020260.2
Arhgap44	NM_001099288.1
Arhgap5	NM_009706.2
Arhgdib	NM_007486.4
Arhgef26	NM_001081295.1
Arhgef6	NM_152801.2
Arhgef9	NM_001033329.2
Armcx5	NM_001009575.5
Arpc1b	NM_023142.2
Atcay	NM_178662.3
Atg14	NM_172599.4
Atg4c	NM_001145967.1
Atl3	NM_146091.4
Atp1a3	NM_144921.1
Atp2b1	NM_026482.1
Atp2b2	NM_001036684.2
Atp5a1	NM_007505.2
Atp5h	NM_027862.1
Atp5j2	NM_020582.2
Atp5mpl	NM_027360.2
Atp6ap2	NM_027439.4
Atp6v0b	NM_033617.3
Atp6v1c1	NM_025494.3
Atp6v1f	NM_025381.2
Atp8a2	NM_015803.2
Axl	NM_009465.3
B2m	NM_009735.3
Bag2	NM_145392.2
Bag3	NM_013863.4
Bbx	NM_027444.1
Bcar3	NM_013867.2
Bcl2	NM_009741.3
Bcl2l1	NM_009743.4
Bcl6	NM_009744.3
Bdh1	NM_001122683.1
Bex1	NM_009052.2
Bin1	NM_001083334.1
Bmpr1b	NM_007560.3
Bok	NM_016778.2
Bola3	NM_175277.4
C130074G19Rik	NM_178692.3
C1qa	NM_007572.2
C1qb	NM_009777.2
C1qc	NM_007574.2
Cachd1	NM_198037.1
Cacng8	NM_133190.1
Cald1	NM_145575.2
Calm3	NM_007590.3
Camk4	NM_009793.3
Camta2	NM_001190376.1
Capza2	NM_007604.2
Car10	NM_028296.3
Casc4	NM_177054.5
Cbln1	NM_019626.3
Ccdc115	NM_027159.2
Ccdc117	NM_134033.2
Cct3	NM_009836.1
Cd2ap	NM_009847.3
Cd47	NM_010581.3
Cd63	NM_001042580.1
Cd74	NM_001042605.1
Cd81	NM_133655.2
Cdc42ep1	NM_027219.3
Cdc42ep4	NM_001163346.1
Cdc42se1	NM_001038708.2
Cdh20	NM_011800.4
Cdh22	NM_174988.3
Cdk14	NM_011074.2
Cdk18	NM_008795.2
Cdkl5	NM_001024624.2
Cers2	NM_029789.1
Cflar	NM_207653.3
Cggbp1	NM_178647.2
Chgb	NM_007694.4
Chn1	NM_001113246.2
Chordc1	NM_025844.2
Chrac1	NM_053068.3
Chrm1	NM_007698.3
Chrm3	NM_033269.2
Chrnb2	NM_009602.4
Cirbp	NM_007705.2
Cldn10	NM_021386.4
Cldn11	NM_008770.3
Cldn5	NM_013805.4
Clic1	NM_033444.2
Clmn	NR_104435.1
Clstn3	NM_153508.4
Cmtm5	NM_026066.2
Cmtm6	NM_026036.3
Cnksr2	NM_177751.2
Cnn3	NM_028044.2
Cnp	NM_009923.2
Cntn2	NM_177129.5
Cntn4	NM_001109751.1
Cntnap1	NM_016782.2
Coa3	NM_026618.2
Col9a2	NM_007741.2
Col9a3	NM_009936.2
Commd4	NM_025417.2
Cops3	NM_011991.1
Cops4	NM_012001.2
Coq4	NM_178693.4
Coro2a	NM_001164804.1
Cox6c	NM_053071.2
Cox7a2l	NM_001159529.1
Cplx1	NM_007756.3
Cpne2	NM_153507.2
Cpt1a	NM_013495.1
Csf1	NM_001113530.1
Csrnp3	NM_178634.2
Ctnna1	NM_009818.1
Ctnnd2	NM_008729.2
Ctss	NM_021281.2
Cuedc1	NM_198013.3
Cyba	NM_007806.3
Cyfip2	NM_001252459.1
Cyp27a1	NM_024264.3
D430041D05Rik	NM_001033347.2
Daam2	NM_001008231.2
Dag1	NM_010017.3
Dars	NM_145507.2
Dbndd2	NM_001048228.1
Dcaf8	NM_153555.2
Ddx41	NM_134059.2
Ddx42	NM_028074.4
Decr1	NM_026172.3
Dhrs11	NM_177564.5
Dido1	NM_011805.2
Dip2b	NM_172819.3
Diras2	NM_001024474.2
Dlg3	NM_001177778.1
Dlgap1	NM_027712.3
Dnaja2	NM_019794.4
Dnajb4	NM_027287.3
Dnajb6	NM_011847.4
Dnajc9	NM_134081.4
Dnm1	NM_010065.2
Dock10	NM_175291.3
Dock3	NM_153413.2
Dop1a	NM_177208.3
Dtd1	NM_025314.3
Dtna	NM_010087.3
Dync2li1	NM_172256.1
Edil3	NM_001037987.3
Efcab14	NM_172698.2
Efemp2	NM_001164352.1
Efhd1	NM_028889.2
Ehd3	NM_020578.3
Elovl1	NM_019422.2
Elovl7	NM_029001.4
Endod1	NM_028013.1
Eno2	NM_013509.2
Enpp2	NM_001136077.2
Entpd3	NM_178676.4
Ep300	NM_177821.6
Epas1	NM_010137.3
Epha4	NM_007936.3
Eps8	NM_001271587.1
Eri2	NM_027698.5
Ermn	NM_029972.3
Esam	NM_027102.3
Evc	NM_021292.2
Evi2a	NM_010161.3
Exoc1	NM_027270.2
Ezr	NM_009510.2
Fa2h	NM_178086.3
Fam107b	NM_025626.4
Fam124a	NM_001243857.1
Fam129b	NM_146119.2
Fam160a2	NM_001242363.2
Fam171a1	NM_001081161.1
Fam189a2	NM_001114174.1
Fam193a	NM_001243123.1
Fam213a	NM_027464.3
Fam49a	NM_029758.4
Farsb	NM_011811.3
Fat1	NM_001081286.2
Faxc	NM_175234.4
Fbxo2	NM_176848.1
Fcer1g	NM_010185.4
Fermt2	NM_146054.2
Fibp	NM_021438.4
Fkbp4	NM_010219.3
Flt1	NM_010228.3
Fmnl2	NM_172409.2
Fn1	NM_010233.1
Foxn2	NM_180974.4
Foxn3	NM_183186.2
Foxo1	NM_019739.2
Frmd4b	NM_145148.2
Frmpd4	NM_001033330.2
Fryl	NM_028194.2
Fstl1	NM_008047.5
Fubp3	NM_001033389.3
Furin	NM_011046.2
Fxyd5	NM_008761.3
Fyn	NM_008054.2
Gab1	NM_001301298.1
Gabarapl1	NM_020590.4
Gabbr2	NM_001081141.1
Gabrb3	NM_008071.3
Gabrd	NM_008072.2
Gabrg1	NM_010252.4
Gdap1l1	NM_144891.2
Gfra2	NM_008115.2
Gja1	NM_010288.3
Gjb1	NM_008124.2
Glod4	NM_026029.3
Glt1d1	NM_177005.4
Gltp	NM_019821.2
Glud1	NM_008133.4
Gm20425	OTTMUST00000090337.1
Gna12	NM_010302.2
Gna13	NM_010303.3
Gnai2	NM_008138.4
Gnb5	NM_138719.5
Gng11	NM_025331.2
Gng12	NM_001177559.1
Gns	NM_029364.3
Golim4	NM_001291069.1
Got1	NM_010324.1
Gpc1	NM_016696.4
Gphn	NM_145965.2
Gpi1	NM_008155.3
Gpr158	NM_001004761.1
Gpr37	NM_010338.2
Gpr62	NM_001159652.1
Gprc5b	NM_001195774.1
Gramd3	NM_026240.2
Gria3	NM_016886.3
Grn	NM_008175.4
Gss	NM_008180.1
Gstz1	NM_010363.2
Gtf2h3	NM_181410.3
Gtpbp4	NM_027000.2
Gucy1b1	NM_017469.4
H2-Ke6	NM_013543.2
H2afz	NM_016750.2
Hadhb	NM_145558.1
Heca	NM_001033432.3
Hecw1	NM_001081348.3
Herpud2	NM_020586.2
Hgsnat	NM_029884.1
Hint2	NM_026871.1
Hip1	NM_146001.2
Hltf	NM_009210.3
Hnrnpf	NM_001166430.1
Hp1bp3	NM_001122896.2
Hsbp1	NM_024219.1
Hsdl2	NM_024255.3
Hsp90aa1	NM_010480.5
Hspa1b	NM_010478.2
Hspa2	NM_008301.4
Hspa4	NM_008300.3
Hspb8	NM_030704.2
Hsph1	NM_013559.2
Ibtk	NM_001081282.2
Ica1	NM_010492.3
Ica1l	NM_027407.3
Idh2	NM_173011.2
Idnk	NM_198004.3
Ift27	NM_025931.2
Igf1r	NM_010513.2
Igfbp5	NM_010518.2
Il17d	NM_145837.3
Imp3	NM_133976.2
Impact	NM_008378.2
Inha	NM_010564.4
Inpp4a	NM_172971.2
Inppl1	NM_010567.2
Itga6	NM_008397.3
Itgb1	NM_010578.1
Itgb5	NM_001145884.1
Itgb8	NM_177290.3
Itpkb	NM_001081175.1
Jmjd6	NM_033398.2
Kank1	NM_181404.5
Kcnip4	NM_001199244.1
Kcnq5	NM_001160139.1
Kctd1	NM_001142731.1
Kctd12	NM_177715.4
Kif13b	NM_001081177.1
Kif1c	NM_153103.2
Kif3a	NM_008443.3
Klc2	NM_008451.2
Klhl21	NM_001033352.3
Klk6	NM_001164696.1
Ktn1	NM_008477.2
Lamb2	NM_008483.3
Lamp2	NM_001017959.1
Laptm5	NM_010686.3
Lats2	NM_153382.1
Lcp1	NM_001247984.1
Leprot	NM_175036.4
Lgr5	NM_010195.2
Lhfpl2	NM_172589.2
Lifr	NM_001113386.1
Limk2	NM_001034030.2
Lims1	NM_026148.3
Lmo2	NM_001142335.1
Lnx1	NM_010727.4
Lrp10	NM_022993.3
Lrp4	NM_172668.3
Lrrc49	NM_145616.4
Lrtm2	NM_172492.3
Lsm4	NM_015816.4
Lyrm9	NM_001076681.2
Madd	NM_001177720.1
Mag	NM_010758.2
Mal2	NM_178920.2
Man2a1	NM_008549.2
Map3k9	NM_001174107.1
Map4k5	NM_201519.2
Map7	NM_008635.2
Mapk6	NM_015806.4
Mapk9	NM_207692.1
Mapkapk2	NM_008551.1
Mapt	NM_001038609.2
Mboat2	NM_026037.3
Mbp	NM_010777.3
Mccc2	NM_030026.2
Mcl1	NM_008562.3
Mea1	NM_010787.1
Mecr	NM_025297.2
Med13l	NM_172424.4
Med14	NM_001048208.1
Med29	NM_026042.3
Mef2c	NM_001170537.1
Mfn1	NM_024200.4
Mfsd8	NM_028140.4
Mgst3	NM_025569.1
Mical2	NM_177282.5
Mlc1	NM_133241.2
Mob1a	NM_145571.2
Mobp	NM_001039364.2
Mog	NM_010814.2
Mon2	NM_153395.2
Mrps6	NM_080456.1
Mrps7	NM_025305.2
Msh2	NM_008628.2
Msi2	NM_054043.3
Msn	NM_010833.2
Mta3	NM_001171054.1
Mtf2	NR_045608.1
Mtmr10	NM_172742.2
Myh9	NM_022410.2
Myl12a	NM_026064.2
Myl6b	NM_172259.1
Myo10	NM_019472.2
Myo1c	NM_001080775.1
Myo1e	NM_181072.3
Myo5a	NM_010864.2
Myrf	NM_001033481.1
Naa80	NM_019750.3
Naga	NM_008669.4
Napb	NM_019632.3
Ncald	NM_134094.3
Ncoa1	NM_010881.2
Nde1	NM_023317.2
Ndrg1	NM_008681.2
Ndufa2	NM_010885.4
Ndufa5	NM_026614.2
Ndufab1	NM_028177.3
Necap1	NM_026267.2
Nedd8	NM_008683.3
Nfe2l2	NR_132727.1
Nfia	NM_010905.3
Nfib	NM_001113209.1
Nhsl1	NM_001163592.1
Nkx6-2	NM_183248.3
Nmnat2	NM_175460.3
Nmral1	NM_026393.1
Npc1	NM_008720.2
Npc2	NM_023409.4
Nptx2	NM_016789.3
Nrbp2	NM_144847.1
Nrxn3	NM_001198587.1
Nsf	NM_008740.2
Ntrk2	NM_001025074.1
Nucks1	NM_001145804.1
Nudt21	NM_026623.3
Nudt9	NM_028794.3
Nufip2	NM_001024205.2
Ogfod3	NM_025402.2
Olfm3	NM_153157.3
Opalin	NM_153520.1
Opcml	NM_177906.4
Orc3	NM_015824.4
Otud4	NM_001081164.1
Otud7b	NM_001025613.1
Padi2	NM_008812.2
Pak1	NM_011035.2
Pak3	NM_001195046.1
Pard3	NM_001013581.2
Parl	NM_001005767.4
Parm1	NM_145562.2
Pbxip1	NM_146131.2
Pcbp4	NM_021567.5
Pcdh9	NM_001081377.1
Pcsk2	NM_008792.3
Pcsk6	NM_011048.1
Pcyox1l	NM_172832.1
Pdcd6	NM_011051.3
Pde1a	NM_001159582.1
Pde1b	NM_008800.1
Pde1c	NM_011054.4
Pde8a	NM_008803.2
Pdlim5	NM_001190857.1
Pecam1	NM_008816.2
Per1	NM_011065.4
Pex16	NM_145122.2
Pfkfb3	NM_133232.2
Pgbd5	NM_171824.2
Phldb1	NM_153537.4
Phlpp1	NM_133821.3
Phyhip	NM_145981.3
Pi4ka	NM_001001983.2
Picalm	NM_001252520.1
Pik3r1	NM_001024955.1
Pip4k2a	NM_008845.4
Pla2g16	NM_139269.2
Plekha7	NM_172743.2
Plekhg3	NM_153804.4
Plekhh1	NM_181073.3
Pllp	NM_026385.3
Plod3	NM_011962.3
Plp1	NM_011123.2
Podxl	NM_013723.3
Pogk	NM_001142948.1
Pon2	NM_183308.2
Pop4	NM_025390.4
Ppid	NM_026352.3
Ppox	NM_008911.2
Ppp1cc	NM_013636.3
Ppp1r2	NM_025800.3
Ppp3cb	NM_008914.2
Ppp3r1	NM_024459.2
Ppp4r2	NM_182939.4
Prelp	NM_054077.4
Prex1	NM_177782.3
Prex2	NM_029525.1
Prickle1	NM_001033217.4
Prkag1	NM_016781.2
Prkar1b	NM_008923.2
Prkca	NM_011101.3
Prkcb	NM_008855.2
Prkcq	NM_008859.2
Prkd3	NM_029239.2
Prmt1	NM_001252476.1
Pros1	NM_011173.2
Prr18	NR_028280.1
Prr5l	NM_001110849.1
Psen1	NM_008943.2
Psma4	NM_011966.3
Psma5	NM_011967.3
Psmb2	NM_011970.4
Psmc1	NM_008947.3
Psmc6	NM_025959.3
Psmd8	NM_026545.3
Psmg1	NM_019537.2
Ptbp1	NM_001077363.2
Ptp4a2	NM_001164745.1
Ptpn5	NM_001163565.1
Ptprn	NM_008985.2
Pttg1ip	NM_145925.2
Pvalb	NM_013645.3
Pycrl	NM_025412.2
Qdpr	NM_024236.2
Qk	NM_001159517.1
Rab13	NM_026677.4
Rab27b	NM_030554.3
Rab31	NM_133685.1
Rab3a	NM_009001.6
Rab3c	NM_023852.5
Rab6b	NM_173781.4
Ran	NM_009391.3
Ranbp1	NM_011239.2
Rasal2	NM_177644.5
Rasgrp3	NM_001166493.1
Rb1	NM_009029.2
Rbfox2	NM_001110827.2
Rbm45	NM_153405.2
Rbm48	NM_172991.4
Rcc1	NM_133878.3
Rdx	NM_001104617.1
Reep1	NM_178608.4
Reep3	NM_001204915.1
Rell1	NM_145923.2
Reps1	NM_001111065.1
Rfx4	NM_027689.3
Rgs4	NM_009062.3
Rgs7	NM_011880.3
Rgs7bp	NM_029879.2
Rhobtb3	NM_028493.2
Rhoc	NM_007484.2
Rhoq	NM_145491.2
Rhou	NM_133955.4
Rin2	NM_028724.4
Rnf13	NM_001113413.1
Rnf141	NM_025999.3
Rras	NM_009101.2
Rreb1	NM_001177868.1
Rtkn	NM_133641.2
Rtn1	NM_001007596.1
Rundc3a	NM_001252347.1
S100a11	NM_016740.3
S1pr1	NM_007901.4
Samd12	NM_177225.4
Samd4	NM_028966.3
Sash1	NM_175155.4
Sat1	NM_009121.4
Scaf8	NM_134123.3
Scai	NM_178778.3
Scamp2	NM_022813.3
Scarb2	NM_007644.3
Sclt1	NM_001081411.1
Scn8a	NM_011323.3
Scoc	NM_019708.3
Sec23ip	NM_001029982.2
Secisbp2l	NM_177608.3
Sema6a	NM_018744.2
Serpinb1a	NM_025429.2
Serping1	NM_009776.3
Sestd1	NM_175465.6
Sez6l2	NM_144926.4
Sft2d2	NM_145512.4
Sh3gl2	NM_019535.2
Sh3glb1	NM_019464.2
Sirt2	NM_022432.4
Skp1a	NM_011543.4
Sla	NM_001029841.1
Slain1	NM_198014.2
Slc12a5	NM_020333.2
Slc25a20	NM_020520.4
Slc2a1	NM_011400.3
Slc2a13	NM_001033633.3
Slc38a2	NM_175121.3
Slc39a1	NM_013901.2
Slc41a1	NM_173865.2
Slc44a1	NM_001159633.1
Slc44a2	NM_152808.3
Slc4a2	NM_009207.3
Slc5a3	NM_017391.3
Slc6a17	NM_172271.2
Slc8a2	NM_148946.2
Slc9a9	NM_177909.3
Slco2b1	NM_175316.3
Smad5	NM_008541.2
Smg5	NM_178246.3
Smg9	NM_028047.2
Smim7	NM_172396.3
Snap25	NM_011428.3
Snap29	NM_023348.4
Snap47	NM_144521.2
Snap91	NM_001277986.1
Snca	NM_009221.2
Snrnp48	NM_026382.2
Snx1	NM_019727.2
Snx22	NM_001025612.2
Snx29	NM_028964.4
Snx3	NM_017472.4
Snx4	NM_080557.2
Snx5	NM_001199188.1
Soat1	NM_009230.3
Sorbs1	NM_009166.3
Sox5	NM_011444.3
Sox8	NM_011447.3
Sox9	NM_011448.4
Sppl2b	NM_175195.3
Spr	NM_011467.2
Sptlc2	NM_011479.3
Srebf1	NM_011480.4
Srgn	NM_011157.2
Sri	NM_001080974.2
Srrm4	NM_026886.3
St18	NM_001244693.1
St3gal3	NM_001161774.2
St6gal1	NM_001252506.1
St6galnac5	NM_012028.4
St8sia3	NM_009182.2
Stard8	NM_199018.2
Stat3	NM_213659.2
Stau2	NM_001111272.1
Stip1	NM_016737.1
Stmn2	NM_025285.2
Stom	NM_013515.2
Ston2	NM_175367.6
Stx1a	NM_016801.3
Stx1b	NM_024414.2
Stx4a	NM_009294.3
Stx6	NM_021433.3
Stxbp1	NM_001113569.1
Stxbp5l	NM_172440.3
Sub1	NM_011294.3
Sult4a1	NM_013873.3
Sumf2	NM_026445.2
Sun2	NM_194342.3
Sv2a	NM_022030.3
Svop	NM_026805.1
Syn2	NM_013681.1
Syngr1	NM_009303.2
Syngr3	NM_011522.3
Synj1	NM_001045515.1
Syp	NM_009305.2
Syt1	NM_009306.2
Syt13	NM_030725.4
Syt16	NM_172804.2
Tagln2	NM_178598.2
Tatdn3	NM_001163421.1
Tbc1d30	NM_029057.1
Tbc1d9	NM_001111304.1
Tbl3	NM_145396.4
Tcf12	NM_011544.3
Tcirg1	NM_001136091.1
Tenm2	NM_011856.3
Tfeb	NM_001161723.1
Tgfa	NM_031199.2
Tgfbr1	NM_009370.2
Tgfbr2	NM_009371.2
Tgm2	NM_009373.3
Thap1	NM_199042.2
Thrb	NM_009380.3
Tjp2	NM_011597.3
Tln1	NM_011602.5
Tm4sf1	NM_008536.3
Tmbim1	NM_027154.5
Tmbim6	NM_001171035.1
Tmcc1	XM_132843.8
Tmcc3	NM_172051.2
Tmed10	NM_026775.4
Tmem125	NM_172383.3
Tmem128	NM_025480.3
Tmem144	NM_027495.4
Tmem165	NM_011626.2
Tmem168	NM_028990.4
Tmem176a	NM_001098271.1
Tmem176b	NM_001164207.1
Tmem209	NM_178625.3
Tmem231	NM_001033321.1
Tmem246	NM_025944.3
Tmem47	NM_138751.2
Tmem59l	NM_182991.2
Tmem63a	NM_144794.2
Tmtc2	NM_177368.4
Tnfaip8	NM_134131.2
Tnfrsf1a	NM_011609.2
Tollip	NM_023764.3
Tor1a	NM_144884.2
Tpi1	NM_009415.2
Tppp3	NM_026481.3
Tprn	NM_175286.4
Trappc2l	NM_021502.2
Trappc4	NM_021789.2
Trappc6a	NM_025960.3
Trem2	NM_031254.2
Trim59	NM_025863.3
Trmt10b	NM_027266.4
Trp53bp2	NM_173378.2
Trpc1	NM_011643.2
Trrap	NM_001081362.1
Tshz1	NM_001081300.1
Tsnax	NM_016909.2
Tspan15	NM_197996.2
Tspan6	NM_019656.3
Tspo	NM_009775.4
Ttyh2	NM_053273.2
Tyrobp	NM_011662.2
U2af2	NM_133671.3
Uggt2	NM_001081252.2
Ugt8a	NM_011674.4
Unc119	NM_011676.2
Unc5d	NM_153135.3
Uqcrq	NM_025352.2
Urod	NM_009478.3
Uros	NM_009479.2
Usp31	NM_001033173.1
Usp54	NM_030180.2
Utrn	NM_011682.4
Vamp1	NM_001080557.1
Vamp3	NM_009498.4
Vamp8	NM_016794.3
Vapb	NM_019806.5
Vav2	NM_009500.1
Vezf1	NM_016686.4
Vgf	NM_001039385.1
Vps33b	NM_178070.4
Vsnl1	NM_012038.4
Wac	NM_001146298.2
Wls	NM_026582.3
Wscd2	NM_177292.3
Wwc1	NM_170779.1
Wwtr1	NM_001168281.1
Yap1	NM_009534.3
Ybx1	NM_011732.2
Ybx3	NM_139117.2
Yes1	NM_001205132.1
Ywhag	NM_018871.2
Zbtb33	NM_020256.2
Zbtb8os	NM_025970.3
Zdhhc9	NM_172465.4
Zeb2	NM_015753.4
Zfp36	NM_011756.4
Zfp36l1	NM_007564.5
Zfp536	NM_172385.2
Zfp592	NM_178707.4
Zfp768	NM_146202.1
Zkscan6	NM_026107.2
Zmiz2	NM_001005867.1
Znhit3	NM_001005223.2
Internal Reference Genes
Aars	NM_146217.4
Asb7	NM_080443.2
Ccdc127	NM_024201.3
Cnot10	NM_153585.5
Csnk2a2	NM_009974.3
Fam104a	NM_138598.5
Lars	NM_134137.2
Mto1	NM_026658.2
Supt7l	NM_028150.1
Tada2b	NM_001170454.1
