# Supplementary material for: Effects of SPI1-mediated transcriptome remodeling on Alzheimer’s disease-related phenotypes in mouse models of Aβ amyloidosis
Source: Nat Commun. 2024 May 11;15:3996. doi: 10.1038/s41467-024-48484-x (PMC11088624; doi:10.1038/s41467-024-48484-x)
Supplement: Supplementary file 5 — Supplementary Data2 [file 41467_2024_48484_MOESM5_ESM.xlsx]

## Sheet: Data 2
Data 2. Spi1+/−;APPPS1 vs APPPS1 - NanoString list
	log2FC	AveExpr	t	P.Value	B
Pard3	-0.467265	7.72004	-5.06657	0.000763784	-2.89491
Srrm4	0.377593	7.54059	4.13612	0.00276516	-3.16526
Hspa1b	-0.462065	6.85864	-3.42075	0.00808347	-3.43738
Tcirg1	0.48963	6.19485	3.3955	0.00840556	-3.44813
Slc4a2	0.26894	7.37375	3.05213	0.0143962	-3.60198
Myo1e	0.342752	6.94725	3.02026	0.0151423	-3.61699
Tyrobp	0.61848	9.96048	2.85976	0.0195534	-3.69438
Atg14	-0.278056	7.97257	-2.82827	0.0205638	-3.70991
Klk6	0.649492	2.99621	2.71569	0.024633	-3.76631
Tmem165	0.265767	7.87613	2.70274	0.025151	-3.77288
Nrbp2	0.294046	9.53777	2.68334	0.0259476	-3.78276
Myo10	0.249417	7.26049	2.66638	0.0266654	-3.79143
Ccdc115	0.469731	4.14527	2.64632	0.0275401	-3.80172
Plekha7	0.249326	6.86636	2.64074	0.0277887	-3.80459
Rasgrp3	0.280196	6.82165	2.61523	0.0289539	-3.81775
Tmem144	0.258159	7.31652	2.59888	0.0297265	-3.82621
Adhfe1	-0.264825	6.64072	-2.59507	0.0299092	-3.82818
Ddx41	0.265834	7.60069	2.52707	0.0333741	-3.86369
Rtkn	0.213463	7.85106	2.52154	0.0336729	-3.86659
Cuedc1	-0.437543	5.83699	-2.4761	0.0362334	-3.89056
Smg9	0.219272	6.64422	2.47498	0.0362991	-3.89116
Sat1	-0.228983	5.01605	-2.47022	0.0365786	-3.89368
Cd74	1.67212	5.94911	2.43284	0.0388521	-3.91355
2900026A02Rik	0.318404	8.38355	2.4113	0.0402257	-3.92504
Lgr5	0.294577	5.63532	2.31527	0.046962	-3.97672
Chordc1	-0.230351	9.65126	-2.27877	0.0498059	-3.99652
Lcp1	0.418048	6.8431	2.26596	0.0508434	-4.00348
Pros1	0.40128	6.47444	2.25014	0.0521543	-4.0121
Tbc1d9	0.242173	9.90302	2.24176	0.0528626	-4.01667
Zmiz2	0.189649	10.7048	2.20528	0.0560559	-4.03661
Pecam1	0.248452	7.27895	2.19996	0.0565369	-4.03952
Tgfbr1	0.286556	8.81415	2.1788	0.0584916	-4.05112
Laptm5	0.363076	9.48315	2.17552	0.0588003	-4.05292
Rell1	0.287297	7.39403	2.09718	0.0666667	-4.09602
Sash1	0.198442	8.59766	2.05426	0.0714008	-4.11972
Uggt2	0.213351	8.98317	2.05201	0.0716573	-4.12096
Snx29	0.205016	7.70145	2.05113	0.0717579	-4.12144
Aldh9a1	0.197051	8.27422	2.01548	0.0759554	-4.14116
Slco2b1	0.332866	7.63609	1.94833	0.0845085	-4.17833
Decr1	0.176169	7.04942	1.94409	0.0850786	-4.18068
Pde1c	-0.6116	5.43923	-1.93791	0.0859149	-4.1841
Lrp4	-0.424069	5.1855	-1.92985	0.0870187	-4.18856
Ndufab1	-0.400488	5.55012	-1.9106	0.0897089	-4.19921
Mtmr10	-0.189667	6.74654	-1.90328	0.0907536	-4.20327
Cbln1	0.323152	5.68927	1.88512	0.0933919	-4.21331
Tgfbr2	0.292074	8.11618	1.84879	0.0988904	-4.2334
Chrm3	0.228094	8.40392	1.84187	0.0999715	-4.23722
Parl	0.160055	9.11299	1.83991	0.100281	-4.23831
Appl2	0.171818	9.5849	1.83911	0.100406	-4.23874
Alcam	-0.297547	10.4865	-1.83798	0.100585	-4.23937
Mobp	-0.210476	10.7325	-1.82656	0.102404	-4.24567
Fam189a2	0.214814	6.58151	1.82556	0.102565	-4.24622
Gstz1	-0.296617	7.81728	-1.81502	0.104274	-4.25204
Idh2	0.2417	6.52829	1.81432	0.104388	-4.25242
A2m	0.500859	4.77598	1.81304	0.104598	-4.25313
Chgb	0.16539	11.3024	1.79577	0.107463	-4.26265
Bbx	-0.168169	7.71854	-1.79163	0.108162	-4.26493
Fam171a1	-0.245538	8.47546	-1.78505	0.109279	-4.26855
Igfbp5	0.219544	9.2826	1.7819	0.109819	-4.27029
B2m	0.316647	12.2527	1.77617	0.110806	-4.27344
Sla	0.287476	4.97158	1.77473	0.111055	-4.27423
Plekhg3	0.210493	6.08504	1.76888	0.112073	-4.27745
Arpc1b	0.190726	7.43189	1.76557	0.112653	-4.27927
Ano6	0.230098	6.69915	1.76059	0.11353	-4.28201
Coq4	-0.161899	7.53353	-1.75277	0.114921	-4.2863
Gabbr2	0.201161	10.7009	1.74597	0.116143	-4.29003
Phlpp1	-0.149998	9.0403	-1.7454	0.116245	-4.29034
Myl6b	0.211807	7.76945	1.74256	0.11676	-4.2919
Fcer1g	0.282451	7.37714	1.73472	0.118192	-4.2962
Vav2	0.146857	6.9821	1.72498	0.119992	-4.30154
Kcnq5	0.150526	9.8937	1.72416	0.120145	-4.30199
Ermn	-0.225964	9.09308	-1.71364	0.122121	-4.30775
Evc	0.333464	4.81922	1.70456	0.12385	-4.31271
Clic1	0.247341	6.88621	1.68727	0.127205	-4.32215
Fat1	-0.244629	6.77868	-1.6678	0.131083	-4.33276
Adora2a	-0.948202	5.71816	-1.66699	0.131246	-4.3332
Fam129b	0.196528	8.32989	1.65531	0.133626	-4.33955
Nkx6-2	0.321194	4.88367	1.65385	0.133927	-4.34034
Elovl7	0.265957	7.4019	1.65016	0.134689	-4.34234
Foxo1	-0.377411	7.80497	-1.64359	0.136056	-4.34591
Pogk	0.169459	7.65827	1.63801	0.137226	-4.34894
Atp5j2	0.157276	8.19111	1.63359	0.138158	-4.35133
Mboat2	0.144524	9.17125	1.62935	0.139059	-4.35362
Tmem168	0.152201	7.36983	1.62234	0.14056	-4.35742
Dlgap1	0.201355	10.1911	1.61603	0.141923	-4.36082
Acsl5	0.145374	9.51195	1.61324	0.14253	-4.36233
Mcl1	0.155731	9.1453	1.61001	0.143237	-4.36408
Cplx1	0.188115	11.3352	1.60179	0.145046	-4.36851
Stx4a	0.132565	9.49104	1.58804	0.148118	-4.37591
Dag1	-0.164193	8.24566	-1.58801	0.148124	-4.37592
Dock10	-0.173468	7.97945	-1.55696	0.155281	-4.39257
Vamp1	0.243319	10.7451	1.54906	0.157149	-4.39679
Ctss	0.357991	10.5789	1.5414	0.158982	-4.40088
Slc25a20	0.214547	7.20961	1.52428	0.163143	-4.40999
Mag	-0.207659	8.8342	-1.50379	0.168252	-4.42084
Cachd1	-0.215944	6.36448	-1.49436	0.170651	-4.42582
Camta2	0.153278	10.1741	1.49114	0.171479	-4.42753
Ywhag	0.15656	13.8148	1.4867	0.172623	-4.42987
Rgs4	-0.141365	13.0209	-1.47965	0.174454	-4.43357
Tmem176a	0.287757	7.66629	1.47335	0.176106	-4.43689
Tspo	0.576695	4.12377	1.47135	0.176631	-4.43793
Man2a1	0.225187	8.32721	1.46709	0.17776	-4.44017
Slc5a3	-0.199481	8.75215	-1.46447	0.178455	-4.44154
Slc39a1	0.127632	7.70372	1.46142	0.179269	-4.44314
Kif1c	0.138233	9.10623	1.45968	0.179734	-4.44405
Klhl21	-0.151841	6.47811	-1.4594	0.179809	-4.44419
Faxc	0.127378	9.6086	1.45022	0.182285	-4.44899
Cd47	-0.136136	10.6659	-1.43734	0.185809	-4.45571
Dnm1	0.151313	13.3123	1.42935	0.188024	-4.45986
Pcbp4	0.138078	8.67542	1.4208	0.190418	-4.46429
Tmem176b	0.210788	8.09144	1.41441	0.192226	-4.4676
Cd63	0.169253	10.4358	1.40407	0.195185	-4.47294
Acaa2	-0.132223	6.29751	-1.39862	0.196757	-4.47574
Gnai2	0.141485	11.1279	1.39478	0.197875	-4.47772
Commd4	0.12069	8.27441	1.37964	0.202328	-4.48548
Ddx42	0.118874	10.4232	1.3796	0.202339	-4.4855
Mta3	0.126572	9.63591	1.37602	0.203404	-4.48733
Sox5	0.161996	8.08624	1.37565	0.203514	-4.48752
Tm4sf1	0.15072	7.41721	1.37396	0.204019	-4.48838
Cyp27a1	-0.146703	4.6297	-1.3688	0.205569	-4.49102
Sorbs1	-0.120189	9.71794	-1.36751	0.205955	-4.49168
C1qa	0.255501	9.57444	1.36479	0.206777	-4.49306
Snap47	0.179826	10.8712	1.35597	0.20946	-4.49755
Stxbp1	0.11893	13.9909	1.35441	0.209937	-4.49834
Opalin	0.199085	8.56511	1.347	0.212219	-4.5021
Secisbp2l	-0.156673	8.92294	-1.34332	0.213359	-4.50396
Mfsd8	-0.124786	7.16151	-1.34325	0.213382	-4.50399
Amot	-0.300599	4.78982	-1.34037	0.214278	-4.50545
Cntnap1	0.182914	10.5791	1.33711	0.215296	-4.5071
Vps33b	0.133765	7.44854	1.33477	0.21603	-4.50828
Calm3	0.1321	14.2611	1.3336	0.216398	-4.50887
Apoe	0.136577	12.2666	1.32193	0.220095	-4.51474
Rhobtb3	-0.127513	8.34465	-1.32101	0.220388	-4.5152
Cyba	0.261284	7.54493	1.32084	0.220442	-4.51528
S100a11	0.225848	6.7683	1.31936	0.220915	-4.51603
Diras2	0.141199	11.406	1.31488	0.222355	-4.51827
Pde1b	-0.321064	8.76758	-1.30698	0.224907	-4.52222
Mlc1	0.138015	9.72404	1.30513	0.225509	-4.52315
Mog	-0.138314	8.59463	-1.29739	0.228042	-4.527
Snrnp48	0.129504	6.82145	1.29134	0.230038	-4.53001
Myo1c	0.147954	6.5345	1.28863	0.230938	-4.53136
Mapt	0.104662	11.2704	1.28671	0.231577	-4.53231
Rbm45	0.11326	7.74264	1.28164	0.233271	-4.53482
Ctnna1	-0.133567	7.77209	-1.27152	0.23668	-4.53981
Cirbp	0.202354	9.88703	1.26315	0.239533	-4.54393
Mtf2	0.117433	10.0613	1.26024	0.240531	-4.54536
Itgb5	0.208471	9.35916	1.25522	0.242262	-4.54782
Lims1	0.127528	8.33081	1.24503	0.245807	-4.5528
Gng11	0.129684	7.74708	1.2444	0.246026	-4.5531
Prex1	0.133303	7.18285	1.2341	0.249655	-4.55811
Nhsl1	-0.155639	7.82732	-1.23321	0.249971	-4.55854
Dock3	0.121044	10.3875	1.22385	0.25331	-4.56307
Stmn2	0.111795	12.5334	1.21606	0.256118	-4.56683
Col9a3	0.20626	6.8851	1.20781	0.259119	-4.5708
C1qb	0.23937	10.2184	1.20666	0.259541	-4.57135
Naa80	-0.130735	6.13492	-1.20655	0.259578	-4.5714
Car10	0.117355	10.6073	1.20212	0.261207	-4.57353
Nde1	-0.211171	7.49619	-1.18318	0.268248	-4.58255
Scai	0.125349	8.79606	1.17898	0.269833	-4.58454
Acot7	0.12928	12.0059	1.1742	0.271643	-4.5868
Pde8a	0.271057	5.78116	1.17027	0.273138	-4.58865
Psma5	-0.213254	3.69561	-1.16491	0.275188	-4.59117
Grn	0.196853	8.75715	1.16391	0.275571	-4.59164
Ibtk	0.1454	7.87603	1.15894	0.277485	-4.59397
Reep3	0.11345	7.73569	1.15366	0.279531	-4.59645
Orc3	-0.116965	6.68284	-1.15237	0.280033	-4.59705
Tgm2	0.273662	6.15609	1.14952	0.281145	-4.59838
Itgb1	0.103199	9.9084	1.1426	0.283856	-4.6016
Fbxo2	0.129328	9.09416	1.14073	0.284593	-4.60247
Gprc5b	0.123311	9.04636	1.13769	0.285795	-4.60388
Eno2	0.10993	13.5631	1.13691	0.286102	-4.60424
Camk4	0.123123	11.142	1.13636	0.286322	-4.6045
C130074G19Rik	0.135092	8.2642	1.13033	0.288716	-4.60729
Bdh1	0.179356	7.24828	1.12232	0.291924	-4.61098
Unc119	0.12501	7.963	1.11802	0.29366	-4.61296
Spr	0.140233	8.82958	1.11383	0.295357	-4.61488
Gabrb3	-0.124933	10.4911	-1.11129	0.29639	-4.61604
Atp8a2	0.107302	9.6724	1.11109	0.29647	-4.61613
Ybx3	0.112135	8.72872	1.11104	0.29649	-4.61615
Lrp10	0.143343	6.31115	1.1088	0.297403	-4.61718
Cdh22	0.125981	8.27107	1.10762	0.297887	-4.61772
Reep1	-0.0922181	10.0656	-1.10733	0.298006	-4.61785
Syngr1	0.133651	10.6283	1.10685	0.298203	-4.61807
H2-Ke6	0.118772	6.82871	1.10524	0.298861	-4.6188
Amph	0.0990967	10.9636	1.09954	0.301205	-4.6214
Sirt2	0.116911	9.39596	1.09803	0.301827	-4.62208
Padi2	0.170235	7.47783	1.0963	0.302542	-4.62287
Cmtm6	0.0929604	8.38193	1.09515	0.303019	-4.62339
Mgst3	0.122852	11.3872	1.09332	0.303778	-4.62422
Ep300	0.122258	9.82031	1.09303	0.303899	-4.62435
Acp1	0.162728	6.60696	1.09167	0.304464	-4.62497
Yes1	0.100502	7.42237	1.08998	0.305167	-4.62573
Tmem63a	-0.144011	7.11286	-1.08489	0.307293	-4.62802
Gramd3	-0.144151	7.37565	-1.08387	0.30772	-4.62848
Rundc3a	0.0995635	12.2927	1.0803	0.309218	-4.63009
Fa2h	-0.141941	6.96533	-1.08021	0.309259	-4.63013
Pgbd5	0.13941	11.556	1.07961	0.309511	-4.6304
Ptpn5	-0.139918	10.4006	-1.07788	0.31024	-4.63118
Plp1	-0.13715	13.0336	-1.07212	0.312678	-4.63376
Chn1	0.0962289	13.9831	1.07132	0.313016	-4.63411
Anln	-0.187148	7.19266	-1.0697	0.313707	-4.63484
Map3k9	0.137058	8.17592	1.067	0.314858	-4.63604
Trappc4	-0.127459	8.25159	-1.06684	0.314924	-4.63611
Ehd3	0.110853	9.80221	1.06471	0.315835	-4.63706
Ptbp1	0.193255	6.71945	1.06441	0.315963	-4.6372
Hecw1	0.138281	9.48266	1.06226	0.316885	-4.63815
Rcc1	-0.0996213	5.48182	-1.06104	0.317409	-4.6387
Ogfod3	0.139873	6.27151	1.06081	0.317508	-4.6388
Tmem128	-0.127168	9.31095	-1.05691	0.319186	-4.64053
Gns	0.108878	8.99556	1.05632	0.319443	-4.64079
St6gal1	0.109254	7.01202	1.0551	0.31997	-4.64133
Csrnp3	0.113044	9.98834	1.05411	0.320397	-4.64177
Actr6	-0.105905	8.58907	-1.04469	0.324491	-4.64592
Agbl4	0.0981927	7.96568	1.04413	0.324738	-4.64617
Rb1	-0.102792	9.43754	-1.04193	0.325699	-4.64714
Bcl2l1	0.105768	9.36634	1.0417	0.325802	-4.64724
Arfgap2	-0.0955613	6.96493	-1.03817	0.327353	-4.64879
Mical2	0.143434	11.7441	1.03716	0.327795	-4.64923
Atp1a3	0.0911679	14.3626	1.03275	0.329742	-4.65116
Cdc42se1	0.119436	9.12528	1.03032	0.330819	-4.65222
Atp6ap2	-0.111448	11.6401	-1.0257	0.332874	-4.65423
Nsf	0.106285	13.4704	1.02287	0.334134	-4.65546
Cdc42ep4	0.174329	6.3806	1.02127	0.334851	-4.65615
Arhgef26	0.0870514	8.43195	1.01098	0.339481	-4.6606
Bcl2	0.0984018	6.70954	1.00753	0.341042	-4.66208
Tln1	0.125111	7.98358	0.999702	0.344609	-4.66543
H2afz	-0.152542	10.4784	-0.997376	0.345674	-4.66643
Tnfrsf1a	0.177383	6.66849	0.991739	0.348266	-4.66883
St18	-0.124983	6.51871	-0.991301	0.348468	-4.66901
Snap91	0.108675	12.4804	0.987897	0.35004	-4.67046
Bex1	-0.0944753	11.5056	-0.98563	0.351091	-4.67142
Cldn10	-0.082081	9.65009	-0.984874	0.351442	-4.67174
Scamp2	0.108307	6.9652	0.973668	0.356672	-4.67646
C1qc	0.20499	9.13801	0.973262	0.356863	-4.67663
Zfp36	0.300422	6.25057	0.972033	0.35744	-4.67714
Mccc2	-0.186137	7.22429	-0.965087	0.360716	-4.68005
Klc2	0.0999964	8.58831	0.963811	0.361321	-4.68058
Itga6	0.120999	8.12463	0.961067	0.362623	-4.68172
Gna13	0.0812796	8.41565	0.952785	0.366573	-4.68516
Npc2	0.173384	6.00198	0.950504	0.367668	-4.6861
Sult4a1	0.0829365	12.2322	0.948485	0.368637	-4.68693
Sec23ip	-0.10963	9.07857	-0.947555	0.369085	-4.68732
Cpt1a	-0.104623	6.62018	-0.947327	0.369194	-4.68741
Pbxip1	0.184175	6.46901	0.946224	0.369726	-4.68786
Cdk14	0.105135	10.7287	0.942688	0.371433	-4.68932
Stx1a	0.0909565	11.3309	0.941541	0.371988	-4.68979
Prex2	-0.101821	8.63337	-0.939089	0.373177	-4.69079
Rgs7	0.0872286	10.0925	0.937187	0.3741	-4.69157
Pdlim5	-0.189184	6.21998	-0.934417	0.375449	-4.6927
Cldn5	0.0836232	8.4928	0.93264	0.376315	-4.69342
Flt1	0.106253	7.36075	0.931659	0.376794	-4.69382
Pla2g16	0.0861348	8.54256	0.928127	0.378524	-4.69526
Syn2	0.0876344	11.7187	0.923618	0.380739	-4.69708
Bola3	0.106442	8.02583	0.914171	0.385411	-4.70089
Rab3c	-0.0996949	10.3806	-0.911741	0.38662	-4.70186
Ift27	0.114386	8.07269	0.910807	0.387085	-4.70224
Urod	-0.0855298	9.56378	-0.909082	0.387945	-4.70293
Syt13	0.10015	11.4766	0.9017	0.391642	-4.70587
Ica1	0.0738405	10.5645	0.894624	0.39521	-4.70867
Impact	-0.0929257	10.9748	-0.891612	0.396735	-4.70986
Vgf	-0.0962005	9.50452	-0.890276	0.397413	-4.71039
Add2	-0.0869964	10.9607	-0.890095	0.397505	-4.71046
Fmnl2	0.0942878	9.34692	0.888881	0.398122	-4.71094
Rgs7bp	-0.0736246	11.0554	-0.887683	0.398732	-4.71141
Mapk6	0.0825242	10.0385	0.886925	0.399118	-4.71171
Hltf	-0.113505	8.29803	-0.884891	0.400154	-4.7125
Stat3	0.110398	7.60121	0.883245	0.400995	-4.71315
Sh3gl2	0.0879603	12.3359	0.882319	0.401469	-4.71351
Bag3	0.105443	5.26557	0.87645	0.404478	-4.7158
Atcay	0.082071	10.5993	0.875951	0.404735	-4.716
Tmem59l	0.0831639	11.7179	0.874143	0.405666	-4.7167
Atl3	-0.114667	7.68241	-0.873494	0.406	-4.71695
Axl	0.139586	8.01413	0.869348	0.408142	-4.71856
Inpp4a	0.0777635	10.4812	0.865617	0.410076	-4.72
Csf1	0.102301	8.12092	0.865326	0.410227	-4.72011
Rab3a	-0.111932	12.9914	-0.863374	0.411241	-4.72086
Nedd8	0.0915827	11.3626	0.850915	0.417758	-4.72563
Mbp	-0.115716	10.9927	-0.848336	0.419116	-4.72661
Fam107b	-0.122753	5.96833	-0.846198	0.420245	-4.72742
Fam193a	0.0827232	8.57774	0.84582	0.420444	-4.72756
Mapkapk2	0.0809321	6.65048	0.844269	0.421264	-4.72815
Pvalb	0.184633	9.97457	0.839963	0.423546	-4.72978
Ppp4r2	-0.0722361	10.2716	-0.837422	0.424897	-4.73073
Gdap1l1	0.0884764	8.88192	0.833947	0.426749	-4.73204
Naga	0.119927	8.04681	0.832637	0.427449	-4.73253
Scaf8	0.0743242	9.05807	0.831755	0.42792	-4.73286
Atp2b2	0.0964529	13.026	0.828614	0.429602	-4.73403
Per1	0.0866494	9.26319	0.826115	0.430944	-4.73496
Rbm48	0.0752393	7.79339	0.823567	0.432314	-4.73591
Efhd1	-0.0866311	7.4528	-0.818339	0.435137	-4.73785
Tjp2	0.0736404	8.36537	0.818106	0.435262	-4.73793
Kif13b	0.110905	7.21919	0.817797	0.43543	-4.73805
Gfra2	0.18178	9.34435	0.813126	0.437962	-4.73977
Ybx1	-0.0801241	11.1504	-0.807477	0.441039	-4.74184
Znhit3	-0.0771475	9.53454	-0.803787	0.443057	-4.74318
Med13l	0.0714636	8.85899	0.797974	0.446248	-4.7453
Enpp2	0.136309	9.93994	0.790149	0.450567	-4.74812
Mea1	0.0828406	10.095	0.789248	0.451066	-4.74844
Gna12	0.0730491	9.22586	0.788759	0.451337	-4.74862
Syt16	0.0657218	9.88397	0.78856	0.451448	-4.74869
Hnrnpf	0.0730802	9.63236	0.782564	0.454781	-4.75083
Msi2	0.0702154	10.9403	0.778929	0.45681	-4.75213
Cox6c	-0.121609	4.60523	-0.777739	0.457475	-4.75255
Syp	0.0894174	12.4443	0.777393	0.457669	-4.75267
Glt1d1	-0.0796362	8.3376	-0.77621	0.458331	-4.75309
Gjb1	-0.0903538	6.44991	-0.768681	0.462562	-4.75575
Map4k5	-0.0715162	9.55808	-0.768556	0.462632	-4.75579
Ppid	-0.0714695	10.3022	-0.764758	0.464776	-4.75713
Slc2a13	-0.0849905	9.99122	-0.763162	0.465679	-4.75769
Samd4	-0.0729601	7.34237	-0.761519	0.466609	-4.75826
Tmed10	-0.0775578	10.0059	-0.760181	0.467368	-4.75873
Cdc42ep1	-0.0922254	6.67422	-0.758037	0.468585	-4.75947
Bmpr1b	-0.112994	8.0203	-0.755282	0.470153	-4.76043
Reps1	0.0634137	9.15407	0.753215	0.471332	-4.76114
Endod1	0.0903485	8.59888	0.752845	0.471542	-4.76127
Sox8	-0.0728218	9.04335	-0.751116	0.47253	-4.76187
Foxn3	0.0719217	9.20276	0.750885	0.472662	-4.76195
Gpr158	-0.0772245	10.7592	-0.748243	0.474174	-4.76286
Sppl2b	0.0757789	8.07703	0.74705	0.474857	-4.76327
Prkca	-0.0762279	10.4369	-0.741746	0.477905	-4.76509
Gpr62	0.173897	6.70908	0.739466	0.479218	-4.76586
6430548M08Rik	0.0773439	9.84825	0.739415	0.479248	-4.76588
Myl12a	-0.197942	3.53744	-0.739283	0.479324	-4.76593
Srebf1	0.130612	7.70884	0.737257	0.480493	-4.76662
Hsph1	-0.0913547	11.3358	-0.736994	0.480645	-4.76671
Pak1	0.0696346	12.5045	0.734137	0.482298	-4.76768
Bin1	0.063583	10.2326	0.733738	0.482529	-4.76781
Pop4	0.0690895	8.54256	0.733016	0.482947	-4.76805
Fam49a	-0.0661767	10.339	-0.73267	0.483148	-4.76817
Hspa2	0.138595	8.01176	0.726128	0.48695	-4.77038
Mecr	0.0947843	7.31841	0.72561	0.487252	-4.77055
Ktn1	0.059578	9.95974	0.725021	0.487596	-4.77075
Gphn	-0.0620427	9.91393	-0.714976	0.493476	-4.7741
Farsb	0.0788575	9.52104	0.714109	0.493985	-4.77438
Limk2	0.0726752	9.4164	0.710389	0.496176	-4.77561
Dnaja2	-0.0753928	9.75281	-0.705685	0.498954	-4.77716
Actr3b	0.0781502	10.046	0.703812	0.500063	-4.77777
Rhou	0.105319	8.92623	0.698764	0.50306	-4.77942
Slain1	0.0790531	8.55994	0.696687	0.504296	-4.7801
Armcx5	0.0796341	8.07259	0.692315	0.506905	-4.78151
Cggbp1	-0.0675477	9.50392	-0.687039	0.510064	-4.78321
Ccdc117	0.0677155	8.30362	0.686362	0.51047	-4.78342
Herpud2	0.0569725	9.98125	0.68271	0.512665	-4.78459
Otud7b	0.0571797	8.80875	0.67612	0.51664	-4.78669
Cyfip2	0.0688029	13.3493	0.674597	0.517561	-4.78717
Tspan15	-0.0783954	6.92961	-0.666701	0.522354	-4.78965
Dars	-0.0635852	9.91198	-0.66604	0.522757	-4.78985
Elovl1	0.0796056	7.26927	0.665568	0.523044	-4.79
Thrb	-0.0912867	9.2838	-0.663538	0.524281	-4.79063
Dtd1	-0.0628895	8.58888	-0.661954	0.525249	-4.79113
Fibp	0.0660786	8.54566	0.661466	0.525546	-4.79128
Stom	0.104026	6.42692	0.659502	0.526747	-4.79189
Adpgk	0.108375	7.37609	0.657323	0.528081	-4.79256
Fermt2	0.057415	9.89816	0.654821	0.529616	-4.79333
Mrps6	-0.0603103	9.63704	-0.652954	0.530762	-4.79391
Fam124a	0.0620471	8.63421	0.652801	0.530856	-4.79395
Bcar3	0.0946936	6.38961	0.652273	0.531181	-4.79412
Arhgef6	0.0868566	7.2987	0.65179	0.531478	-4.79427
Olfm3	-0.0648949	9.4052	-0.651662	0.531557	-4.7943
Mob1a	0.0628764	7.89567	0.649536	0.532865	-4.79496
Pcyox1l	0.0705291	7.59534	0.648206	0.533685	-4.79536
Uqcrq	0.0651312	12.3861	0.646128	0.534968	-4.796
Snx4	0.0608767	8.8894	0.645346	0.535451	-4.79623
Zkscan6	-0.0648024	7.74869	-0.644528	0.535956	-4.79648
Clmn	0.0629056	8.96799	0.642932	0.536943	-4.79697
Fkbp4	0.107043	7.59465	0.642685	0.537096	-4.79704
Alg2	-0.0564893	9.91765	-0.642586	0.537158	-4.79707
Psma4	-0.0757324	9.38693	-0.640894	0.538206	-4.79758
Ppp1r2	-0.107804	10.7828	-0.640013	0.538751	-4.79785
Tbl3	0.0671344	7.81292	0.63872	0.539554	-4.79824
Trmt10b	-0.0692754	7.52852	-0.63773	0.540168	-4.79854
Serpinb1a	0.127007	6.99343	0.634402	0.542237	-4.79954
Tmcc1	-0.0782177	7.839	-0.634042	0.542462	-4.79964
St8sia3	-0.0696266	9.26786	-0.63099	0.544364	-4.80056
Exoc1	-0.059142	7.71143	-0.626611	0.5471	-4.80186
Tor1a	0.0597551	8.20294	0.621717	0.550167	-4.80331
Tagln2	0.0746537	5.53228	0.618087	0.552448	-4.80437
S1pr1	0.0621364	8.61935	0.617154	0.553036	-4.80464
Phyhip	0.0688815	10.7062	0.616135	0.553678	-4.80494
Fxyd5	0.0701731	7.78271	0.614155	0.554926	-4.80552
Pttg1ip	-0.0864161	7.20307	-0.613346	0.555436	-4.80576
Glod4	0.0625575	9.78615	0.612959	0.555681	-4.80587
Phldb1	0.0900868	8.20176	0.612716	0.555834	-4.80594
Aff1	0.0932615	7.02742	0.611556	0.556568	-4.80628
Hgsnat	0.0638151	9.80864	0.611283	0.55674	-4.80636
Tmem47	-0.0553289	9.57151	-0.610336	0.557338	-4.80663
Ica1l	0.0630886	9.55994	0.608021	0.558804	-4.8073
Antxr1	0.0534868	7.3632	0.607979	0.55883	-4.80731
Tgfa	-0.16326	7.75743	-0.600883	0.563336	-4.80935
Anxa5	0.0590839	9.43717	0.59862	0.564777	-4.81
Dnajc9	0.0572834	8.11354	0.597632	0.565407	-4.81028
Myrf	0.060135	8.24864	0.596984	0.56582	-4.81046
Opcml	0.0534456	10.6453	0.59615	0.566353	-4.8107
Prkar1b	0.0580682	12.8785	0.595044	0.567059	-4.81101
Cmtm5	-0.0540978	8.54125	-0.594132	0.567641	-4.81127
Gucy1b1	-0.0591557	10.4978	-0.590774	0.56979	-4.81222
Fryl	0.058605	9.24124	0.589443	0.570643	-4.81259
Atg4c	0.0685526	10.097	0.587577	0.57184	-4.81312
Chrac1	0.0814186	6.6389	0.587061	0.572171	-4.81326
Pde1a	0.0838585	11.7661	0.585855	0.572945	-4.8136
Imp3	-0.0570113	9.74769	-0.583774	0.574283	-4.81418
Pcsk2	0.0750327	9.7183	0.58361	0.574389	-4.81423
Snap29	0.0606325	7.92108	0.575412	0.579677	-4.8165
Prkd3	0.101164	5.8407	0.575064	0.579902	-4.81659
Trim59	0.564112	5.37793	0.573741	0.580758	-4.81696
Hsp90aa1	0.05485	13.9822	0.571271	0.582358	-4.81763
Gpi1	-0.0848736	6.11981	-0.569361	0.583597	-4.81815
Fam213a	-0.0479112	10.6145	-0.568138	0.584392	-4.81849
Gria3	0.0501397	12.3266	0.568072	0.584434	-4.8185
Aldh7a1	-0.06507	8.03706	-0.567566	0.584763	-4.81864
Edil3	0.0602737	9.90797	0.562227	0.588238	-4.82009
Lsm4	0.0631367	8.10589	0.561892	0.588457	-4.82018
Parm1	0.0849011	8.4158	0.559431	0.590063	-4.82084
Lrrc49	-0.0559748	10.068	-0.559146	0.590249	-4.82092
Frmpd4	0.0542612	9.47153	0.558434	0.590714	-4.82111
Rnf141	0.0523357	9.19564	0.55631	0.592102	-4.82167
Mal2	0.0548891	11.3039	0.554647	0.593191	-4.82212
Anapc11	0.102907	4.69488	0.554265	0.593441	-4.82222
Kcnip4	0.0596308	10.4493	0.551468	0.595275	-4.82296
Adipor2	-0.0688826	9.13743	-0.551148	0.595485	-4.82305
Zfp536	-0.0904821	7.87581	-0.548925	0.596945	-4.82364
Mapk9	0.0528318	10.7928	0.548818	0.597015	-4.82366
Lamb2	-0.0987509	7.0575	-0.546411	0.598598	-4.8243
Qk	0.0497237	12.0313	0.545929	0.598915	-4.82442
Sema6a	-0.0558427	8.04921	-0.545676	0.599082	-4.82449
Atp2b1	-0.0495947	13.0564	-0.544701	0.599724	-4.82475
Gabrd	0.054568	9.83089	0.54376	0.600344	-4.82499
Heca	0.0689449	8.58726	0.543475	0.600532	-4.82507
Atp6v0b	0.0564595	12.3626	0.542797	0.600979	-4.82524
Pcsk6	0.0589027	6.67982	0.541867	0.601593	-4.82549
Smg5	-0.0558592	8.1224	-0.538917	0.603541	-4.82625
Lats2	0.0585992	8.30414	0.535004	0.60613	-4.82727
Cd81	0.0592721	11.9017	0.534908	0.606194	-4.82729
Foxn2	-0.0535383	7.61423	-0.529912	0.609509	-4.82857
Hsdl2	-0.0497496	8.46507	-0.525377	0.612526	-4.82973
Ndrg1	0.0767552	9.38688	0.522891	0.614183	-4.83036
Kctd1	-0.0631714	9.89512	-0.519199	0.616648	-4.83129
Acadsb	0.0484533	9.74505	0.51866	0.617009	-4.83142
Ap3b2	0.0462815	8.51152	0.517988	0.617458	-4.83159
Inppl1	0.0463806	8.16044	0.517764	0.617608	-4.83165
Glud1	-0.0474809	11.2578	-0.50898	0.623499	-4.83383
Cops3	-0.0469929	10.0443	-0.506606	0.625097	-4.83441
Tmem246	0.0462251	9.81085	0.505689	0.625714	-4.83464
Coa3	-0.0596972	10.3117	-0.505396	0.625911	-4.83471
Nudt9	0.047463	9.16618	0.505313	0.625968	-4.83473
Slc6a17	0.0462553	11.7758	0.502652	0.627761	-4.83538
Acp2	-0.0526103	9.77337	-0.502415	0.627921	-4.83544
Skp1a	-0.0529173	11.2905	-0.501006	0.628872	-4.83578
Sri	-0.0475572	10.2086	-0.500435	0.629258	-4.83592
Nudt21	-0.0480722	8.86896	-0.498256	0.630731	-4.83645
Hint2	-0.0487084	8.74698	-0.497607	0.63117	-4.8366
Clstn3	0.0433464	10.6895	0.497514	0.631233	-4.83663
Amer2	-0.0450106	9.3284	-0.497219	0.631432	-4.8367
U2af2	0.0424683	8.7063	0.496871	0.631668	-4.83678
Tmem209	-0.0725698	8.16506	-0.492842	0.634397	-4.83775
Pi4ka	0.0436498	10.7645	0.490432	0.636033	-4.83832
Sptlc2	-0.0755306	7.15324	-0.490298	0.636124	-4.83836
Snca	-0.0693351	10.6	-0.489007	0.637001	-4.83866
Pex16	-0.0653446	7.00541	-0.488845	0.637111	-4.8387
Cldn11	-0.0827321	9.99646	-0.483779	0.640559	-4.8399
Prkag1	0.0410271	7.85751	0.483063	0.641047	-4.84007
Prr5l	-0.0554257	6.88418	-0.482902	0.641157	-4.84011
Slc38a2	-0.0541805	10.0249	-0.480779	0.642605	-4.8406
Zdhhc9	-0.0474078	9.13277	-0.479713	0.643333	-4.84085
Ppp3r1	-0.0421699	13.5512	-0.478702	0.644024	-4.84109
Kif3a	-0.0429757	10.2665	-0.478361	0.644257	-4.84117
Nmnat2	0.0462178	10.6789	0.477922	0.644556	-4.84127
Dnajb6	-0.0460477	11.0313	-0.473783	0.647389	-4.84223
Wls	-0.0469398	9.3349	-0.472775	0.64808	-4.84246
Igf1r	0.0528288	9.61447	0.469143	0.650572	-4.8433
Nrxn3	-0.0449011	10.7906	-0.468458	0.651042	-4.84345
Rab31	-0.0553094	9.19769	-0.466044	0.652701	-4.844
Acvrl1	0.0855444	5.82277	0.46561	0.652999	-4.8441
Tnfaip8	0.0457147	6.10005	0.463026	0.654778	-4.84469
Casc4	-0.0394216	10.7168	-0.462695	0.655006	-4.84476
Cdh20	0.0416668	7.53268	0.459678	0.657087	-4.84544
Rab13	-0.0849753	6.09882	-0.458787	0.657702	-4.84564
Slc2a1	-0.0984713	7.92618	-0.458674	0.657779	-4.84566
Ahsa1	0.0465631	11.0656	0.458533	0.657877	-4.8457
Serping1	-0.148813	5.43439	-0.458493	0.657905	-4.84571
Pak3	-0.0440899	8.83507	-0.458318	0.658025	-4.84574
Psen1	-0.0464014	8.71803	-0.455761	0.659792	-4.84632
Agl	-0.037975	8.44687	-0.454864	0.660412	-4.84651
Dtna	-0.0400362	10.494	-0.454657	0.660555	-4.84656
Npc1	-0.0456039	9.1819	-0.453949	0.661045	-4.84672
Gtpbp4	-0.0377162	7.49181	-0.453895	0.661083	-4.84673
Pip4k2a	-0.0479141	9.51382	-0.453023	0.661686	-4.84692
Slc44a2	0.0664987	7.69228	0.451879	0.662478	-4.84718
Rdx	-0.0387643	9.84987	-0.451093	0.663023	-4.84735
Cct3	-0.0370181	10.1355	-0.450115	0.6637	-4.84757
Ppp3cb	0.0410683	11.7237	0.449858	0.663879	-4.84762
Daam2	-0.0635694	8.43299	-0.449511	0.664119	-4.8477
Got1	-0.0420849	12.0462	-0.449435	0.664172	-4.84772
Furin	-0.0386899	8.43377	-0.447919	0.665224	-4.84805
Rtn1	-0.0400947	13.3835	-0.444319	0.667724	-4.84883
Vamp8	0.0733886	6.03214	0.443393	0.668368	-4.84903
Nmral1	-0.069413	7.53957	-0.442585	0.66893	-4.84921
Gpr37	-0.0525847	8.66638	-0.440449	0.670417	-4.84967
Prelp	-0.0621751	6.27626	-0.433162	0.675502	-4.85123
Bag2	0.0420595	7.09599	0.432134	0.67622	-4.85145
Dnajb4	-0.0454667	9.74995	-0.429566	0.678017	-4.85199
Zbtb8os	0.0474102	8.71547	0.427968	0.679136	-4.85233
Srgn	0.103706	7.12011	0.427744	0.679294	-4.85238
Psmg1	0.0541446	7.97537	0.417769	0.686299	-4.85445
Wscd2	-0.0561587	8.82984	-0.412009	0.69036	-4.85562
Jmjd6	0.0434114	7.334	0.407336	0.693661	-4.85656
Dhrs11	0.0534147	6.13455	0.406998	0.6939	-4.85663
Rras	-0.0792573	6.2717	-0.406609	0.694176	-4.85671
Sestd1	0.0384407	9.06082	0.406472	0.694272	-4.85674
Dido1	0.0391931	9.61921	0.40438	0.695753	-4.85715
Slc9a9	-0.0667334	9.31558	-0.402681	0.696957	-4.85749
Aldh6a1	0.0488513	8.1935	0.400976	0.698166	-4.85783
Cdk18	-0.076076	7.535	-0.399363	0.69931	-4.85815
Ndufa2	-0.0742595	7.83132	-0.398195	0.70014	-4.85838
Prr18	-0.0462824	8.55386	-0.397991	0.700284	-4.85842
Aph1a	-0.0498302	6.45666	-0.397738	0.700464	-4.85847
Rnf13	-0.0346826	11.0274	-0.392971	0.703854	-4.8594
Cflar	-0.0484653	7.77985	-0.390804	0.705396	-4.85981
Arhgdib	0.0619349	7.88725	0.385475	0.709197	-4.86084
Nfe2l2	-0.0769278	5.50151	-0.384934	0.709584	-4.86094
Map7	-0.0361075	9.54263	-0.382964	0.710991	-4.86131
Lamp2	0.0355879	10.7098	0.38004	0.713083	-4.86186
Cald1	-0.0468683	6.58319	-0.377708	0.714752	-4.8623
Pdcd6	0.0446544	10.2367	0.376735	0.715449	-4.86248
Aldh2	0.040855	9.09384	0.375058	0.716652	-4.86279
Slc44a1	0.0436472	10.0093	0.37449	0.717059	-4.8629
Lmo2	0.0690129	8.30183	0.373218	0.717972	-4.86313
Adprh	0.0338791	10.283	0.371845	0.718957	-4.86339
Leprot	0.0459954	8.17219	0.370305	0.720064	-4.86367
Nfia	0.0412181	8.78129	0.363991	0.724606	-4.86482
Gab1	0.036227	7.19877	0.36325	0.72514	-4.86495
Nptx2	0.0548159	8.25001	0.359976	0.727501	-4.86554
Gpc1	0.0326662	9.38136	0.358408	0.728633	-4.86581
Gltp	0.0470305	8.54697	0.358258	0.728741	-4.86584
Ugt8a	0.0355761	7.62445	0.355524	0.730716	-4.86632
St3gal3	0.0365759	8.9289	0.349842	0.734827	-4.86732
Stip1	-0.0418721	9.92333	-0.349744	0.734898	-4.86734
Gja1	0.0293106	10.7528	0.349287	0.73523	-4.86741
Pcdh9	0.0322093	11.2972	0.344729	0.738535	-4.8682
Madd	0.030893	10.3543	0.343087	0.739727	-4.86848
Amer3	-0.0370783	8.68771	-0.341866	0.740614	-4.86869
Capza2	0.0316258	11.9214	0.341553	0.740842	-4.86874
Col9a2	0.061194	6.33534	0.341174	0.741116	-4.8688
Chrnb2	-0.0483985	8.38659	-0.339369	0.742429	-4.86911
Tenm2	0.0465273	9.07186	0.337569	0.743738	-4.86941
Tppp3	-0.0714065	8.2464	-0.336347	0.744628	-4.86962
Arhgap31	-0.0307663	7.4582	-0.335236	0.745437	-4.8698
Vamp3	0.0360133	9.19024	0.332364	0.74753	-4.87028
D430041D05Rik	0.0318751	10.7283	0.330818	0.748657	-4.87053
Nfib	0.0396841	10.2194	0.329444	0.749661	-4.87076
Ncald	0.0396322	12.6619	0.327546	0.751046	-4.87107
Psmc6	0.033876	11.3467	0.327241	0.751269	-4.87112
Msn	-0.0371354	6.55198	-0.325686	0.752405	-4.87137
Lrtm2	0.0302497	9.15474	0.323918	0.753698	-4.87166
Ncoa1	0.0333183	9.68987	0.323447	0.754042	-4.87173
Sv2a	-0.0294846	11.6475	-0.32337	0.754099	-4.87174
Ptp4a2	0.0303581	10.7538	0.322211	0.754947	-4.87193
Ran	0.0354713	10.4463	0.320443	0.756241	-4.87221
Eri2	0.0343273	6.72114	0.319871	0.75666	-4.8723
Necap1	0.0324809	10.9574	0.318232	0.757861	-4.87256
Cnn3	0.0332798	8.87289	0.317104	0.758688	-4.87274
Tollip	-0.0344125	10.5327	-0.316346	0.759244	-4.87286
Rbfox2	-0.0296221	10.9914	-0.315006	0.760226	-4.87307
Idnk	-0.0396934	6.20583	-0.313029	0.761677	-4.87338
Hp1bp3	0.0288546	10.4951	0.308995	0.764641	-4.87401
Slc12a5	0.0264114	12.0481	0.308097	0.765302	-4.87415
Nucks1	-0.0280839	11.402	-0.306837	0.766228	-4.87434
Evi2a	0.0336024	8.78482	0.300551	0.770858	-4.87529
Cntn2	0.0306607	9.53103	0.300109	0.771184	-4.87536
Atp6v1f	0.0281755	11.2542	0.299401	0.771706	-4.87546
Pfkfb3	0.0331521	8.50847	0.297079	0.77342	-4.87581
Cacng8	0.0333416	10.8137	0.29706	0.773433	-4.87581
Esam	0.0277785	8.00091	0.292874	0.776525	-4.87643
Cpne2	0.0477464	7.12521	0.289848	0.778763	-4.87687
Trappc2l	-0.0295741	10.0967	-0.288141	0.780026	-4.87711
Psmc1	0.0271342	10.5408	0.287472	0.780522	-4.87721
Atp5mpl	-0.0323417	11.667	-0.285869	0.781709	-4.87744
Cops4	0.0263136	10.2815	0.285621	0.781892	-4.87748
Trappc6a	-0.0334796	7.22904	-0.285422	0.78204	-4.8775
Gss	0.0375591	7.44306	0.282811	0.783975	-4.87787
Tcf12	-0.0316368	8.10518	-0.278529	0.787152	-4.87847
Pllp	-0.0291848	6.72569	-0.27666	0.788541	-4.87873
Lyrm9	-0.0413466	8.12524	-0.275906	0.789101	-4.87884
Vsnl1	0.0269924	13.3799	0.272077	0.791948	-4.87936
Scarb2	0.024819	9.33988	0.269284	0.794027	-4.87974
Itpkb	-0.040513	6.72786	-0.267302	0.795503	-4.88001
Tshz1	-0.0497468	6.89939	-0.265848	0.796587	-4.8802
Kctd12	0.0344449	9.07046	0.264093	0.797895	-4.88043
Dbndd2	-0.0242218	8.87512	-0.263589	0.798271	-4.8805
Dip2b	-0.0230637	10.6564	-0.263337	0.798459	-4.88053
Myo5a	0.0247707	11.6381	0.263148	0.7986	-4.88056
Utrn	-0.0231406	8.69403	-0.258247	0.802258	-4.8812
Dop1a	0.0336513	8.04793	0.257943	0.802486	-4.88124
Chrm1	0.0288105	11.3038	0.256279	0.803728	-4.88145
Ahnak	0.0535339	7.21543	0.254916	0.804748	-4.88163
Efemp2	0.0400959	6.11701	0.253638	0.805703	-4.88179
Dcaf8	-0.0240589	10.333	-0.253409	0.805875	-4.88182
Tmem125	0.0227879	5.85601	0.253353	0.805917	-4.88183
Rhoc	0.0360332	5.96269	0.252842	0.806298	-4.88189
Trrap	-0.0266094	8.81153	-0.252748	0.806369	-4.8819
Sub1	0.0317411	8.44089	0.252085	0.806865	-4.88199
2410015M20Rik	-0.0246955	10.0229	-0.250693	0.807907	-4.88216
Trem2	0.0341465	4.31793	0.25065	0.807939	-4.88217
Lnx1	-0.0331025	7.96344	-0.24825	0.809736	-4.88247
Fubp3	0.026892	8.13569	0.247313	0.810438	-4.88258
Ston2	-0.0353452	7.24103	-0.244916	0.812235	-4.88288
Itgb8	0.0302336	8.38513	0.243514	0.813286	-4.88305
Atp5a1	0.0202053	13.2098	0.241428	0.814851	-4.88331
Fam160a2	0.0226139	9.10237	0.238764	0.816851	-4.88363
Snx5	-0.0209605	9.09413	-0.232846	0.8213	-4.88433
Plod3	-0.0273964	7.98154	-0.231853	0.822046	-4.88444
Stard8	0.0255099	8.30933	0.229385	0.823903	-4.88473
Wwc1	0.0192044	8.91386	0.226952	0.825736	-4.88501
Frmd4b	0.0325865	6.90878	0.225837	0.826576	-4.88513
Trp53bp2	0.0349183	7.55111	0.225131	0.827108	-4.88521
Coro2a	0.0368926	6.59977	0.223847	0.828076	-4.88536
Syngr3	-0.020074	11.4656	-0.223033	0.82869	-4.88545
Mrps7	0.022145	7.54104	0.217391	0.832947	-4.88607
Tmbim1	-0.0281293	7.71358	-0.216741	0.833438	-4.88615
Stxbp5l	-0.0176565	9.4365	-0.214096	0.835436	-4.88643
Smad5	-0.0263424	8.96213	-0.212924	0.836321	-4.88656
Gnb5	-0.018908	10.3732	-0.211126	0.837681	-4.88675
Yap1	-0.0306171	8.31227	-0.210048	0.838496	-4.88686
Snx3	0.0199717	10.734	0.209843	0.838651	-4.88689
Eps8	-0.0286841	8.44017	-0.208644	0.839558	-4.88701
Snap25	0.0195349	13.0299	0.208291	0.839825	-4.88705
Synj1	-0.0181553	11.5686	-0.206589	0.841114	-4.88723
Bcl6	0.0248023	7.07561	0.206042	0.841528	-4.88728
Tbc1d30	-0.0224082	10.2023	-0.204741	0.842513	-4.88742
Ezr	-0.028372	7.30426	-0.204549	0.842658	-4.88744
Hsbp1	-0.0219097	10.7389	-0.203402	0.843527	-4.88755
Vapb	0.0179696	10.9198	0.20281	0.843975	-4.88762
Arhgef9	-0.0210628	9.67257	-0.202375	0.844305	-4.88766
Gtf2h3	-0.02335	7.86497	-0.202225	0.844419	-4.88767
Lhfpl2	0.0244666	7.44164	0.201183	0.845208	-4.88778
Tprn	0.0244103	6.60617	0.200345	0.845844	-4.88787
Pon2	0.0217368	8.59094	0.200091	0.846036	-4.88789
Tmcc3	-0.0261852	7.65912	-0.199924	0.846163	-4.88791
Sox9	-0.0282396	8.29208	-0.195446	0.849559	-4.88835
Zfp768	0.0351649	5.39076	0.194723	0.850108	-4.88842
Pycrl	-0.0215538	7.41541	-0.193516	0.851025	-4.88854
Gabrg1	-0.050494	6.07267	-0.192324	0.851929	-4.88866
Rreb1	0.0328886	7.64236	0.191818	0.852314	-4.88871
Cdkl5	-0.0158483	11.0572	-0.188611	0.854751	-4.88901
Ndufa5	0.0273317	6.62412	0.186363	0.856459	-4.88923
Hadhb	-0.0169223	9.67341	-0.186244	0.85655	-4.88924
Sclt1	0.0186162	8.43951	0.186144	0.856626	-4.88925
Thap1	-0.0204214	7.61209	-0.183275	0.858808	-4.88951
Rasal2	-0.0171902	10.0134	-0.183104	0.858938	-4.88953
Ttyh2	-0.0207108	9.13163	-0.182452	0.859434	-4.88959
Bok	0.0159615	8.51381	0.181907	0.859849	-4.88964
Mef2c	-0.0155063	13.1964	-0.179055	0.86202	-4.8899
Tmbim6	-0.0155989	10.9428	-0.1766	0.86389	-4.89012
Med14	-0.0166681	9.44508	-0.176427	0.864021	-4.89013
Ranbp1	-0.0195356	10.0061	-0.17596	0.864377	-4.89018
Stau2	0.016776	9.43909	0.175056	0.865066	-4.89026
Zeb2	0.0176902	9.7523	0.173507	0.866247	-4.89039
Svop	-0.0176301	9.96504	-0.173266	0.866431	-4.89041
Napb	0.0188313	12.6271	0.169433	0.869354	-4.89074
Stx1b	-0.0155365	12.4144	-0.169081	0.869622	-4.89077
Sun2	0.0233955	7.67155	0.167573	0.870773	-4.8909
Tmem231	0.0262802	6.02756	0.165815	0.872115	-4.89105
Samd12	-0.0158517	10.1689	-0.161416	0.875474	-4.89141
Soat1	0.0168768	7.48823	0.160838	0.875916	-4.89146
Prmt1	-0.0158434	9.99293	-0.159462	0.876967	-4.89157
Wwtr1	0.0143286	6.64562	0.156138	0.879509	-4.89184
Ptprn	-0.0146351	10.4845	-0.156033	0.879589	-4.89184
Myh9	-0.0143762	9.20102	-0.153683	0.881386	-4.89203
Stx6	0.0130444	9.49766	0.150537	0.883795	-4.89227
Podxl	0.0187124	8.10301	0.149231	0.884794	-4.89237
Lifr	-0.015191	8.34683	-0.148572	0.885298	-4.89242
Fstl1	0.0197197	8.21114	0.147968	0.885761	-4.89246
Cers2	0.0146371	8.57484	0.147303	0.88627	-4.89251
Entpd3	-0.0193913	6.39826	-0.145391	0.887735	-4.89265
Tpi1	-0.0133666	9.42244	-0.144913	0.888101	-4.89269
Sez6l2	-0.0146634	11.4833	-0.139735	0.89207	-4.89306
Abca2	-0.0128181	10.486	-0.139118	0.892543	-4.8931
Snx1	-0.0158825	9.15933	-0.137685	0.893642	-4.89321
Hspa4	-0.013242	10.8111	-0.137036	0.89414	-4.89325
Hspb8	-0.0252457	6.83734	-0.134697	0.895935	-4.89341
Msh2	0.0132369	8.49908	0.13425	0.896278	-4.89344
Cox7a2l	0.0157606	11.0314	0.132	0.898005	-4.89359
Hip1	-0.0157721	7.71849	-0.131147	0.89866	-4.89365
Picalm	-0.0124517	10.1877	-0.129534	0.899898	-4.89376
Fn1	0.0320165	7.56482	0.127222	0.901674	-4.89391
Arhgap44	0.0122251	10.1006	0.127036	0.901817	-4.89392
St6galnac5	0.0144824	9.12919	0.126667	0.902101	-4.89394
Cnksr2	0.012944	12.8161	0.12599	0.902621	-4.89398
Psmd8	0.0129074	10.0471	0.125959	0.902645	-4.89399
Sft2d2	0.0221041	6.71791	0.124647	0.903652	-4.89407
Ppox	0.0198345	7.35352	0.121903	0.905762	-4.89424
Gng12	0.0154021	8.65616	0.121619	0.905981	-4.89426
Plekhh1	0.0131306	7.33597	0.121244	0.906269	-4.89428
Zfp592	-0.0126745	7.40196	-0.119063	0.907946	-4.89441
Otud4	-0.0108428	9.91336	-0.119053	0.907954	-4.89441
Qdpr	-0.0123876	11.6368	-0.117852	0.908877	-4.89449
Add3	-0.0107244	10.4161	-0.109058	0.915646	-4.89499
Prkcq	0.0142526	6.19679	0.106969	0.917255	-4.8951
Tspan6	-0.0133734	7.87515	-0.106906	0.917303	-4.89511
Smim7	0.0101773	7.43515	0.102684	0.920556	-4.89533
Vezf1	-0.00897738	7.67858	-0.101593	0.921396	-4.89539
Tfeb	0.013989	6.12499	0.100576	0.922181	-4.89544
Abca8b	-0.0112385	8.30011	-0.0995856	0.922944	-4.89549
Dlg3	-0.0107362	10.7021	-0.097913	0.924234	-4.89557
Ntrk2	-0.00834712	12.0186	-0.0955108	0.926086	-4.89569
Nufip2	0.00810315	9.54478	0.0937301	0.927459	-4.89578
Scoc	-0.00821754	11.456	-0.0913908	0.929264	-4.89589
Snx22	0.00825142	6.4692	0.0900746	0.93028	-4.89595
Atp6v1c1	0.00886468	12.29	0.0891448	0.930998	-4.89599
Unc5d	-0.0139312	9.04138	-0.0875295	0.932244	-4.89606
Zbtb33	-0.0111639	7.37827	-0.087443	0.932311	-4.89606
Psmb2	0.0101841	9.12871	0.086754	0.932843	-4.8961
Fyn	-0.00807621	10.194	-0.0850994	0.93412	-4.89617
Uros	0.0091532	8.55212	0.0781201	0.93951	-4.89646
Rin2	-0.01126	8.65904	-0.077868	0.939705	-4.89647
Kank1	0.00755706	6.61943	0.0774037	0.940064	-4.89648
Cd2ap	0.0115687	7.95517	0.0725912	0.943783	-4.89667
Il17d	0.00630434	7.76234	0.0714057	0.944699	-4.89671
Prickle1	0.00964361	10.1241	0.0693523	0.946287	-4.89678
Zfp36l1	0.00706297	7.13665	0.0668832	0.948196	-4.89687
Epha4	-0.00737683	9.86	-0.066178	0.948741	-4.89689
Trpc1	-0.00557082	10.1445	-0.0660224	0.948861	-4.8969
Ppp1cc	0.00617592	10.5933	0.0603366	0.953259	-4.89708
Usp54	-0.00795274	9.16818	-0.0567997	0.955996	-4.89718
Rab6b	0.00520527	12.2343	0.0553281	0.957134	-4.89723
Rhoq	0.00611688	8.94108	0.0550048	0.957385	-4.89723
Rfx4	0.00791004	6.5892	0.0547864	0.957554	-4.89724
Efcab14	-0.00656982	8.92292	-0.0523183	0.959464	-4.89731
Anxa2	0.00988083	5.95275	0.0514131	0.960165	-4.89733
Wac	0.00441699	10.6989	0.0493335	0.961774	-4.89738
Golim4	0.00697638	6.30886	0.047809	0.962955	-4.89742
Gabarapl1	0.00440822	12.1262	0.0473696	0.963295	-4.89743
Mon2	-0.00488297	9.66077	-0.0470134	0.96357	-4.89744
Tatdn3	0.00497555	9.09536	0.0450947	0.965056	-4.89749
Ablim2	0.00439356	10.0406	0.0449097	0.965199	-4.89749
Arhgap1	0.00432997	9.30204	0.0447704	0.965307	-4.89749
Syt1	-0.0043695	11.3526	-0.0443882	0.965603	-4.8975
Tmtc2	-0.00414815	7.69683	-0.0443098	0.965664	-4.8975
Arhgap5	-0.0036916	11.2424	-0.0430036	0.966675	-4.89753
Cntn4	0.00392251	9.69341	0.0426692	0.966934	-4.89754
Ctnnd2	-0.00395935	9.82782	-0.0415351	0.967813	-4.89756
Epas1	0.00446223	10.541	0.0394012	0.969465	-4.89761
Slc41a1	-0.00483849	7.52479	-0.0392396	0.96959	-4.89761
Pik3r1	0.00433406	9.47528	0.0352452	0.972684	-4.89769
Rab27b	0.00355608	6.51834	0.0346706	0.97313	-4.8977
Inha	-0.00393614	7.82978	-0.0345926	0.97319	-4.8977
Slc8a2	-0.00300171	11.5517	-0.034279	0.973433	-4.8977
Mfn1	0.00279493	8.44034	0.0298404	0.976872	-4.89778
Usp31	-0.00270692	9.73812	-0.0252108	0.980459	-4.89784
Sumf2	-0.00276895	6.29872	-0.0241103	0.981312	-4.89785
Prkcb	0.00226089	12.4972	0.0233042	0.981937	-4.89786
Tsnax	0.00167863	11.1213	0.0155768	0.987925	-4.89794
Scn8a	-0.00122592	10.7361	-0.0141913	0.988999	-4.89795
Dync2li1	-0.00175571	8.23634	-0.013044	0.989889	-4.89796
Sh3glb1	-0.00112877	9.49007	-0.012302	0.990464	-4.89796
App	0.000986957	14.0819	0.0117304	0.990907	-4.89797
Cnp	-0.00077994	10.9631	-0.00741559	0.994252	-4.89799
Gm20425	-0.000779423	4.41472	-0.00455781	0.996467	-4.898
Med29	-0.000455569	8.92227	-0.00413171	0.996797	-4.898
Atp5h	-0.000231127	11.9803	-0.00232167	0.9982	-4.898
