# Supplementary material for: Effects of SPI1-mediated transcriptome remodeling on Alzheimer’s disease-related phenotypes in mouse models of Aβ amyloidosis
Source: Nat Commun. 2024 May 11;15:3996. doi: 10.1038/s41467-024-48484-x (PMC11088624; doi:10.1038/s41467-024-48484-x)
Supplement: Supplementary file 6 — Supplementary Data3 [file 41467_2024_48484_MOESM6_ESM.xlsx]

## Sheet: Data 3
Data 3. Spi1+/−;APPPS1 vs APPPS1 - Pathway enrichment analysis using the Enrichr software
	Enrichr (26 of DEGs, p<0.05)
#	Term	Overlap	P-value	FDR	Odds Ratio	Combined Score	Genes
1	TYROBP Causal Network WP3625	2/58	0.00256867	0.452086	26.5252	158.206	TYROBP;TCIRG1
2	Macrophage markers WP2271	1/10	0.012927	1	76.9231	334.495	CD74
3	Nucleotide Metabolism WP87	1/19	0.0244238	1	40.4858	150.291	SAT1
4	G13 Signaling Pathway WP298	1/39	0.0495132	1	19.7239	59.2804	RTKN
5	Microglia Pathogen Phagocytosis Pathway WP3626	1/41	0.0519878	1	18.7617	55.4737	TYROBP
6	Alpha6-Beta4 Integrin Signaling Pathway WP488	1/67	0.0835984	1	11.4811	28.4929	RTKN
7	Primary Focal Segmental Glomerulosclerosis FSGS WP2573	1/72	0.08956	1	10.6838	25.7783	MYO1E
8	Odorant GPCRs WP1397	1/189	0.218877	1	4.07	6.18333	LGR5
9	Chemokine signaling pathway WP2292	1/190	0.219902	1	4.04858	6.13187	PARD3
10	mRNA processing WP310	1/457	0.451941	1	1.68322	1.33682	DDX41
