# Supplementary material for: Effects of SPI1-mediated transcriptome remodeling on Alzheimer’s disease-related phenotypes in mouse models of Aβ amyloidosis
Source: Nat Commun. 2024 May 11;15:3996. doi: 10.1038/s41467-024-48484-x (PMC11088624; doi:10.1038/s41467-024-48484-x)
Supplement: Supplementary file 7 — Supplementary Data4 [file 41467_2024_48484_MOESM7_ESM.xlsx]

## Sheet: Data 4
Data 4. Spi1+/−;APPPS1 vs APPPS1 - Pathway enrichment analysis using the MetaCore software
	MetaCore (26 of DEGs, p<0.05)
#	Maps	Total	pValue	Min FDR	p-value	FDR	In Data	Network Objects from Active Data
1	Immune response_Antigen presentation by MHC class I: cross-presentation	99	1.20782e-05	0.000905862	1.20782e-05	0.000905862	4	HSP70, HSPA1A, CD74, TYROBP
2	HCV-dependent transcription regulation leading to HCC	21	0.0004365	0.0155341	0.0004365	0.0155341	2	HSP70, HSPA1A
3	HSP70 and HSP40-dependent folding in Huntington's disease	25	0.000621366	0.0155341	0.000621366	0.0155341	2	HSP70, HSPA1A
4	Neutrophil chemotaxis in asthma	38	0.0014394	0.0269887	0.0014394	0.0269887	2	Tissue kallikreins, HSP70
5	Transcription_Negative regulation of HIF1A function	69	0.00467348	0.0600836	0.00467348	0.0600836	2	SSAT, HSP70
6	Mechanisms of drug resistance in SCLC	70	0.00480669	0.0600836	0.00480669	0.0600836	2	HSP70, HSPA1A
7	Immune response_Antigen presentation by MHC class II	118	0.0131692	0.115978	0.0131692	0.115978	2	CD74, MYO1E
8	Dual role of p53 in transcription deregulation in Huntington's Disease	12	0.0178132	0.115978	0.0178132	0.115978	1	HSPA1A
9	G-protein signaling_RhoB regulation pathway	16	0.0236841	0.115978	0.0236841	0.115978	1	Rhotekin
10	Regulation of caspase activity in Huntington's disease	20	0.0295218	0.115978	0.0295218	0.115978	1	HSP70
