# Supplementary material for: Effects of SPI1-mediated transcriptome remodeling on Alzheimer’s disease-related phenotypes in mouse models of Aβ amyloidosis
Source: Nat Commun. 2024 May 11;15:3996. doi: 10.1038/s41467-024-48484-x (PMC11088624; doi:10.1038/s41467-024-48484-x)
Supplement: Supplementary file 8 — Supplementary Data5 [file 41467_2024_48484_MOESM8_ESM.xlsx]

## Sheet: Data 5
Data 5. Spi1TG/0;5xFAD vs 5xFAD - NanoString list
	logFC	AveExpr	t	P.Value	B
Tyrobp	-1.16377	10.1135	-7.04735	5.94e-05	2.16751
Laptm5	-0.799448	9.97395	-6.58747	9.97e-05	1.71992
Grn	-0.645733	9.4787	-5.4609	0.000396916	0.485008
Ctss	-1.0123	10.7965	-5.4321	0.0004121	0.450713
Hspa1b	0.881718	7.15906	5.29247	0.000495193	0.282432
Eri2	0.437061	6.79198	4.68176	0.00114257	-0.49262
C1qa	-0.694118	10.1471	-4.14565	0.0024887	-1.22474
Fcer1g	-0.570968	7.52812	-3.71667	0.00477693	-1.84275
Ndufa2	0.417894	7.30732	3.69464	0.00494287	-1.87519
Cyba	-0.569091	7.98077	-3.61818	0.00556743	-1.98823
Sox9	0.333146	8.66103	3.58565	0.00585774	-2.03653
Tgfbr2	-0.413401	8.51229	-3.30346	0.00915176	-2.46051
Trem2	-0.444978	4.76346	-3.21927	0.010472	-2.58846
Syngr3	0.330145	12.089	3.18093	0.0111375	-2.64692
Elovl1	-0.270641	7.92791	-3.0145	0.0145732	-2.90173
Cpne2	0.345161	7.96376	3.0102	0.0146753	-2.90833
Itgb5	-0.427008	10.0501	-2.98258	0.0153484	-2.95077
Tgfbr1	-0.336264	9.32794	-2.90468	0.0174228	-3.07058
Itga6	-0.277756	8.87179	-2.88857	0.0178863	-3.09536
Slco2b1	-0.345878	8.25691	-2.8497	0.0190575	-3.15521
Tspo	-0.505232	4.64548	-2.84613	0.0191689	-3.16071
Cachd1	0.323105	7.53761	2.78102	0.0213217	-3.26098
Msn	-0.328136	7.26078	-2.75114	0.0223906	-3.307
Sat1	0.386273	4.74473	2.67726	0.0252725	-3.42071
Smg9	-0.332468	6.61037	-2.66771	0.0256716	-3.43541
Tbl3	-0.230516	7.63799	-2.63222	0.0272106	-3.48996
Sub1	-0.317609	7.80093	-2.62776	0.0274105	-3.49682
Zfp768	0.333259	5.61082	2.58441	0.0294323	-3.56339
Myo1e	-0.276273	6.85145	-2.48716	0.0345288	-3.71232
Entpd3	0.294573	6.87181	2.46519	0.0357975	-3.74587
C1qc	-0.542438	9.47697	-2.45433	0.0364414	-3.76244
Map3k9	-0.237098	8.35192	-2.44739	0.0368589	-3.77302
Fam171a1	0.260567	9.16491	2.44105	0.0372448	-3.78269
Trappc4	0.276273	7.94397	2.43247	0.0377734	-3.79577
Stxbp5l	0.201078	9.39635	2.42991	0.0379322	-3.79966
Ston2	0.224561	8.13227	2.41184	0.0390745	-3.82717
Zbtb33	0.253567	7.24904	2.40201	0.0397098	-3.84211
Prelp	0.314102	7.67586	2.38618	0.0407546	-3.86615
Prkd3	-0.251593	6.15823	-2.37581	0.0414539	-3.88189
Tspan15	0.22786	7.71145	2.35335	0.0430097	-3.91595
Pros1	-0.305513	7.13833	-2.30743	0.0463714	-3.98536
Tcirg1	-0.32585	6.82477	-2.3027	0.0467317	-3.99248
Antxr1	-0.239935	7.7733	-2.26684	0.049557	-4.04647
Lcp1	-0.373221	6.92351	-2.24336	0.0514969	-4.0817
Rab3c	0.196604	9.94023	2.19484	0.0557445	-4.15425
Hspa4	0.191525	10.4365	2.1792	0.0571848	-4.17755
Nde1	0.251554	7.84088	2.16605	0.058424	-4.1971
Ptpn5	0.192467	10.8344	2.15559	0.0594275	-4.21262
Gabrd	0.205527	10.2555	2.13311	0.0616425	-4.24592
Cdh22	0.212976	8.89177	2.10657	0.0643612	-4.28512
Csf1	-0.23901	8.446	-2.0679	0.0685295	-4.34195
St18	-0.178691	6.49353	-2.06783	0.0685374	-4.34205
Tcf12	0.198471	8.30232	2.04539	0.0710738	-4.37487
Arpc1b	-0.250757	7.51548	-2.04335	0.0713095	-4.37786
Yes1	0.183254	7.81425	2.03044	0.0728138	-4.39668
Gabrb3	0.237978	11.0518	2.00535	0.0758257	-4.43315
Cbln1	0.337335	6.59127	2.00442	0.0759404	-4.4345
Cd47	0.200346	11.3464	1.99369	0.0772665	-4.45005
Uros	0.166655	8.62269	1.98003	0.0789858	-4.46979
Samd4	0.198259	7.737	1.96764	0.0805772	-4.48766
Tmem176a	-0.275185	8.38604	-1.96432	0.0810096	-4.49245
Dync2li1	0.175149	8.1733	1.96156	0.0813694	-4.49641
Klk6	-0.480877	3.28436	-1.95906	0.0816976	-4.50002
Bcar3	0.19941	6.44434	1.9531	0.0824847	-4.50859
Hsbp1	0.175599	10.3931	1.93069	0.0855071	-4.54071
Chrm3	-0.1993	8.80486	-1.92849	0.0858088	-4.54385
Prkca	0.212513	10.061	1.92677	0.0860459	-4.54631
Nrxn3	0.221916	11.2111	1.91812	0.0872476	-4.55867
Dlg3	0.175187	10.5432	1.91042	0.0883314	-4.56966
C1qb	-0.49089	10.4699	-1.90938	0.0884777	-4.57113
Mapkapk2	0.189984	6.92992	1.90628	0.0889185	-4.57555
Rab13	0.337753	6.56617	1.88978	0.0912973	-4.599
Alcam	0.277422	11.4068	1.88163	0.092494	-4.61055
Rtn1	0.233039	13.826	1.86346	0.0952138	-4.63622
Atg4c	-0.15773	9.97978	-1.85031	0.097231	-4.65475
Tmem47	0.187662	10.5896	1.84774	0.0976298	-4.65837
Stom	0.25555	7.56683	1.84158	0.0985903	-4.66701
Kif3a	0.16212	10.286	1.83969	0.0988885	-4.66967
Tatdn3	0.300161	9.49742	1.83296	0.0999523	-4.67911
Psmb2	0.159888	8.85203	1.82721	0.100869	-4.68715
Rin2	-0.218735	9.03282	-1.82234	0.101652	-4.69395
Hecw1	-0.207927	9.65232	-1.81814	0.102332	-4.69983
Ablim2	0.161835	10.0395	1.80712	0.104137	-4.71519
Pla2g16	0.224228	8.74332	1.80212	0.104964	-4.72214
Mecr	-0.175836	7.52364	-1.78196	0.108367	-4.75011
Lrp4	0.155209	6.11718	1.76036	0.112125	-4.77991
Tm4sf1	0.214717	8.18803	1.757	0.112721	-4.78453
Tnfrsf1a	-0.252369	7.0426	-1.75128	0.11374	-4.79239
Mea1	0.164101	9.58503	1.75071	0.113843	-4.79317
Cd74	-0.62558	6.72891	-1.74704	0.114503	-4.79821
Prex1	0.206818	7.3729	1.74044	0.115698	-4.80725
Inppl1	-0.158874	8.33962	-1.73303	0.117053	-4.81737
U2af2	0.186707	8.33424	1.72501	0.118537	-4.82832
Axl	-0.154833	8.66075	-1.72472	0.11859	-4.82871
S1pr1	0.156977	9.4506	1.70966	0.121425	-4.8492
Impact	0.16189	10.8952	1.67591	0.128001	-4.89478
Cox6c	-0.215224	4.62447	-1.6626	0.130681	-4.91262
Bag3	-0.26937	5.69945	-1.65729	0.131765	-4.91972
Commd4	0.144175	8.06995	1.6523	0.132791	-4.92638
Tgm2	0.202239	6.97292	1.65171	0.132914	-4.92717
Tprn	0.251256	6.43109	1.64895	0.133485	-4.93085
Pak3	0.143397	8.74271	1.63662	0.136064	-4.94726
Agbl4	-0.149361	8.29972	-1.63089	0.137277	-4.95486
Gjb1	0.186134	6.58178	1.62342	0.138874	-4.96475
Nhsl1	0.167397	8.48706	1.62152	0.139283	-4.96726
Zmiz2	-0.144833	10.7178	-1.61694	0.140273	-4.97331
Cd2ap	-0.156366	8.40236	-1.59309	0.14553	-5.00464
C130074G19Rik	-0.183252	7.45051	-1.58732	0.146828	-5.01219
B2m	-0.354756	12.2175	-1.58478	0.147402	-5.0155
Srgn	-0.177343	7.86963	-1.57861	0.148808	-5.02355
Bola3	0.137011	7.90136	1.57815	0.148914	-5.02415
Plekha7	-0.172221	7.46897	-1.56992	0.150808	-5.03486
Hint2	0.164695	8.56886	1.56897	0.151027	-5.03609
Pon2	0.178758	9.33044	1.56581	0.151761	-5.04019
Ppid	0.127811	10.0645	1.56046	0.15301	-5.04712
Adhfe1	0.200983	7.16477	1.55945	0.153246	-5.04842
Chordc1	0.148561	9.66263	1.55356	0.154634	-5.05603
Cldn5	0.274012	9.36927	1.55315	0.154732	-5.05656
Adipor2	-0.204773	9.42338	-1.54971	0.155549	-5.06101
Hspb8	0.209124	7.61388	1.5485	0.155837	-5.06256
Vamp8	0.232101	6.18482	1.54372	0.156978	-5.06871
Wwc1	0.135989	8.83633	1.54059	0.157731	-5.07274
Amer3	0.140054	8.62508	1.53714	0.158563	-5.07717
Ica1	0.131019	10.777	1.53176	0.159871	-5.08407
Ybx3	-0.157198	8.95461	-1.5305	0.160177	-5.08568
Dars	0.146879	9.89799	1.51567	0.163835	-5.10462
Slain1	0.152127	8.39071	1.51151	0.164872	-5.1099
Foxo1	0.233592	7.97017	1.50826	0.165689	-5.11404
Nrbp2	-0.192024	9.8483	-1.50618	0.166212	-5.11667
Hsp90aa1	0.155219	13.6516	1.49534	0.168967	-5.1304
Efemp2	-0.232316	6.86149	-1.48836	0.170761	-5.13921
Eps8	0.13951	9.06335	1.47807	0.173437	-5.15214
Myo1c	0.171018	6.85365	1.47464	0.174337	-5.15644
Igfbp5	-0.164492	10.1298	-1.46353	0.177279	-5.17033
Slc5a3	0.139786	9.91211	1.46232	0.177605	-5.17185
Ppp3cb	0.128979	11.1214	1.45242	0.180268	-5.18416
Vgf	0.168689	10.3657	1.44933	0.181107	-5.188
Cald1	0.169458	7.32191	1.44425	0.182491	-5.19428
Urod	0.138176	9.18249	1.44146	0.183258	-5.19774
Rbm45	0.126399	8.02649	1.4399	0.183686	-5.19966
Gucy1b1	0.144878	10.1821	1.43737	0.184383	-5.20279
Slc2a13	0.140582	10.7599	1.43381	0.185368	-5.20717
2900026A02Rik	-0.200202	8.34647	-1.40976	0.192147	-5.23665
Aff1	-0.132175	7.08976	-1.40874	0.192437	-5.23789
Trpc1	0.126159	10.4268	1.40481	0.193568	-5.24268
Klhl21	-0.20485	6.71009	-1.40411	0.19377	-5.24353
Itgb8	0.138178	9.3441	1.39999	0.194961	-5.24854
Trmt10b	-0.147713	7.36639	-1.38701	0.198752	-5.26425
Atl3	0.140165	7.9404	1.38629	0.198967	-5.26513
Mta3	-0.121569	9.751	-1.3759	0.202051	-5.27763
Prickle1	-0.216943	9.97242	-1.36924	0.204047	-5.28561
Furin	-0.183317	9.29419	-1.36586	0.205069	-5.28965
Bcl6	-0.142523	6.82193	-1.35909	0.207126	-5.29773
Lyrm9	0.190942	8.2831	1.35761	0.207578	-5.29949
Pfkfb3	-0.198342	8.28378	-1.35123	0.209538	-5.30708
Gnai2	0.128448	11.6004	1.34815	0.210487	-5.31073
Gltp	-0.159228	8.59605	-1.34719	0.210784	-5.31186
Sash1	0.120949	9.45275	1.34137	0.212594	-5.31875
Trappc2l	0.142049	9.79212	1.33752	0.2138	-5.3233
Chrnb2	0.150581	9.15604	1.32132	0.218929	-5.34232
Tln1	-0.126246	8.47648	-1.31457	0.221097	-5.35021
Rhobtb3	0.177229	8.81067	1.31255	0.22175	-5.35256
Gja1	0.135459	11.8085	1.30505	0.224185	-5.36127
Soat1	0.124857	8.17361	1.3043	0.224431	-5.36215
S100a11	0.197852	7.15487	1.30247	0.225028	-5.36427
Tmcc1	0.153042	7.80079	1.30239	0.225054	-5.36436
Mobp	-0.246079	11.1195	-1.29733	0.226716	-5.37022
Slc9a9	-0.15462	9.79693	-1.28939	0.229343	-5.37937
Pcsk6	-0.114558	7.26513	-1.28849	0.229642	-5.3804
Mapk9	-0.11004	10.3757	-1.2878	0.229874	-5.3812
Ppox	-0.13242	7.40025	-1.28709	0.230111	-5.38202
Bcl2l1	-0.122913	9.33741	-1.2846	0.230941	-5.38487
Cdc42ep4	0.139052	6.60429	1.28144	0.231999	-5.38849
Acp2	0.122595	10.5029	1.27976	0.232566	-5.39043
Col9a3	0.155062	7.38434	1.27923	0.232742	-5.39103
Pcyox1l	0.140549	8.16546	1.2756	0.233967	-5.39518
Tspan6	0.18422	9.1787	1.27153	0.235348	-5.39983
Stard8	-0.1964	8.22492	-1.26591	0.237264	-5.40622
Mbp	-0.178115	11.5378	-1.26369	0.238025	-5.40875
Bin1	-0.104344	10.0907	-1.26042	0.239147	-5.41245
Anapc11	-0.202696	4.8785	-1.25626	0.240582	-5.41716
Vav2	-0.119676	7.44261	-1.24613	0.244109	-5.42858
Lims1	-0.103311	8.40165	-1.24572	0.244251	-5.42904
Trp53bp2	0.152838	8.22717	1.22605	0.251226	-5.45103
Mical2	-0.24867	11.6398	-1.22592	0.251273	-5.45118
Prr18	-0.165271	9.05693	-1.22442	0.251812	-5.45284
Acot7	0.113565	11.2778	1.22098	0.253048	-5.45666
Kif1c	-0.101577	9.7045	-1.22086	0.25309	-5.45678
Vamp1	-0.198259	9.92176	-1.21809	0.254093	-5.45986
Unc119	0.145817	7.96743	1.21228	0.256201	-5.46627
Alg2	0.131857	10.6436	1.20889	0.25744	-5.47001
Flt1	0.148351	8.29511	1.2075	0.25795	-5.47154
Pde1b	0.349434	8.43063	1.20543	0.258709	-5.47382
Prkar1b	0.121792	12.2779	1.2002	0.260635	-5.47955
Spr	0.113188	8.7122	1.19318	0.263239	-5.48722
Dhrs11	-0.142011	6.33039	-1.19315	0.26325	-5.48725
Got1	0.176593	11.291	1.19096	0.264066	-5.48964
Secisbp2l	0.111013	9.07931	1.18784	0.265232	-5.49303
Cops4	0.104672	9.80561	1.18567	0.266049	-5.4954
Actr6	0.104881	8.3589	1.18325	0.266956	-5.49801
Dag1	0.128488	9.10787	1.18006	0.268161	-5.50147
Glt1d1	-0.106916	8.31636	-1.17908	0.268531	-5.50253
Scaf8	-0.105013	9.32451	-1.17189	0.271265	-5.51029
Myo5a	-0.104229	11.9128	-1.1717	0.271337	-5.51049
Gns	-0.126597	9.70691	-1.17034	0.271858	-5.51196
Parl	-0.118537	9.18867	-1.17013	0.271938	-5.51218
Hsph1	0.140602	11.2225	1.16671	0.273245	-5.51585
Clic1	-0.109538	7.14895	-1.16211	0.275019	-5.52079
Picalm	-0.100288	10.2831	-1.16096	0.275462	-5.52202
Pik3r1	-0.0982813	9.38434	-1.16014	0.275779	-5.52289
Tor1a	0.101983	8.53843	1.15738	0.276848	-5.52584
Tmem63a	-0.177338	7.58265	-1.15303	0.278539	-5.53047
Atp6ap2	0.139053	12.3443	1.15021	0.27964	-5.53347
Fibp	0.110943	8.45907	1.14873	0.280216	-5.53503
St8sia3	0.131193	10.0472	1.14315	0.282409	-5.54094
Hp1bp3	0.120932	10.1538	1.14191	0.282899	-5.54226
Tbc1d9	0.113568	9.99692	1.13921	0.283966	-5.54511
Myl6b	-0.136273	7.29735	-1.13756	0.284621	-5.54685
Snx29	-0.136271	8.16757	-1.136	0.28524	-5.54849
Bex1	0.0976969	10.4233	1.13259	0.286594	-5.55207
Kctd12	0.109129	9.03354	1.1268	0.288909	-5.55813
Scamp2	-0.183658	7.62896	-1.12535	0.289494	-5.55966
Cldn11	-0.184585	10.2309	-1.12139	0.29109	-5.56379
Map4k5	-0.102047	9.82978	-1.12009	0.291614	-5.56514
Inpp4a	-0.100651	10.5337	-1.12002	0.29164	-5.56521
Aldh7a1	0.150768	7.51928	1.11973	0.291757	-5.56551
Col9a2	0.107888	6.9206	1.1133	0.294369	-5.5722
Zfp36l1	0.146998	7.80882	1.10432	0.298043	-5.58148
Sppl2b	-0.0956692	8.79492	-1.10404	0.298155	-5.58176
Frmpd4	-0.120345	9.25872	-1.09594	0.301501	-5.59008
Plekhg3	0.172362	6.32803	1.09462	0.30205	-5.59143
Rab27b	0.122391	5.79663	1.0936	0.302475	-5.59248
Zdhhc9	0.106172	9.71646	1.09252	0.302923	-5.59358
Snap47	0.0912299	10.1196	1.09138	0.3034	-5.59475
Cntn4	0.10085	10.2304	1.08704	0.305213	-5.59917
Tbc1d30	-0.16839	10.071	-1.086	0.30565	-5.60023
Hgsnat	-0.105093	10.5184	-1.0836	0.306657	-5.60267
Snx22	0.125368	6.66038	1.08351	0.306696	-5.60277
Coa3	0.112865	9.79291	1.08038	0.308013	-5.60594
Snx3	0.10035	10.2857	1.07852	0.308799	-5.60783
Cldn10	0.107768	10.5804	1.07708	0.309407	-5.60928
Arhgef6	-0.122731	7.5409	-1.07613	0.309811	-5.61024
Tmed10	0.111532	10.4591	1.0738	0.310797	-5.61259
Padi2	-0.114265	7.97375	-1.06107	0.31624	-5.62537
Mtf2	-0.0934003	10.4714	-1.05875	0.317243	-5.62769
Amot	0.190913	5.29736	1.0541	0.319253	-5.63232
Psmd8	0.093152	9.65545	1.05187	0.320222	-5.63454
Stat3	-0.157274	7.62495	-1.05179	0.320256	-5.63462
Sema6a	0.127113	8.61034	1.0504	0.32086	-5.63599
Pttg1ip	0.152643	7.95599	1.0494	0.321299	-5.63699
Tmem246	0.104828	10.3628	1.04915	0.321408	-5.63724
H2-Ke6	0.123034	6.87507	1.04229	0.324409	-5.64402
Ndufa5	-0.163315	6.56149	-1.04029	0.325286	-5.64599
Pde1a	-0.104864	11.587	-1.0371	0.326693	-5.64913
Tmem168	-0.104613	8.22412	-1.03675	0.326845	-5.64946
Stip1	0.0925411	9.18772	1.02927	0.33016	-5.65679
Slc4a2	0.0981585	7.68495	1.02784	0.330799	-5.65819
Mapk6	-0.109527	9.84332	-1.02484	0.332136	-5.6611
Rasal2	-0.0952883	10.0905	-1.02221	0.333314	-5.66366
Fermt2	0.0883576	10.2316	1.02216	0.333339	-5.66372
St6galnac5	0.145875	10.1194	1.01276	0.337572	-5.67281
Lifr	-0.119048	9.1553	-1.01157	0.338108	-5.67395
Reep1	0.117301	10.3922	1.00777	0.339836	-5.67761
Gm20425	0.109997	4.61906	1.00479	0.341189	-5.68046
Cd63	-0.10723	11.1064	-1.00461	0.341273	-5.68064
Prkcq	-0.186198	6.44463	-1.00314	0.341943	-5.68204
Rhou	-0.116474	8.88671	-0.996603	0.344941	-5.68828
Coro2a	-0.0998657	6.47018	-0.996364	0.34505	-5.68851
Cmtm5	0.116522	9.17093	0.987385	0.349199	-5.69702
Cdk18	0.140917	7.70523	0.973296	0.355783	-5.71026
Ppp1r2	0.138028	10.2468	0.967948	0.358306	-5.71524
Ctnna1	0.114306	8.31023	0.967636	0.358454	-5.71553
Tmbim6	0.0881618	11.6999	0.962583	0.360851	-5.72022
Gpr62	0.10636	6.91071	0.962206	0.361031	-5.72057
Pvalb	-0.287033	8.94047	-0.954524	0.364698	-5.72766
Slc25a20	0.113212	7.45527	0.952767	0.365541	-5.72927
Serping1	0.162401	6.91279	0.95007	0.366837	-5.73174
Cntnap1	-0.103633	11.2666	-0.944335	0.369605	-5.73698
Anln	-0.170659	6.8609	-0.933389	0.37493	-5.74692
Ermn	-0.117236	8.68575	-0.928174	0.377487	-5.75161
Sirt2	-0.0816925	9.27939	-0.926642	0.37824	-5.75299
Atp5mpl	0.0970204	11.4426	0.926196	0.37846	-5.75339
Tmem209	0.12288	8.93653	0.917288	0.382864	-5.76135
Cpt1a	0.0981376	7.36154	0.916842	0.383085	-5.76175
Dlgap1	-0.0832528	10.1401	-0.912688	0.385152	-5.76544
Myo10	0.102197	8.1049	0.91267	0.385161	-5.76545
Vapb	0.0796529	10.6836	0.910973	0.386008	-5.76696
Ica1l	0.0811141	9.52205	0.910026	0.386481	-5.76779
Rell1	-0.135971	7.54058	-0.905707	0.388644	-5.77161
Dock10	0.171452	8.39952	0.902526	0.390243	-5.7744
Amph	-0.0758773	10.8493	-0.902348	0.390332	-5.77456
Ppp1cc	0.0776566	10.3421	0.899985	0.391523	-5.77663
Stmn2	0.115211	12.1287	0.898196	0.392426	-5.7782
Usp54	-0.113534	9.74508	-0.897836	0.392608	-5.77851
Evi2a	-0.128776	9.10266	-0.894282	0.394408	-5.78162
Bbx	0.0782409	7.70882	0.891108	0.396019	-5.78438
Tfeb	-0.138561	6.18095	-0.889247	0.396966	-5.786
Foxn3	-0.0865589	9.12641	-0.887097	0.398063	-5.78786
Cyfip2	-0.0854234	13.2028	-0.886363	0.398437	-5.78849
Pcdh9	0.0868929	11.9707	0.884665	0.399305	-5.78996
Mef2c	-0.134065	12.7796	-0.881199	0.401081	-5.79295
Gphn	0.0715396	9.95257	0.874071	0.404751	-5.79907
Itgb1	-0.077984	10.8156	-0.870754	0.406466	-5.8019
6430548M08Rik	-0.080827	9.95103	-0.862933	0.410532	-5.80854
Msi2	-0.0736476	11.3759	-0.862759	0.410623	-5.80869
Adora2a	0.809981	5.01384	0.853314	0.41557	-5.81664
Vps33b	-0.0839655	7.63042	-0.853172	0.415645	-5.81676
Orc3	0.156982	6.73576	0.852027	0.416247	-5.81772
Cmtm6	-0.0706311	8.96016	-0.850579	0.417011	-5.81893
Pbxip1	-0.120775	7.4418	-0.850317	0.417149	-5.81915
Samd12	-0.0875542	10.556	-0.850103	0.417262	-5.81933
St6gal1	-0.120916	7.7935	-0.847631	0.418567	-5.82139
Psmc1	0.0731813	10.2226	0.839704	0.422772	-5.82797
Rgs7bp	0.0787042	10.6491	0.838231	0.423557	-5.82919
Sox8	0.0704119	9.37131	0.834489	0.425555	-5.83227
Aldh9a1	0.0787448	8.71166	0.833112	0.426291	-5.83341
Scoc	0.0763298	10.8416	0.828468	0.428782	-5.83721
Sptlc2	0.0982599	7.54271	0.82661	0.429782	-5.83873
Hip1	-0.0988026	8.11957	-0.825109	0.43059	-5.83995
Fam160a2	0.0779482	9.37352	0.824791	0.430762	-5.84021
Olfm3	0.0851132	10.0436	0.823343	0.431543	-5.84139
Pgbd5	-0.0827092	11.3335	-0.822958	0.431751	-5.8417
Wscd2	0.114662	9.14269	0.817361	0.43478	-5.84624
Mfsd8	0.12468	7.72877	0.81498	0.436074	-5.84816
Pllp	-0.136178	7.09644	-0.812809	0.437255	-5.84991
Cuedc1	0.14605	5.99808	0.808922	0.439376	-5.85303
Car10	-0.102747	10.8164	-0.80384	0.442159	-5.85708
Snx1	0.0823348	8.94937	0.803806	0.442177	-5.85711
Foxn2	-0.0748067	7.96776	-0.802177	0.443072	-5.85841
Atp2b2	-0.0977411	13.2374	-0.80185	0.443251	-5.85867
Gnb5	0.0769286	9.77367	0.801183	0.443618	-5.8592
Ugt8a	0.135965	8.18337	0.798427	0.445136	-5.86138
Snca	0.0836801	10.0117	0.7974	0.445702	-5.8622
Fmnl2	-0.0885428	9.83664	-0.795381	0.446817	-5.86379
Srebf1	0.0836132	8.42544	0.791886	0.448751	-5.86655
Zfp592	-0.0916314	7.52603	-0.79035	0.449603	-5.86775
Rb1	0.0722133	10.0462	0.790294	0.449634	-5.8678
Ybx1	0.0694461	11.1876	0.787428	0.451226	-5.87004
Mob1a	-0.0677699	8.21703	-0.786835	0.451556	-5.87051
Idnk	0.0724963	5.72648	0.782162	0.454162	-5.87415
Skp1a	0.0801826	10.8547	0.776174	0.457515	-5.87879
Appl2	0.0744026	10.186	0.769512	0.461265	-5.88392
Bag2	0.0908216	6.9825	0.763082	0.464904	-5.88884
Imp3	0.0749548	9.43274	0.762592	0.465182	-5.88921
Fam189a2	-0.108161	7.24244	-0.762541	0.465211	-5.88925
Slc2a1	-0.146327	8.85482	-0.762504	0.465232	-5.88928
Dbndd2	-0.0987107	8.98182	-0.756752	0.468504	-5.89364
Plod3	-0.093445	8.66972	-0.752388	0.470996	-5.89693
Acp1	-0.0899549	5.98045	-0.747729	0.473667	-5.90042
Rfx4	0.112936	7.11789	0.747018	0.474075	-5.90095
Nucks1	-0.067064	10.9243	-0.744768	0.475369	-5.90263
Arhgdib	-0.0878236	7.76033	-0.741105	0.47748	-5.90536
Acvrl1	-0.0982206	6.51945	-0.736147	0.480347	-5.90903
Myl12a	-0.242351	4.09859	-0.735935	0.48047	-5.90918
Rab3a	0.0778584	12.5546	0.731487	0.483052	-5.91245
Inha	0.0944915	8.29089	0.731464	0.483065	-5.91247
Stau2	0.0713961	9.31834	0.730251	0.483771	-5.91336
Add2	-0.0612929	11.0205	-0.729644	0.484124	-5.9138
Lamp2	-0.0749061	11.3395	-0.728685	0.484683	-5.91451
Smg5	-0.0787022	8.25057	-0.724244	0.487276	-5.91774
Eno2	0.0663507	13.1132	0.722285	0.488421	-5.91917
Sestd1	-0.0618852	9.20843	-0.720774	0.489307	-5.92026
Atp5a1	0.0634492	12.9739	0.718356	0.490726	-5.92201
Cct3	0.0612949	9.89363	0.715541	0.492381	-5.92404
Scai	-0.0718602	8.71817	-0.711059	0.495023	-5.92726
Diras2	-0.0756371	10.6004	-0.710169	0.495549	-5.92789
Nufip2	0.0634346	9.67808	0.707604	0.497066	-5.92972
Chrac1	0.130253	6.46435	0.706898	0.497485	-5.93022
Dido1	0.0688312	9.91041	0.70531	0.498426	-5.93135
Rcc1	-0.09637	5.59306	-0.703235	0.499657	-5.93283
Gng11	0.0977173	7.76797	0.701263	0.50083	-5.93422
Pcbp4	0.0698888	8.68816	0.69733	0.503172	-5.93699
Nedd8	0.0637169	10.9164	0.695861	0.504049	-5.93803
Aph1a	-0.106962	6.85352	-0.689788	0.507685	-5.94227
Tmem231	0.0997542	6.41434	0.686131	0.509881	-5.94481
Fam213a	0.0727331	11.2596	0.685462	0.510284	-5.94527
Rbfox2	-0.0599839	11.2471	-0.682993	0.511771	-5.94698
Yap1	0.0688308	8.76607	0.682824	0.511873	-5.9471
Atcay	0.0774493	10.8703	0.681029	0.512956	-5.94833
Ccdc115	0.0886379	4.29243	0.677276	0.515224	-5.95091
Fyn	0.0564289	10.1586	0.67132	0.518837	-5.95498
Ran	0.0583174	9.97496	0.670989	0.519039	-5.9552
Tmem176b	-0.0881169	8.72405	-0.670909	0.519087	-5.95525
Cacng8	0.0692791	11.1512	0.662746	0.524066	-5.96077
Nfia	-0.061699	8.83664	-0.66232	0.524326	-5.96105
Lats2	-0.0666271	8.72407	-0.661681	0.524717	-5.96148
Nkx6-2	0.182636	4.55759	0.660873	0.525212	-5.96202
Arhgef9	0.0639534	9.36895	0.654955	0.528844	-5.96597
Tshz1	-0.0918607	7.17191	-0.645238	0.534839	-5.97239
Mrps6	-0.0606946	9.42627	-0.644528	0.535279	-5.97285
Pard3	0.136341	8.08135	0.644309	0.535415	-5.973
Fstl1	0.0907291	8.81321	0.642431	0.536579	-5.97422
Med29	-0.0652219	8.6098	-0.63304	0.542423	-5.98032
Lmo2	0.0824026	8.27059	0.629345	0.544732	-5.98269
Epha4	-0.0696038	10.5423	-0.626379	0.54659	-5.98459
Sult4a1	-0.0546005	11.7536	-0.617654	0.552076	-5.99012
Dcaf8	0.0558823	10.2693	0.613598	0.554638	-5.99267
Gabarapl1	0.0528356	11.3439	0.612597	0.555271	-5.99329
Ezr	0.0582012	7.95277	0.607936	0.558224	-5.9962
Fam49a	0.0495601	10.1003	0.607809	0.558306	-5.99628
Mapt	0.0561397	10.9509	0.607564	0.55846	-5.99643
Gpr158	0.0641711	11.3234	0.604142	0.560635	-5.99855
Coq4	-0.0548477	7.53664	-0.602417	0.561734	-5.99961
Vamp3	-0.0499567	9.46711	-0.601061	0.562597	-6.00044
Gss	0.0592472	7.43688	0.593031	0.56773	-6.00535
Csrnp3	-0.0620862	9.85615	-0.591913	0.568447	-6.00603
Med14	0.0745524	9.80454	0.591716	0.568573	-6.00615
Snx4	0.0507701	9.10554	0.589593	0.569936	-6.00743
Cplx1	-0.0705092	10.6804	-0.589576	0.569946	-6.00744
A2m	-0.207072	4.96727	-0.589072	0.57027	-6.00774
Atp5h	0.0706455	11.5416	0.586432	0.571967	-6.00933
Kcnip4	0.0581078	9.60912	0.585256	0.572724	-6.01004
Mog	-0.0871113	8.92954	-0.584913	0.572945	-6.01024
Reep3	0.0907326	8.37916	0.581935	0.574865	-6.01203
Snrnp48	0.0729904	7.26194	0.581689	0.575024	-6.01217
Nudt9	0.0574846	9.30584	0.579603	0.576371	-6.01341
Wac	0.0490313	10.5514	0.577913	0.577463	-6.01442
Opcml	0.0649409	11.2209	0.577037	0.57803	-6.01493
Pycrl	0.0582518	7.49065	0.576112	0.578629	-6.01548
2410015M20Rik	0.0624068	9.95352	0.567024	0.584531	-6.02081
Cntn2	-0.0517374	10.238	-0.566531	0.584852	-6.0211
Camta2	-0.0639631	10.0862	-0.564358	0.586268	-6.02236
Tenm2	-0.0979337	10.4325	-0.560826	0.588575	-6.0244
Ddx41	0.0679713	7.63531	0.559605	0.589373	-6.02511
Golim4	0.0505038	7.2055	0.558419	0.590149	-6.02579
Dnajc9	0.0600221	7.4721	0.558384	0.590172	-6.02581
Capza2	-0.047045	11.5275	-0.558175	0.590309	-6.02593
Map7	-0.0664685	9.63244	-0.55677	0.591229	-6.02673
Ep300	-0.0472928	10.1846	-0.555117	0.592313	-6.02768
Ehd3	0.0670586	9.09859	0.553475	0.593391	-6.02861
Kank1	-0.0549215	7.39835	-0.553331	0.593485	-6.0287
Mon2	0.0451796	10.005	0.55257	0.593985	-6.02913
Farsb	0.0594292	9.31962	0.551469	0.594708	-6.02975
Cyp27a1	-0.105548	4.94618	-0.547268	0.597473	-6.03213
Ncoa1	-0.047698	9.79064	-0.546154	0.598207	-6.03276
Slc12a5	0.0578983	12.7337	0.545463	0.598663	-6.03314
Rgs7	-0.0637616	10.0393	-0.540954	0.601642	-6.03567
Mtmr10	0.055353	7.19657	0.540246	0.60211	-6.03606
Endod1	0.0579073	9.1375	0.539416	0.602659	-6.03652
Msh2	0.0579415	8.5956	0.535544	0.605225	-6.03867
Dock3	-0.0460009	10.2178	-0.534707	0.605781	-6.03913
Plp1	0.0634808	13.5181	0.534661	0.605811	-6.03916
Cflar	-0.0541639	8.26894	-0.53336	0.606675	-6.03987
Qdpr	-0.0793715	11.5149	-0.532107	0.607508	-6.04056
Gpi1	0.0779602	6.21867	0.530487	0.608585	-6.04145
Itpkb	-0.0581883	7.09419	-0.528703	0.609773	-6.04242
Igf1r	-0.047586	10.3007	-0.526268	0.611396	-6.04375
Snap91	-0.0487827	12.0832	-0.523848	0.613011	-6.04506
D430041D05Rik	0.0631806	11.2175	0.523043	0.613549	-6.04549
Cers2	0.0513023	9.24312	0.522372	0.613998	-6.04586
Stx1a	-0.0637866	11.0922	-0.516182	0.618142	-6.04918
Atp6v0b	0.0559459	12.9014	0.513692	0.619814	-6.0505
Atp2b1	0.0531125	13.2414	0.510486	0.621969	-6.0522
Scarb2	-0.0456892	10.1462	-0.509778	0.622446	-6.05257
Svop	0.0577559	10.407	0.507083	0.624261	-6.05399
Stx4a	-0.0451691	9.31751	-0.506317	0.624778	-6.05439
Cdc42ep1	0.0548954	6.7236	0.503955	0.626372	-6.05562
Cnksr2	-0.0434632	12.9371	-0.502156	0.627587	-6.05656
Sh3gl2	-0.0464903	11.5531	-0.501135	0.628278	-6.05709
App	0.0523439	14.8679	0.500385	0.628785	-6.05748
Clmn	0.0540985	9.54276	0.499307	0.629515	-6.05804
Tmem59l	0.0808862	12.3449	0.496317	0.63154	-6.05958
Trappc6a	0.0688099	7.01063	0.494979	0.632448	-6.06026
Per1	-0.106957	9.8332	-0.492886	0.633869	-6.06134
Cirbp	-0.0627122	9.54496	-0.492871	0.63388	-6.06134
Reps1	-0.0412978	9.23233	-0.491873	0.634557	-6.06185
Pdlim5	0.074648	6.90268	0.48993	0.635879	-6.06284
Bmpr1b	-0.0503435	8.71943	-0.48969	0.636043	-6.06296
Ogfod3	0.0666089	7.08483	0.48878	0.636662	-6.06342
Gabrg1	0.0833083	7.08123	0.485417	0.638953	-6.06512
Tmcc3	-0.0708573	7.99491	-0.484379	0.639662	-6.06564
Cdc42se1	0.0446718	8.99884	0.482115	0.641208	-6.06678
Cops3	0.0503269	9.98455	0.48019	0.642524	-6.06774
Rtkn	0.0556112	7.49408	0.479013	0.643329	-6.06832
Fam124a	0.0612905	8.72635	0.476765	0.644868	-6.06944
Esam	0.0600581	8.57966	0.476405	0.645115	-6.06962
Pi4ka	-0.041542	11.0724	-0.474363	0.646515	-6.07063
Sun2	-0.0626093	8.52483	-0.470197	0.649375	-6.07267
Slc8a2	-0.0479393	12.2712	-0.47007	0.649463	-6.07273
Chgb	0.0539418	12.0541	0.468914	0.650258	-6.07329
Pip4k2a	-0.0487645	9.21428	-0.468438	0.650585	-6.07353
Enpp2	0.0673025	10.5856	0.467471	0.651251	-6.074
Sorbs1	0.0470319	10.3059	0.462971	0.654352	-6.07617
Psma5	-0.121341	3.33062	-0.461354	0.655468	-6.07695
Herpud2	-0.0401985	10.1252	-0.459379	0.656833	-6.07789
Camk4	0.0409864	10.926	0.457492	0.658138	-6.07879
Rnf141	0.043722	9.03002	0.457422	0.658186	-6.07883
Syt16	0.0478836	10.1147	0.455085	0.659804	-6.07993
Fkbp4	0.0729074	7.0511	0.451207	0.662493	-6.08176
Slc44a1	-0.0388245	10.6547	-0.449589	0.663616	-6.08252
Dtd1	-0.0554301	8.28429	-0.4482	0.664581	-6.08317
Aldh6a1	-0.0626606	8.48055	-0.44703	0.665395	-6.08371
Chn1	0.0493953	13.2497	0.445527	0.66644	-6.08441
Prex2	-0.0694317	9.45584	-0.445321	0.666583	-6.08451
Serpinb1a	-0.0891725	7.32157	-0.444911	0.666869	-6.0847
Abca2	0.0465305	11.2953	0.444344	0.667264	-6.08496
Dnajb6	0.0426992	10.6214	0.442967	0.668223	-6.0856
Qk	0.0409904	12.5866	0.442066	0.668851	-6.08601
Prkag1	0.0440432	7.5308	0.440979	0.669609	-6.08651
Tollip	0.0450773	10.2955	0.438699	0.6712	-6.08756
Ap3b2	0.0567482	8.43159	0.43569	0.673302	-6.08893
Leprot	0.0462081	8.68145	0.432881	0.675268	-6.0902
Fam129b	-0.053973	8.75947	-0.42948	0.677651	-6.09173
Lhfpl2	-0.0457052	7.95954	-0.428258	0.678508	-6.09228
Arhgap44	-0.0374458	9.8623	-0.426635	0.679647	-6.093
Evc	-0.0672331	5.55366	-0.426444	0.679781	-6.09308
Nudt21	0.0376828	8.8583	0.425762	0.680261	-6.09339
Naa80	0.0590254	6.87823	0.419869	0.684406	-6.09599
Parm1	0.0484007	9.02292	0.418703	0.685227	-6.0965
Lnx1	0.058154	8.5225	0.417993	0.685728	-6.09681
Ttyh2	-0.0536287	9.45071	-0.417907	0.685788	-6.09684
Mfn1	-0.0549941	8.96049	-0.415916	0.687192	-6.09771
Acadsb	0.0375779	9.98554	0.415612	0.687408	-6.09784
Dop1a	-0.0361321	8.60961	-0.414632	0.688099	-6.09827
Dnaja2	0.0495729	9.3972	0.414102	0.688473	-6.0985
Dnm1	-0.0416882	12.8972	-0.412455	0.689637	-6.09921
Chrm1	-0.0594657	11.8916	-0.412437	0.68965	-6.09922
Tagln2	0.0385832	5.80532	0.412124	0.689871	-6.09935
Rreb1	0.0568549	8.61992	0.406098	0.694136	-6.10193
Podxl	0.0355932	8.99033	0.397215	0.700444	-6.10566
Gpr37	0.0446503	9.3379	0.396989	0.700606	-6.10575
Atp8a2	0.0411783	10.4353	0.39677	0.700761	-6.10584
Fubp3	0.0420625	8.0969	0.396288	0.701104	-6.10604
Sclt1	-0.0339014	8.94903	-0.390254	0.705405	-6.10852
Abca8b	0.0656335	9.10605	0.38923	0.706136	-6.10894
H2afz	0.0378542	10.208	0.387816	0.707146	-6.10952
Ahsa1	0.0412175	10.5384	0.382872	0.710682	-6.11151
Scn8a	-0.0416916	11.4319	-0.382636	0.71085	-6.11161
Adprh	-0.038797	10.6378	-0.380166	0.71262	-6.11259
Gabbr2	0.0379201	11.4679	0.379704	0.712951	-6.11278
Med13l	-0.0436352	9.1808	-0.378645	0.71371	-6.1132
Acaa2	0.0502995	7.05439	0.378154	0.714062	-6.11339
Arhgap1	0.0360433	9.09119	0.377996	0.714176	-6.11346
Lsm4	0.0549747	7.71234	0.375489	0.715975	-6.11445
Nfib	-0.046957	10.2441	-0.37544	0.71601	-6.11446
Epas1	0.0450834	11.3434	0.374397	0.716759	-6.11487
Ddx42	0.0325895	10.3266	0.372403	0.718192	-6.11565
Calm3	-0.0342956	13.6636	-0.369783	0.720077	-6.11667
Mccc2	0.0427608	7.46611	0.36922	0.720483	-6.11689
Trim59	0.0414518	7.31697	0.367666	0.721602	-6.11749
Ndufab1	-0.064516	5.80353	-0.364728	0.72372	-6.11862
Atp6v1f	0.0368507	10.8962	0.360833	0.726531	-6.1201
Nptx2	0.0554722	9.57502	0.35879	0.728007	-6.12087
Glud1	0.0321332	11.9232	0.358148	0.728471	-6.12112
Pogk	0.0364734	7.91366	0.35487	0.730843	-6.12234
Daam2	0.0387857	8.85015	0.353621	0.731748	-6.12281
Actr3b	-0.0321745	9.66445	-0.351572	0.733233	-6.12357
Gna12	-0.0336693	9.42429	-0.349288	0.734889	-6.12441
Man2a1	-0.0316235	8.91838	-0.347616	0.736102	-6.12502
Adpgk	-0.0386379	8.23199	-0.346347	0.737024	-6.12548
Faxc	-0.0398923	9.48354	-0.344294	0.738516	-6.12623
Ntrk2	-0.0361592	12.9802	-0.340086	0.741578	-6.12774
Thap1	0.0365623	7.26365	0.337734	0.743291	-6.12858
Zfp536	-0.0484328	8.02056	-0.336757	0.744003	-6.12892
Pop4	-0.0330941	8.30691	-0.334006	0.74601	-6.12989
Ptp4a2	0.0293908	10.5145	0.333827	0.74614	-6.12996
Aldh2	-0.0305664	9.48275	-0.330233	0.748765	-6.13121
Tppp3	-0.0440633	7.9864	-0.329435	0.749348	-6.13149
Mcl1	-0.0344728	9.34094	-0.329253	0.749481	-6.13155
Myrf	-0.0402695	8.50543	-0.328306	0.750174	-6.13188
Acsl5	-0.0362051	9.74028	-0.326351	0.751603	-6.13255
Bok	-0.0327638	7.48517	-0.325156	0.752479	-6.13296
Prkcb	0.0299405	12.1095	0.32511	0.752512	-6.13298
Gria3	-0.0307898	12.9227	-0.323568	0.753641	-6.1335
Ptprn	0.0307575	11.164	0.322301	0.754569	-6.13393
Arhgef26	-0.0376829	9.14148	-0.322109	0.75471	-6.134
Sh3glb1	-0.0283143	9.63158	-0.321895	0.754867	-6.13407
Fam107b	0.0422072	6.86635	0.320225	0.756092	-6.13463
Plekhh1	-0.029775	7.12282	-0.318431	0.757408	-6.13524
Hltf	-0.037835	8.55953	-0.318403	0.757428	-6.13525
Myh9	-0.0385596	9.69111	-0.310266	0.763408	-6.13794
Dtna	-0.0280389	10.8525	-0.307788	0.765232	-6.13875
Sv2a	-0.0306013	12.5892	-0.307602	0.765369	-6.13881
Cnn3	0.0337306	9.09976	0.305739	0.766742	-6.13941
Fat1	0.0421596	7.67672	0.30145	0.769906	-6.14078
Wwtr1	0.0395173	7.55798	0.301205	0.770087	-6.14086
Gpc1	0.03327	10.1219	0.299339	0.771464	-6.14145
Sri	0.0262248	10.0849	0.298498	0.772086	-6.14172
Synj1	-0.0286134	11.4536	-0.298124	0.772362	-6.14183
Tpi1	0.0363049	8.5249	0.298034	0.772428	-6.14186
Tnfaip8	0.02928	6.94415	0.297717	0.772662	-6.14196
Stx1b	0.0302724	12.2564	0.295913	0.773996	-6.14253
Anxa5	-0.0402013	9.53527	-0.295234	0.774498	-6.14274
Anxa2	0.0411835	6.81076	0.293656	0.775666	-6.14323
Mlc1	0.0307195	10.6833	0.29152	0.777247	-6.14389
Add3	-0.024584	10.7788	-0.287568	0.780175	-6.14509
Cdk14	-0.0321133	10.5129	-0.282026	0.784288	-6.14676
Atp5j2	0.0336864	8.05341	0.281576	0.784622	-6.14689
Rasgrp3	-0.0330462	6.81927	-0.278207	0.787126	-6.14789
Clstn3	0.0293104	11.5685	0.277182	0.787888	-6.14819
Limk2	0.0283415	9.7555	0.276099	0.788694	-6.1485
Cnp	-0.0410687	10.6181	-0.275113	0.789427	-6.14879
Rhoq	0.0286212	9.30299	0.272957	0.791033	-6.14941
Ranbp1	0.0283482	9.65175	0.272374	0.791467	-6.14958
Syn2	0.0252274	11.7163	0.271921	0.791804	-6.14971
Opalin	0.0517863	8.55841	0.270506	0.792859	-6.15012
Fam193a	0.0251846	8.76205	0.270309	0.793006	-6.15017
Ywhag	0.0248562	13.1539	0.267857	0.794834	-6.15087
Sla	0.0334757	5.12966	0.267636	0.794999	-6.15093
Rgs4	0.0387105	12.0294	0.266252	0.796031	-6.15132
Nmral1	-0.0401106	7.47505	-0.265572	0.796539	-6.15151
Rdx	0.0264642	10.3892	0.265043	0.796934	-6.15166
Tgfa	0.065907	7.77074	0.262126	0.799113	-6.15248
Phyhip	-0.026706	10.0305	-0.261858	0.799313	-6.15255
Ibtk	-0.0229863	8.12786	-0.259695	0.800929	-6.15315
Arhgap31	-0.0333012	8.09558	-0.259094	0.801379	-6.15331
Pak1	0.0350054	11.8609	0.258136	0.802095	-6.15357
Pdcd6	-0.0237953	9.803	-0.256518	0.803306	-6.15401
Vsnl1	-0.0405792	12.4389	-0.256372	0.803415	-6.15405
Slc39a1	-0.0244245	8.18015	-0.254756	0.804625	-6.15449
Gab1	-0.0288058	7.49633	-0.254185	0.805053	-6.15464
Rundc3a	-0.023006	12.3337	-0.251738	0.806886	-6.1553
Slc41a1	0.028531	7.97678	0.251413	0.807129	-6.15538
Madd	0.0227569	10.628	0.247271	0.810235	-6.15648
Zfp36	0.0760449	6.54756	0.246647	0.810704	-6.15664
Gfra2	-0.0329116	9.57383	-0.241295	0.814722	-6.15802
Stx6	0.0211271	9.06805	0.240995	0.814948	-6.1581
Fa2h	-0.0335327	7.1345	-0.239327	0.816202	-6.15852
Fxyd5	0.0254682	8.38915	0.239117	0.81636	-6.15857
Sez6l2	-0.0267263	12.3284	-0.235772	0.818876	-6.15941
Hsdl2	0.0211252	8.74884	0.234536	0.819806	-6.15972
Slc38a2	0.0237761	10.4115	0.23325	0.820775	-6.16004
Frmd4b	0.0379584	7.25899	0.23276	0.821143	-6.16016
Rab6b	0.0229249	11.9684	0.231973	0.821736	-6.16035
Ppp3r1	0.0246375	12.5455	0.231559	0.822048	-6.16046
Mrps7	0.0378747	7.08329	0.228034	0.824706	-6.16131
Tmem144	-0.0306769	7.64535	-0.219538	0.831119	-6.16333
Gstz1	0.0233808	8.30747	0.218161	0.83216	-6.16365
Prmt1	0.0201143	9.84249	0.212804	0.836212	-6.16487
Phldb1	-0.0201888	8.39821	-0.209566	0.838663	-6.16559
Arhgap5	0.0166658	11.5187	0.206247	0.841179	-6.16632
Rnf13	-0.0200109	11.554	-0.205293	0.841902	-6.16653
Ktn1	0.0194747	10.8235	0.203664	0.843137	-6.16688
Pecam1	0.0263196	8.2331	0.202902	0.843715	-6.16705
Elovl7	0.0249844	7.7378	0.202785	0.843804	-6.16707
Nsf	-0.018744	12.9723	-0.199719	0.84613	-6.16773
Syt1	0.0242883	11.9249	0.195887	0.849041	-6.16853
Tsnax	0.0196551	10.8792	0.195519	0.84932	-6.16861
Dnajb4	-0.0198002	9.43041	-0.195049	0.849677	-6.16871
Tmem128	-0.0189571	9.85955	-0.193334	0.850981	-6.16906
Nmnat2	0.0174336	10.4838	0.18767	0.855289	-6.1702
Dip2b	-0.0176528	10.5833	-0.186037	0.856532	-6.17053
Sox5	0.0186645	7.87692	0.184905	0.857394	-6.17075
Unc5d	0.0232831	10.2075	0.184481	0.857717	-6.17083
Agl	0.0179455	9.12954	0.183604	0.858385	-6.171
Kctd1	0.0178224	9.50035	0.183438	0.858512	-6.17104
Syt13	0.0238279	11.8527	0.181297	0.860143	-6.17145
Atp6v1c1	-0.0164019	11.6848	-0.18053	0.860728	-6.1716
Rbm48	-0.0187411	8.05539	-0.171205	0.867841	-6.17334
Apoe	0.016725	13.392	0.171023	0.867981	-6.17337
Pde1c	0.0442173	6.00318	0.17002	0.868747	-6.17355
Tmem125	0.0265408	5.88369	0.167485	0.870683	-6.17401
Cd81	-0.0169734	12.7075	-0.167208	0.870895	-6.17406
Il17d	0.0178276	7.88729	0.163426	0.873786	-6.17472
Trrap	-0.0156474	9.20592	-0.162712	0.874333	-6.17484
Ccdc117	-0.0182746	8.43831	-0.157874	0.878034	-6.17567
Sumf2	-0.0301502	6.21549	-0.156689	0.878941	-6.17586
Exoc1	0.0153522	7.95463	0.154999	0.880235	-6.17614
Mal2	-0.0184486	11.4699	-0.146953	0.886402	-6.17743
Wls	0.0147454	10.3182	0.145282	0.887683	-6.17769
Necap1	0.0134477	10.1828	0.14211	0.890117	-6.17818
Hspa2	0.0127683	8.19837	0.141585	0.89052	-6.17826
Psmc6	-0.0125928	10.8862	-0.141556	0.890542	-6.17826
Rab31	-0.0136932	9.60146	-0.136843	0.89416	-6.17896
Edil3	0.0146129	10.6314	0.135352	0.895306	-6.17917
Atp1a3	0.0144718	15.2705	0.13475	0.895769	-6.17926
Lrp10	-0.0191722	7.22869	-0.133018	0.8971	-6.17951
Mgst3	0.0131387	11.0067	0.129108	0.900105	-6.18005
Armcx5	0.0149408	8.00502	0.128674	0.900439	-6.18011
Gramd3	-0.0198848	7.6066	-0.128628	0.900475	-6.18012
Tmtc2	0.0131132	8.36783	0.127607	0.90126	-6.18026
Hadhb	-0.0133414	10.2669	-0.123718	0.904252	-6.18078
Lrtm2	-0.0140398	9.69235	-0.123586	0.904353	-6.18079
Cdkl5	-0.0106649	11.0059	-0.122516	0.905177	-6.18093
Ift27	0.0189983	7.79275	0.120187	0.906969	-6.18123
Snap25	0.0171934	12.1453	0.119926	0.907171	-6.18127
Kif13b	-0.0110156	7.72098	-0.118321	0.908406	-6.18147
Zbtb8os	0.0123587	8.57603	0.115989	0.910202	-6.18176
Sec23ip	-0.0104968	9.22754	-0.115467	0.910605	-6.18183
Pde8a	0.0132934	6.10981	0.114575	0.911292	-6.18193
Cox7a2l	0.0105977	11.0533	0.113054	0.912464	-6.18212
Efcab14	-0.0127759	9.58148	-0.110801	0.914201	-6.18239
Pex16	0.00980783	7.38683	0.108612	0.915888	-6.18264
Arfgap2	0.015531	7.07596	0.108171	0.916228	-6.18269
Snx5	-0.00919474	9.08404	-0.102748	0.920411	-6.1833
Uqcrq	0.0102015	11.9674	0.102659	0.92048	-6.18331
Smim7	-0.0112002	7.55916	-0.100442	0.922191	-6.18355
Sft2d2	0.0176681	7.64401	0.100161	0.922407	-6.18358
Cggbp1	-0.00954368	9.30397	-0.0993742	0.923015	-6.18366
Uggt2	-0.0114838	9.31976	-0.0988607	0.923411	-6.18372
Npc2	0.0157908	6.53851	0.0988112	0.923449	-6.18372
Fbxo2	0.00902045	9.18972	0.0974926	0.924467	-6.18386
Bdh1	-0.0110092	7.44974	-0.0961638	0.925493	-6.184
Rhoc	-0.01643	6.26192	-0.096006	0.925615	-6.18401
Ano6	-0.0155651	7.35235	-0.0953926	0.926089	-6.18408
Bcl2	-0.00991632	7.09092	-0.0898108	0.9304	-6.18463
Nfe2l2	-0.0116674	5.9976	-0.0883938	0.931495	-6.18476
Stxbp1	-0.00932256	13.4475	-0.0883184	0.931553	-6.18477
Casc4	0.0082187	11.159	0.0858745	0.933442	-6.18499
Zeb2	-0.00831918	9.70666	-0.0843869	0.934592	-6.18513
Gtpbp4	-0.00836314	7.44198	-0.0837313	0.935099	-6.18519
Gng12	0.00707383	8.8554	0.0827855	0.93583	-6.18527
Klc2	0.0134139	8.02272	0.08104	0.93718	-6.18542
Vezf1	-0.00840427	7.85984	-0.0803082	0.937746	-6.18549
Ncald	-0.00927363	11.9876	-0.0795362	0.938343	-6.18555
Snap29	0.00890946	7.86293	0.0790085	0.938751	-6.1856
Syp	-0.00896137	13.1517	-0.0788142	0.938901	-6.18561
Zkscan6	0.00725364	7.67589	0.0773092	0.940065	-6.18574
Mboat2	0.0070936	9.80905	0.0748203	0.941991	-6.18594
Ptbp1	-0.00864039	7.17501	-0.0714093	0.94463	-6.18621
Psma4	-0.00791845	9.27005	-0.0707736	0.945122	-6.18625
Kcnq5	0.00765884	9.83636	0.0705035	0.945331	-6.18627
Ppp4r2	0.00554507	9.95277	0.0673113	0.947802	-6.18651
Decr1	-0.00847746	7.52187	-0.0673069	0.947806	-6.18651
Slc44a2	-0.00542892	8.42415	-0.0671862	0.947899	-6.18652
St3gal3	-0.00754975	9.18575	-0.0669508	0.948081	-6.18653
Psen1	-0.0067739	9.26137	-0.066041	0.948786	-6.1866
Ctnnd2	0.00731162	9.9602	0.0655205	0.949189	-6.18663
Naga	0.00707084	8.55494	0.062016	0.951903	-6.18687
Efhd1	0.00764972	7.21033	0.0568496	0.955904	-6.1872
Gtf2h3	-0.00609614	7.84889	-0.0562183	0.956394	-6.18724
Fn1	-0.00865207	9.12342	-0.0544904	0.957732	-6.18734
Tmem165	0.00650406	8.73925	0.0543242	0.957861	-6.18735
Prr5l	0.00650747	6.88042	0.05402	0.958097	-6.18737
Gprc5b	-0.00466957	9.60867	-0.0497778	0.961384	-6.1876
Lrrc49	0.0041973	10.2782	0.0489316	0.96204	-6.18765
Phlpp1	-0.00468878	9.38322	-0.0479693	0.962786	-6.18769
Ahnak	0.00632859	8.08632	0.0459542	0.964348	-6.1878
Glod4	0.00485988	9.39042	0.0455836	0.964635	-6.18781
Srrm4	-0.00568907	7.57151	-0.0449805	0.965103	-6.18784
Pcsk2	-0.0053701	10.3142	-0.0438522	0.965978	-6.1879
Usp31	-0.00345077	9.97482	-0.0399263	0.969022	-6.18807
Cdh20	0.00481661	8.17572	0.0384075	0.970199	-6.18813
Gna13	-0.00328184	8.74459	-0.0371512	0.971174	-6.18819
Npc1	-0.00375189	9.72189	-0.0344651	0.973257	-6.18829
Znhit3	0.00293357	9.12052	0.0318206	0.975308	-6.18838
Slc6a17	-0.00345147	12.1667	-0.0312221	0.975772	-6.1884
Thrb	-0.00355372	8.99318	-0.0288135	0.977641	-6.18848
Psmg1	-0.00323945	7.62432	-0.028527	0.977863	-6.18849
Hnrnpf	-0.00210614	9.56868	-0.0253026	0.980365	-6.18858
Syngr1	-0.00228842	11.1223	-0.0245376	0.980958	-6.1886
Otud7b	0.001997	8.91979	0.0238131	0.98152	-6.18862
Lgr5	0.00274937	5.98825	0.0232002	0.981996	-6.18863
Rras	0.00277422	6.56938	0.0224397	0.982586	-6.18865
Mag	0.00254929	9.23772	0.0219281	0.982983	-6.18866
Atg14	0.00198506	8.13902	0.0201233	0.984383	-6.1887
Gdap1l1	0.0017053	8.52684	0.0197782	0.984651	-6.18871
Tmbim1	-0.0016973	8.27785	-0.0192718	0.985044	-6.18872
Amer2	0.00182524	9.43858	0.0156454	0.987858	-6.18879
Smad5	0.00146527	9.37119	0.0153668	0.988074	-6.18879
Napb	0.00134925	12.1245	0.0150362	0.988331	-6.1888
Ndrg1	0.00146696	9.5325	0.014201	0.988979	-6.18881
Heca	0.00127525	8.75361	0.0133894	0.989609	-6.18882
Utrn	0.00111401	9.1627	0.0108361	0.99159	-6.18886
Jmjd6	0.000978799	7.53854	0.01074	0.991665	-6.18886
Fryl	0.000987435	9.61372	0.0103512	0.991966	-6.18886
Lamb2	-0.00105157	8.25698	-0.00793396	0.993842	-6.18889
Otud4	0.000397283	10.1368	0.00359352	0.997211	-6.18891
Tjp2	-0.00030705	8.80394	-0.00312246	0.997577	-6.18891
Idh2	-0.000185286	6.98766	-0.00139521	0.998917	-6.18892
