# Supplementary material for: Effects of SPI1-mediated transcriptome remodeling on Alzheimer’s disease-related phenotypes in mouse models of Aβ amyloidosis
Source: Nat Commun. 2024 May 11;15:3996. doi: 10.1038/s41467-024-48484-x (PMC11088624; doi:10.1038/s41467-024-48484-x)
Supplement: Supplementary file 9 — Supplementary Data6 [file 41467_2024_48484_MOESM9_ESM.xlsx]

## Sheet: Data 6
Data 6. Spi1TG/0;5xFAD vs 5xFAD - Pathway enrichment analysis using the Enrichr software
	Enrichr (43 of DEGs, p<0.05)
#	Term	Overlap	P-value	FDR	Odds Ratio	Combined Score	Genes
1	Microglia Pathogen Phagocytosis Pathway WP3626	6/41	2.91867e-10	5.13686e-08	68.0658	1494.37	C1QA;FCER1G;TYROBP;TREM2;CYBA;C1QC
2	TYROBP Causal Network WP3625	4/58	7.22083e-06	0.000635433	32.077	379.745	TYROBP;TCIRG1;TGFBR1;C1QC
3	Oxidative Damage WP1496	3/42	0.000100231	0.0058802	33.2226	305.915	C1QA;MAP3K9;C1QC
4	Complement and Coagulation Cascades WP449	3/62	0.000320467	0.0141005	22.5056	181.074	C1QA;PROS1;C1QC
5	Complement Activation, Classical Pathway WP200	2/17	0.000601596	0.0211762	54.7196	405.796	C1QA;C1QC
6	p38 MAPK Signaling Pathway WP350	2/36	0.00271557	0.0796568	25.8398	152.681	MAP3K9;TGFBR1
7	TGF Beta Signaling Pathway WP113	2/52	0.00559262	0.140614	17.8891	92.7783	TGFBR1;TGFBR2
8	Integrin-mediated Cell Adhesion WP6	2/100	0.0195638	0.430403	9.30233	36.596	ITGB5;ITGA6
9	Nucleotide Metabolism WP87	1/19	0.0400866	0.783915	24.4798	78.7445	SAT1
10	MAPK signaling pathway WP493	2/159	0.045861	0.807153	5.85052	18.0321	TGFBR1;TGFBR2
