# Supplementary material for: Effects of SPI1-mediated transcriptome remodeling on Alzheimer’s disease-related phenotypes in mouse models of Aβ amyloidosis
Source: Nat Commun. 2024 May 11;15:3996. doi: 10.1038/s41467-024-48484-x (PMC11088624; doi:10.1038/s41467-024-48484-x)
Supplement: Supplementary file 10 — Supplementary Data7 [file 41467_2024_48484_MOESM10_ESM.xlsx]

## Sheet: Data 7
Data 7. Spi1TG/0;5xFAD vs 5xFAD - Pathway enrichment analysis using the MetaCore software
	MetaCore (43 of DEGs, p<0.05)
#	Maps	Total	pValue	Min FDR	p-value	FDR	In Data	Network Objects from Active Data
1	TGF-beta signaling via SMADs in breast cancer	4	0.000668343	0.0390156	0.000668343	0.0390156	3	ITGB5, TGF-beta receptor type II, TGF-beta receptor type I
2	TGF-beta 1-induced transactivation of membrane receptors signaling in HCC	6	0.0030911	0.0390156	0.0030911	0.0390156	3	TGF-beta receptor type II, ITGA6, TGF-beta receptor type I
3	Immune response_Antigen presentation by MHC class I: cross-presentation	12	0.00319364	0.0390156	0.00319364	0.0390156	4	Cathepsin S, HSPA1A, TYROBP, Fc epsilon RI gamma
4	Development_TGF-beta-induction of EMT via ROS	2	0.0032513	0.0390156	0.0032513	0.0390156	2	TGF-beta receptor type II, TGF-beta receptor type I
5	Production and activation of TGF-beta in airway smooth muscle cells	2	0.0032513	0.0390156	0.0032513	0.0390156	2	TGF-beta receptor type II, TGF-beta receptor type I
6	Th2-cytokines induced expression of Mucin 5AC and maintenance of mucous cell phenotype in normal airway epithelium	2	0.0032513	0.0390156	0.0032513	0.0390156	2	TGF-beta receptor type II, TGF-beta receptor type I
7	Suppression of TGF-beta signaling in pancreatic cancer	2	0.0032513	0.0390156	0.0032513	0.0390156	2	TGF-beta receptor type II, TGF-beta receptor type I
8	Hypothetical role of microRNAs in fibrosis development after myocardial infarction	2	0.0032513	0.0390156	0.0032513	0.0390156	2	TGF-beta receptor type II, TGF-beta receptor type I
9	Development_HGF-dependent inhibition of TGF-beta-induced EMT	2	0.0032513	0.0390156	0.0032513	0.0390156	2	TGF-beta receptor type II, TGF-beta receptor type I
10	Fibroblast/ myofibroblast proliferation in asthmatic airways	2	0.0032513	0.0390156	0.0032513	0.0390156	2	TGF-beta receptor type II, TGF-beta receptor type I
