# Supplementary material for: Effects of SPI1-mediated transcriptome remodeling on Alzheimer’s disease-related phenotypes in mouse models of Aβ amyloidosis
Source: Nat Commun. 2024 May 11;15:3996. doi: 10.1038/s41467-024-48484-x (PMC11088624; doi:10.1038/s41467-024-48484-x)
Supplement: Supplementary file 11 — Supplementary Data8 [file 41467_2024_48484_MOESM11_ESM.xlsx]

## Sheet: Data 8
Data 8. LIMMA-Transcription Factors enrichment analysis
Network Object Name	Actual	n	R	N	Expected	Ratio	p-value	z-score
PU.1	13	67	701	24741	1.898	6.848	4.216e-08	8.185
TAL1	42	67	8961	24741	24.27	1.731	9.389e-06	4.513
IRF8	8	67	424	24741	1.148	6.967	1.877e-05	6.458
c-Myc	28	67	5110	24741	13.84	2.023	6.917e-05	4.28
c-Jun	10	67	949	24741	2.57	3.891	0.0002242	4.733
STAT6	8	67	607	24741	1.644	4.867	0.0002288	5.026
Bcl-6	7	67	463	24741	1.254	5.583	0.0002537	5.187
FOXP3	35	67	7865	24741	21.3	1.643	0.0004024	3.599
SP3	7	67	542	24741	1.468	4.769	0.0006506	4.623
RBP-J kappa (CBF1)	6	67	488	24741	1.322	4.54	0.002062	4.116
JunD	5	67	344	24741	0.9316	5.367	0.002409	4.25
SP1	12	67	1756	24741	4.755	2.523	0.002445	3.451
ZNF703	1	67	1	24741	0.002708	369.3	0.002708	19.19
FBP3	1	67	1	24741	0.002708	369.3	0.002708	19.19
CTIP2	3	67	104	24741	0.2816	10.65	0.002844	5.14
EKLF1	4	67	218	24741	0.5904	6.776	0.002913	4.463
Columns meaning
Input IDs	original probe/gene IDs in the activated dataset(s)
Network object name	Network object name network object name in MetaBase
Actual	number of network objects in the activated dataset(s) which interact with the chosen object
n	number of network objects in the activated dataset(s)
R	number of network objects in the complete database or background list which interact with the chosen object
N	total number of gene-based objects in the complete database or background list
Expected	mean value for hypergeometric distribution (n*R/N)
Ratio	connectivity ratio (Actual/Expected)
z-score	z-score ((Actual-Expected)/sqrt(variance))
p-value	probability to have the given value of Actual or higher (or lower for negative z-score)
