# Supplementary material for: Effects of SPI1-mediated transcriptome remodeling on Alzheimer’s disease-related phenotypes in mouse models of Aβ amyloidosis
Source: Nat Commun. 2024 May 11;15:3996. doi: 10.1038/s41467-024-48484-x (PMC11088624; doi:10.1038/s41467-024-48484-x)
Supplement: Supplementary file 12 — Supplementary Data9 [file 41467_2024_48484_MOESM12_ESM.xlsx]

## Sheet: Data 9
Data 9. LIMMA-Pathway enrichment analysis
	LIMMA analysis
#	Maps	Total	pValue	Min FDR	p-value	FDR	In Data	Network Objects from Active Data
1	Putative pathways of activation of classical complement system	3	0.0011348	0.117735	0.0011348	0.117735	3	C1qa, C1qb, C1qc
2	Origin of Langerhans cells in the steady-state and under inflammatory conditions	3	0.0011348	0.117735	0.0011348	0.117735	3	CSF1, TGF-beta receptor type II, TGF-beta receptor type I
3	Stellate cells activation and liver fibrosis	3	0.0011348	0.117735	0.0011348	0.117735	3	TGF-beta receptor type II, TNF-R1, TGF-beta receptor type I
4	Upregulation of IL-8 expression in colorectal cancer	3	0.0011348	0.117735	0.0011348	0.117735	3	TGF-beta receptor type II, TNF-R1, TGF-beta receptor type I
5	Immune response_Th17, Th22 and Th9 cell differentiation	4	0.00419962	0.184609	0.00419962	0.184609	3	TGF-beta receptor type II, TNF-R1, TGF-beta receptor type I
6	TGF-beta signaling via SMADs in breast cancer	4	0.00419962	0.184609	0.00419962	0.184609	3	ITGB5, TGF-beta receptor type II, TGF-beta receptor type I
7	Immune response_Antigen presentation by MHC class I: cross-presentation	12	0.00490353	0.184609	0.00490353	0.184609	5	Rab-3C, HSPA1A, Cathepsin S, DAP12, Fc epsilon RI gamma
8	Neutrophil resistance to apoptosis in COPD and proresolving impact of lipid mediators	5	0.0097163	0.184609	0.0097163	0.184609	3	p22-phox, TNF-R1 soluble, TNF-R1
9	Macrophage and dendritic cell phenotype shift in cancer	5	0.0097163	0.184609	0.0097163	0.184609	3	CSF1, TNF-R1, TGF-beta receptor type I
10	Development_TGF-beta-induction of EMT via ROS	2	0.011121	0.184609	0.011121	0.184609	2	TGF-beta receptor type II, TGF-beta receptor type I
