# Supplementary material for: Effects of SPI1-mediated transcriptome remodeling on Alzheimer’s disease-related phenotypes in mouse models of Aβ amyloidosis
Source: Nat Commun. 2024 May 11;15:3996. doi: 10.1038/s41467-024-48484-x (PMC11088624; doi:10.1038/s41467-024-48484-x)
Supplement: Supplementary file 13 — Supplementary Data10 [file 41467_2024_48484_MOESM13_ESM.xlsx]

## Sheet: Data 10
Data 10. LIMMA-GO processes enrichment analysis
	LIMMA analysis
#	Maps	Total	pValue	Min FDR	p-value	FDR	In Data	Network Objects from Active Data
1	immune system process	154	3.21953e-06	0.0088344	3.21953e-06	0.0088344	32	Rab-3C, HSPA1A, TCIRG1 (Atp6i), HSPA1B, C1qa, C1qb, STN2, ITGB5, Protein S, KIF3A, MYO1C, CSF1, Proepithelin, CD47, TGF-beta receptor type II, ITGA6, MSN (moesin), Plastin, TCF12, Cathepsin S, p22-phox, PKC-alpha, DAP12, YES, SHIP2, ARPC1B, PSMB2, MYO1E, C1qc, TGF-beta receptor type I, Fc epsilon RI gamma, MAPKAPK2
2	positive regulation of defense response	32	1.80609e-05	0.0226309	1.80609e-05	0.0226309	12	HSPA1A, HSPA1B, C1qa, Proepithelin, CD47, Cathepsin S, p22-phox, TNF-R1, PKC-alpha, PSMB2, Fc epsilon RI gamma, MAPKAPK2
3	positive regulation of response to external stimulus	38	2.47423e-05	0.0226309	2.47423e-05	0.0226309	13	HSPA1A, HSPA1B, C1qa, CSF1, Proepithelin, CD47, Cathepsin S, p22-phox, TNF-R1, PKC-alpha, PSMB2, Fc epsilon RI gamma, MAPKAPK2
4	regulation of immune system process	109	3.49867e-05	0.0227605	3.49867e-05	0.0227605	24	HSPA1A, HSPA1B, C1qa, C1qb, Protein S, MYO1C, CSF1, Proepithelin, CD47, TGF-beta receptor type II, MSN (moesin), SOX9, TCF12, Cathepsin S, p22-phox, PKC-alpha, DAP12, HCA112, YES, ARPC1B, PSMB2, C1qc, Fc epsilon RI gamma, MAPKAPK2
5	positive regulation of response to biotic stimulus	20	4.14732e-05	0.0227605	4.14732e-05	0.0227605	9	HSPA1A, HSPA1B, Proepithelin, Cathepsin S, p22-phox, PKC-alpha, PSMB2, Fc epsilon RI gamma, MAPKAPK2
6	positive regulation of immune system process	71	6.10751e-05	0.0279317	6.10751e-05	0.0279317	18	HSPA1A, HSPA1B, C1qa, C1qb, MYO1C, CSF1, CD47, TGF-beta receptor type II, Cathepsin S, p22-phox, PKC-alpha, DAP12, YES, ARPC1B, PSMB2, C1qc, Fc epsilon RI gamma, MAPKAPK2
7	regulation of immune response	72	0.000272091	0.083871	0.000272091	0.083871	17	HSPA1A, HSPA1B, C1qa, C1qb, Protein S, MYO1C, Proepithelin, CD47, Cathepsin S, p22-phox, DAP12, YES, ARPC1B, PSMB2, C1qc, Fc epsilon RI gamma, MAPKAPK2
8	positive regulation of immune response	47	0.000304573	0.083871	0.000304573	0.083871	13	HSPA1A, HSPA1B, C1qa, C1qb, MYO1C, Cathepsin S, p22-phox, YES, ARPC1B, PSMB2, C1qc, Fc epsilon RI gamma, MAPKAPK2
9	immune effector process	67	0.000372068	0.083871	0.000372068	0.083871	16	HSPA1A, TCIRG1 (Atp6i), HSPA1B, C1qa, C1qb, MYO1C, Proepithelin, CD47, Plastin, Cathepsin S, p22-phox, DAP12, YES, ARPC1B, C1qc, Fc epsilon RI gamma
10	positive regulation of inflammatory response	16	0.000407304	0.083871	0.000407304	0.083871	7	C1qa, Proepithelin, CD47, Cathepsin S, TNF-R1, PKC-alpha, Fc epsilon RI gamma
