# Supplementary material for: Effects of SPI1-mediated transcriptome remodeling on Alzheimer’s disease-related phenotypes in mouse models of Aβ amyloidosis
Source: Nat Commun. 2024 May 11;15:3996. doi: 10.1038/s41467-024-48484-x (PMC11088624; doi:10.1038/s41467-024-48484-x)
Supplement: Supplementary file 14 — Supplementary Data11 [file 41467_2024_48484_MOESM14_ESM.xlsx]

## Sheet: Data 11
Data 11. LIMMA-Process Network enrichment analysis
	LIMMA analysis
#	Maps	Total	pValue	Min FDR	p-value	FDR	In Data	Network Objects from Active Data
1	Protein folding_Response to unfolded proteins	71	0.000264279	0.0174424	0.000264279	0.0174424	4	HSPA1A, HSP70, HSPA1B, HSPA4
2	Cytoskeleton_Actin filaments	176	0.00102072	0.0295205	0.00102072	0.0295205	5	ARPC1B, ARPC1, Myosin I, ERM proteins, MSN (moesin)
3	Protein folding_Folding in normal condition	119	0.00185709	0.0295205	0.00185709	0.0295205	4	HSPA1A, HSP70, HSPA1B, HSPA4
4	Protein folding_Protein folding nucleus	58	0.00215092	0.0295205	0.00215092	0.0295205	3	HSP70, HSPA1B, HSPA4
5	Reproduction_Feeding and Neurohormone signaling	210	0.0022364	0.0295205	0.0022364	0.0295205	5	HSP70, Proepithelin, TGF-beta receptor type II, SOX9, TGF-beta receptor type I
6	Immune response_Phagocytosis	223	0.00290567	0.0308355	0.00290567	0.0308355	5	p22-phox, Myosin I, ERM proteins, MSN (moesin), Fc epsilon RI gamma
7	Reproduction_Spermatogenesis, motility and copulation	232	0.00344743	0.0308355	0.00344743	0.0308355	5	HSPA1A, HSP70, TGF-beta receptor type II, SOX9, TGF-beta receptor type I
8	Reproduction_Male sex differentiation	242	0.00413145	0.0308355	0.00413145	0.0308355	5	HSPA1A, HSP70, TGF-beta receptor type II, SOX9, TGF-beta receptor type I
9	Immune response_Phagosome in antigen presentation	243	0.00420485	0.0308355	0.00420485	0.0308355	5	Cathepsin S, HSP70, ERM proteins, MSN (moesin), Fc epsilon RI gamma
10	Signal Transduction_BMP and GDF signaling	91	0.00766055	0.0505596	0.00766055	0.0505596	3	TGF-beta receptor type II, SOX9, TGF-beta receptor type I
