# Supplementary material for: Effects of SPI1-mediated transcriptome remodeling on Alzheimer’s disease-related phenotypes in mouse models of Aβ amyloidosis
Source: Nat Commun. 2024 May 11;15:3996. doi: 10.1038/s41467-024-48484-x (PMC11088624; doi:10.1038/s41467-024-48484-x)
Supplement: Supplementary file 15 — Supplementary Data12 [file 41467_2024_48484_MOESM15_ESM.xlsx]

## Sheet: Data 12
Data 12. Cell-type clusters DEGs between Spi1Tg/0;5XFAD and 5XFAD mice
Microglia 1				Microglia 2				Microglia 3				Microglia 4				Microglia 5				Microglia 6				Microglia 7				Microglia 8				Microglia 9				Microglia 10				Microglia 11				Astrocyte 1				Astrocyte 2
	p_val	avg_log2FC	p_val_adj		p_val	avg_log2FC	p_val_adj		p_val	avg_log2FC	p_val_adj		p_val	avg_log2FC	p_val_adj		p_val	avg_log2FC	p_val_adj		p_val	avg_log2FC	p_val_adj		p_val	avg_log2FC	p_val_adj		p_val	avg_log2FC	p_val_adj		p_val	avg_log2FC	p_val_adj		p_val	avg_log2FC	p_val_adj		p_val	avg_log2FC	p_val_adj		p_val	avg_log2FC	p_val_adj		p_val
Olfml3	7.98e-186	0.864434	1.64e-181	AY036118	9.73e-157	-1.32495	2e-152	Gm42418	2.36e-143	1.46485	4.84e-139	Gm10260	1.1e-158	1.58561	2.26e-154	AY036118	4.32e-82	-1.254	8.87e-78	Olfml3	2.98e-24	0.970943	6.11e-20	mt-Nd4l	5.43e-34	1.28591	1.12e-29	AY036118	6.68e-50	-2.22503	1.37e-45	AY036118	1.4164e-17	-1.48838	2.90815e-13	Olfml3	7.52e-15	1.71599	1.55e-10	Gm10260	1.85e-06	1.31081	0.037886	mt-Nd4l	1.1e-53	1.61948	2.25e-49	mt-Nd4l	6.35e-09
mt-Nd3	3.92e-180	-1.16947	8.04e-176	Olfml3	8.5e-140	0.872747	1.74e-135	Lars2	3.15e-137	1.43813	6.46e-133	AY036118	3.83e-133	-1.65345	7.87e-129	Olfml3	2.08e-62	0.818212	4.27e-58	mt-Nd4l	9.38e-20	0.988249	1.93e-15	AY036118	3.72e-32	-1.55359	7.63e-28	Gm10260	2.95e-44	1.99283	6.06e-40	mt-Nd3	1.58033e-12	-1.23913	3.24474e-08	mt-Nd4l	3.21e-08	1.48706	0.000659408	AY036118	3.48e-06	-1.62925	0.0713566	Fth1	1.66e-42	-0.632034	3.4e-38	Ctsz	7.6e-08
AY036118	3.27e-144	-0.979579	6.71e-140	mt-Cytb	2.57e-134	-1.84999	5.28e-130	Gm10260	1.37e-85	0.590264	2.81e-81	Rpl39	1.05e-82	0.730898	2.16e-78	Gm10260	6.78e-53	0.937891	1.39e-48	Gm42418	5.14e-18	0.446381	1.06e-13	Olfml3	3.65e-28	1.04993	7.5e-24	Tpt1	3.02e-27	-0.506235	6.19e-23	Gm10260	1.3322e-11	1.05391	2.73528e-07	Ctss	2.33e-06	0.590572	0.0479	Hexb	1.84e-05	-0.906855	0.377606	Rpl9	4.26e-42	-0.702021	8.75e-38	Hexa	1.97e-06
mt-Cytb	1.1e-140	-1.97773	2.27e-136	Gm10260	7.2e-91	0.939997	1.48e-86	Ttr	2.33e-78	0.433576	4.79e-74	mt-Co3	2.67e-80	-1.34103	5.49e-76	mt-Nd4l	1.69e-52	1.06576	3.47e-48	Qpct	2.82e-14	0.738133	5.79e-10	mt-Nd2	3.65e-19	-0.624661	7.49e-15	Lars2	7.59e-26	-1.8228	1.56e-21	mt-Cytb	8.8407e-11	-0.757939	1.81517e-06	Ly6e	5.71e-06	0.772889	0.117178	Hmgb1	2.26e-05	0.920626	0.463251	Rps18	3.79e-39	-0.928635	7.79e-35	Arhgef12	2.79e-06
Gm42418	5.29e-120	0.55304	1.09e-115	Rps29	2.14e-88	0.46911	4.4e-84	AY036118	3.04e-76	0.832272	6.25e-72	mt-Atp6	3.67e-77	-1.38504	7.54e-73	Rps29	2.64e-52	0.509453	5.41e-48	Tmsb4x	5.86e-13	-0.594825	1.2e-08	Gm10260	4.06e-18	0.955972	8.33e-14	Rps18	2.6e-23	-0.607252	5.34e-19	mt-Co3	1.50569e-10	-1.42122	3.09148e-06	Rps3	6.39e-06	-1.12013	0.131175	Tomm6	0.000105714	1.058	1	Mt3	5.69e-37	0.594247	1.17e-32	AY036118	6.36e-06
Qpct	1.06e-93	0.910379	2.17e-89	Qpct	2.42e-74	0.914764	4.98e-70	Hist1h2ap	3.36e-61	0.657548	6.89e-57	Rps21	3.24e-74	0.622	6.66e-70	mt-Co3	9.9e-49	-0.888411	2.03e-44	H2-DMa	8.44e-13	-0.67026	1.73e-08	Malat1	6.18e-18	0.623256	1.27e-13	Gm42418	1.48e-19	-1.89849	3.03e-15	mt-Atp6	2.06458e-09	-1.40572	4.23899e-05	AY036118	7.1e-06	-1.00305	0.145726	mt-Co3	0.000158967	-1.58677	1	Ndufb9	3.79e-36	-0.862787	7.79e-32	Acp1	6.88e-06
Malat1	1.89e-89	0.333617	3.88e-85	mt-Nd3	1.75e-67	-0.704557	3.6e-63	Ubc	3.42e-59	0.627037	7.02e-55	Rps28	6e-69	0.598196	1.23e-64	mt-Atp6	3.69e-44	-0.999086	7.57e-40	Tpt1	5.2e-10	-0.488107	1.07e-05	mt-Atp6	5.89e-16	-0.475399	1.21e-11	Gm10076	8.64e-19	0.857994	1.77e-14	Hexb	6.42617e-09	-0.375015	0.000131942	Myo9a	1.02e-05	-1.07366	0.209577	Tmed9	0.000160289	-1.08078	1	Rpsa	4.39e-36	-0.794296	9.01e-32	mt-Nd2	8.24e-06
mt-Nd2	6.36e-83	-1.14725	1.31e-78	H2-DMa	6.95e-62	-0.783913	1.43e-57	mt-Atp6	1.5e-50	0.648111	3.07e-46	Rpl37	2.02e-65	0.601684	4.15e-61	mt-Nd2	2.45e-40	-0.69331	5.04e-36	Rps18	1.13e-09	-0.559295	2.32e-05	Qpct	5.79e-14	0.755418	1.19e-09	mt-Nd2	4.76e-18	-0.746494	9.77e-14	H2-M3	1.04979e-07	-0.68021	0.00215542	Cst3	1.6e-05	0.650756	0.328847	Snrpg	0.000205435	0.992581	1	Rps2	2.31e-32	-0.78518	4.75e-28	Mt3	8.44e-06
P2ry12	4.87e-82	-0.370035	1e-77	Hexb	3.43e-61	-0.275508	7.04e-57	Tmsb4x	1.24e-48	-0.317719	2.55e-44	Rps29	1.75e-62	0.491123	3.58e-58	mt-Cytb	7.02e-39	-0.662464	1.44e-34	Apoe	9.26e-09	0.0138358	0.000190143	Rps29	3.41e-13	0.39264	7.01e-09	Rps2	4.85e-18	-0.555826	9.96e-14	mt-Co2	2.46717e-07	-0.914301	0.0050656	Tmsb4x	1.71e-05	-0.873457	0.351185	Arpp19	0.000212453	0.928202	1	Rps19	6.22e-32	-0.768483	1.28e-27	Aqp4	8.91e-06
Gm10260	3.21e-74	0.616008	6.58e-70	mt-Co3	3.51e-60	-1.31007	7.21e-56	Cd81	2.01e-47	-0.404707	4.13e-43	Rpl38	2.71e-61	0.622098	5.57e-57	Rps21	5.16e-37	0.563089	1.06e-32	Camk2n1	1.22e-08	0.743554	0.000249494	Camk2n1	1.72e-11	0.746082	3.52e-07	Rpl39	2.04e-15	0.447684	4.19e-11	mt-Nd2	1.27657e-06	-1.03617	0.0262106	H2-D1	2.29e-05	0.738534	0.469892	Rpl37	0.000241141	0.911689	1	Rps24	1.35e-30	-0.573521	2.77e-26	Slc6a11	1.3e-05
Rps29	8.44e-62	0.396099	1.73e-57	P2ry12	7.46e-58	-0.398405	1.53e-53	Rnaset2b	7.7e-46	0.640893	1.58e-41	Rpl37a	2.9e-58	0.541238	5.96e-54	Qpct	5.97e-36	0.811319	1.23e-31	Creg1	1.44e-08	-0.507518	0.000296074	Rpl38	1.73e-11	0.320068	3.55e-07	Rps8	2.23e-15	0.408431	4.58e-11	Itm2b	1.54803e-06	-0.321541	0.0317842	C1qb	5.06e-05	0.493956	1	Gna13	0.00034507	-1.06648	1	Selenow	1.63e-29	-0.613562	3.35e-25	Rps8	1.38e-05
H2-DMa	2.42e-59	-0.656113	4.97e-55	Malat1	9.67e-55	0.341469	1.99e-50	Rnaset2a	3.8e-42	0.596649	7.81e-38	Gm10076	3.08e-56	0.809096	6.32e-52	Rpl39	1.38e-35	0.647212	2.83e-31	Rpl23	1.67e-08	-0.435898	0.000342164	Rpl37	1.2e-09	0.256258	2.47e-05	mt-Atp6	5.45e-15	-0.647845	1.12e-10	mt-Co1	1.99736e-06	-0.502754	0.0410098	Npc2	5.22e-05	0.644442	1	AI506816	0.000401226	-0.745545	1	Rps10	4.35e-29	-0.609798	8.94e-25	Lfng	1.45e-05
mt-Nd1	1.88e-53	-0.53552	3.86e-49	Rpl37	3.16e-46	0.485233	6.48e-42	H2-DMa	1.95e-41	-0.795629	4e-37	Rpl41	1.24e-55	0.551755	2.56e-51	P2ry12	3.29e-33	-0.418325	6.75e-29	Ttr	2.61e-08	0.327874	0.000534998	H2-DMa	1.3e-09	-0.547295	2.68e-05	Camk2a	7.79e-15	0.848431	1.6e-10	Ifi204	2.29764e-06	1.12481	0.0471751	Rasgrp3	5.31e-05	-0.825849	1	Stag2	0.000409783	0.842523	1	Rps20	1.75e-28	-0.647659	3.6e-24	Man2b1	1.72e-05
mt-Co1	2.91e-52	-1.18464	5.97e-48	mt-Co1	1.66e-44	-1.06998	3.41e-40	Tpt1	6.38e-39	-0.353198	1.31e-34	H2-D1	4.32e-53	0.869077	8.88e-49	mt-Co2	7.68e-33	-0.636001	1.58e-28	Camk2a	3.35e-08	0.579452	0.000687701	mt-Co3	2.91e-09	-0.328442	5.97e-05	Meg3	2.51e-14	1.26656	5.16e-10	Olfml3	2.37411e-06	0.610537	0.0487453	Zfp397	7.71e-05	-1.06649	1	Rps21	0.000427152	1.05627	1	Rpl11	5.22e-28	-0.628178	1.07e-23	Lgmn	2.2e-05
Mt1	3.54e-52	-0.398779	7.26e-48	Rps27	3.24e-44	0.488614	6.65e-40	Fth1	7.5e-39	-0.480443	1.54e-34	Rpl35	2.61e-52	0.580365	5.35e-48	Hexb	9.04e-27	-0.248833	1.86e-22	Srsf7	4.02e-08	-0.427656	0.000826161	Lst1	3.33e-09	0.777928	6.83e-05	Rpl37	8.59e-14	0.365573	1.76e-09	Slc1a2	2.55874e-06	1.2731	0.0525361	mt-Nd5	8.28e-05	0.949635	1	mt-Nd4l	0.000463891	1.20646	1	Rpl19	4.23e-27	-0.585634	8.7e-23	Agt	2.23e-05
mt-Co2	1.8e-42	-0.933853	3.71e-38	Rps21	4.59e-42	0.480964	9.42e-38	Rps18	2.64e-36	-0.483275	5.41e-32	Rpl6	6.6e-52	0.491827	1.35e-47	Rpl37	1.17e-26	0.503079	2.4e-22	Nrgn	9.35e-08	0.469741	0.00191873	Rpl39	3.39e-09	0.417342	6.96e-05	Rps21	7.03e-13	0.33316	1.44e-08	H2-DMa	2.93406e-06	-0.663249	0.0602421	Camk2a	0.000234879	0.793852	1	Uqcrh	0.000473058	0.868738	1	Rps7	9.63e-26	-0.607685	1.98e-21	Sparc	2.35e-05
Lgmn	5.94e-42	-0.261978	1.22e-37	Ubc	1.14e-41	-0.493969	2.33e-37	F11r	2.02e-34	0.537849	4.14e-30	Rps27	3.24e-51	0.529695	6.66e-47	H2-DMa	3.47e-26	-0.682194	7.12e-22	Rps10	1.64e-07	-0.402006	0.00336114	Rps18	4.47e-09	-0.581931	9.18e-05	mt-Nd4l	8.29e-13	0.865341	1.7e-08	Tpt1	3.46266e-06	-0.441848	0.0710953	Klhdc3	0.000409888	-0.846597	1	Rpl38	0.000557298	1.0962	1	Mt1	1.38e-25	0.62829	2.82e-21	Gm10260	3.31e-05
Lst1	1.59e-40	0.67798	3.27e-36	Rps28	1.82e-41	0.469789	3.74e-37	Adap2os	2.45e-34	0.606783	5.03e-30	Qpct	3.49e-51	0.646797	7.16e-47	Malat1	3.34e-25	0.365389	6.85e-21	Lst1	4.37e-07	0.504777	0.00896908	Camk2a	2.38e-08	0.460379	0.000488613	mt-Co3	1.75e-11	-0.543732	3.59e-07	Map2	7.55363e-06	0.404373	0.155091	Nrgn	0.000423576	0.684417	1	Lgmn	0.000774338	-0.936277	1	Rpl17	4.32e-25	-0.606303	8.88e-21	Ctsa	3.37e-05
Rps18	1.94e-39	-0.448112	3.98e-35	Rps8	3.06e-41	0.394191	6.29e-37	Hist1h1e	1.32e-31	0.522769	2.72e-27	Rps8	4.55e-48	0.462028	9.35e-44	Rps8	1.78e-24	0.416051	3.65e-20	Clec5a	2.11e-06	-0.319652	0.0432326	Marcks	5.04e-08	0.339453	0.00103499	Rbm3	1.92e-11	-0.680804	3.94e-07	Cd86	1.78336e-05	-0.600707	0.366159	Mon2	0.00042872	-0.924928	1	Pla2g4a	0.000808193	-0.906125	1	Rpl3	6.44e-25	-0.761011	1.32e-20	Ctsl	3.73e-05
Cmtm6	7.37e-37	-0.420592	1.51e-32	Rpl39	1.64e-40	0.468828	3.37e-36	Eef1a1	7.74e-31	-0.328241	1.59e-26	C1qc	2.81e-47	-0.393963	5.76e-43	Rps28	2.09e-24	0.480859	4.29e-20	Ccl9	3.39e-06	-0.437798	0.069656	Fcgr2b	5.15e-08	0.646804	0.00105765	Fau	2.02e-11	0.305787	4.16e-07	Pgrmc1	1.85281e-05	-0.523326	0.380419	Use1	0.00043706	0.671653	1	Itm2b	0.000809664	-0.628501	1	Kif5a	7e-25	-0.644979	1.44e-20	Lgi1	4.07e-05
Creg1	8.47e-34	-0.400854	1.74e-29	Creg1	1.89e-38	-0.476334	3.88e-34	Malat1	7.78e-31	0.34966	1.6e-26	Itm2b	3.41e-47	-0.399629	7.01e-43	Rpl38	9.83e-24	0.54977	2.02e-19	Gm10260	9.45e-06	0.273817	0.193997	Rps21	7.03e-08	0.297156	0.00144238	Tmsb4x	4.68e-11	-0.263577	9.61e-07	mt-Nd4l	2.05464e-05	1.03887	0.421859	Krtcap2	0.000455502	0.952021	1	Smndc1	0.000929537	0.769679	1	Rpl13	9.29e-25	-0.474379	1.91e-20	Sorcs2	5.45e-05
Ubc	5.34e-33	-0.379385	1.1e-28	Rplp2	1.17e-36	0.360714	2.4e-32	Rps3a1	9.35e-29	-0.408133	1.92e-24	Olfml3	1.15e-43	0.698777	2.36e-39	Nrgn	9e-23	0.575903	1.85e-18	Rpl3	9.88e-06	-0.437168	0.20293	mt-Co2	1.1e-07	-0.26557	0.0022498	Rpl3	5.7e-11	-0.440863	1.17e-06	Malat1	2.31354e-05	0.395428	0.475017	mt-Atp6	0.000481945	-0.583514	1	Uqcr10	0.00093727	0.938326	1	Rps23	1.57e-24	-0.527355	3.23e-20	Six3	5.57e-05
Bhlhe41	9.04e-33	0.531522	1.86e-28	Mt1	1.19e-35	-0.37639	2.45e-31	Hist1h4d	1.06e-28	0.564754	2.18e-24	C1qa	1.12e-41	-0.387041	2.31e-37	Camk2a	9.29e-23	0.77208	1.91e-18	Rps23	1.15e-05	-0.499237	0.235372	Meg3	1.39e-07	-0.367773	0.00285464	mt-Co2	1.13e-10	-0.500061	2.33e-06	C1qc	2.64815e-05	-0.246722	0.543718	Rsrp1	0.000514323	-0.814128	1	Dnm1l	0.00119596	0.905278	1	Rps5	3.57e-24	-0.665581	7.32e-20	Clu	5.95e-05
mt-Co3	7.42e-30	-1.04674	1.52e-25	Itm2b	1.21e-34	-0.255711	2.49e-30	Rsrp1	2.98e-28	0.356188	6.13e-24	Rplp2	1.21e-41	0.396012	2.48e-37	Rps27	4.23e-22	0.433892	8.69e-18	Ltb	1.21e-05	0.245853	0.248494	Rps28	2.81e-07	0.327422	0.00577617	Eef1a1	2.53e-10	-0.304982	5.2e-06	Ube2e1	3.84207e-05	-0.521585	0.788853	Atp1a2	0.000592885	0.826481	1	Ndst2	0.00119861	-0.570972	1	Pfdn5	5.88e-24	-0.636463	1.21e-19	Rpl37	6.13e-05
Rpl6	9.85e-30	0.372183	2.02e-25	C1qc	1.95e-34	-0.215535	4.01e-30	Rpl18a	4.7e-28	-0.369228	9.64e-24	mt-Nd4l	1.98e-41	1.03758	4.07e-37	mt-Co1	5.03e-22	-0.50427	1.03e-17	Camk1	1.53e-05	-0.378409	0.315083	Rps8	3.66e-07	0.291745	0.00751338	Rps29	6.28e-10	0.228064	1.29e-05	Man2c1	3.98204e-05	-0.313348	0.817593	Camk1	0.000631822	-0.913204	1	Rpl23a	0.00128749	0.928268	1	Rps3a1	1.62e-22	-0.58309	3.33e-18	Paqr6	6.45e-05
Rps27	5.88e-29	0.401289	1.21e-24	mt-Nd2	3.88e-34	-0.651411	7.97e-30	Rps24	6.12e-28	-0.364273	1.26e-23	Rps26	3.16e-41	0.496627	6.49e-37	Clu	2.39e-21	0.635336	4.91e-17	Rps16	1.66e-05	-0.245404	0.34038	Rps27	4.28e-07	0.429812	0.00878332	Arpc1b	2.19e-08	-0.426835	0.000450505	Plrg1	4.13749e-05	-0.30027	0.84951	Map1a	0.000637364	0.683892	1	Ptma	0.00144375	0.906761	1	Rpl27a	8.19e-22	-0.508064	1.68e-17	Ednrb	7.37e-05
Mpeg1	8.7e-28	-0.473022	1.79e-23	Lst1	9.47e-34	0.702784	1.94e-29	mt-Nd1	2.89e-27	-0.399655	5.93e-23	Fau	6.13e-41	0.420564	1.26e-36	Lgmn	3.84e-21	-0.289249	7.89e-17	Rps5	2.71e-05	-0.428277	0.556241	Ckb	5.59e-07	-0.767993	0.0114784	Rps26	7.06e-08	0.295584	0.00144969	Abcd4	5.06111e-05	-0.294134	1	Uhrf2	0.000663714	-0.805958	1	Thap7	0.00151466	-0.571732	1	Rpl35a	1.34e-21	-0.523173	2.75e-17	Gria1	7.67e-05
mt-Nd4	1.96e-26	-0.260576	4.02e-22	Rpl37a	3.77e-32	0.402176	7.73e-28	Rpl12	6.58e-27	-0.412788	1.35e-22	Hexb	1.61e-40	-0.339201	3.3e-36	Rpl41	3.93e-20	0.420371	8.06e-16	Rpl13a	2.97e-05	-0.373253	0.608971	Creg1	8.39e-07	-0.455275	0.0172188	Cdr1os	1.17e-07	0.861599	0.002394	Mea1	5.33808e-05	-0.323199	1	Atp6v0c	0.000689931	0.577999	1	Olfm1	0.00153783	0.713922	1	Rps3	7.68e-21	-0.597061	1.58e-16	Pltp	8.23e-05
Rps8	1.78e-24	0.319479	3.66e-20	mt-Co2	1.27e-31	-0.78092	2.62e-27	Rpl13	7.13e-27	-0.320299	1.46e-22	H2-DMa	1.3e-38	-0.698792	2.68e-34	Rpl37a	3.4e-19	0.414309	6.99e-15	H2-D1	3.3e-05	0.574055	0.678122	Son	8.94e-07	0.478866	0.0183455	Rpl6	1.39e-07	0.302608	0.00284532	Eif4e3	6.42455e-05	-0.430686	1	Scd2	0.000696057	0.789083	1	Timm8b	0.00155852	0.857484	1	Rps11	9.49e-21	-0.515991	1.95e-16	Cnp	9.25e-05
Ltb	7.76e-24	0.34766	1.59e-19	Rps18	1.4e-30	-0.3741	2.87e-26	Creg1	7.77e-27	-0.495998	1.59e-22	Rpl34	1.53e-38	0.42474	3.15e-34	Mt3	3.69e-19	0.838423	7.59e-15	Gm43066	3.47e-05	-0.254419	0.711507	Tcf4	9.32e-07	0.453157	0.0191401	Rpl13a	2.01e-07	-0.2378	0.00412074	Gm43378	7.72597e-05	-0.274177	1	Selplg	0.000749882	0.48135	1	Nfatc3	0.00156822	0.5348	1	Rpl14	1.17e-20	-0.666772	2.4e-16	Slc41a1	0.000108573
Atp1a2	7.45e-21	0.324964	1.53e-16	Rpl6	2.47e-30	0.378385	5.08e-26	Cx3cr1	1.58e-26	0.248873	3.25e-22	Rps12	1.16e-37	0.384619	2.38e-33	Rpl35	7.23e-19	0.494654	1.49e-14	Snhg11	4.77e-05	-0.566138	0.980354	Zfhx3	1.44e-06	0.402243	0.0295017	Vdac2	2.23e-07	-0.426048	0.00457711	Ints10	8.06412e-05	-0.396685	1	Lcorl	0.000757384	-1.15472	1	Zfr	0.00186481	0.878166	1	Rps27a	1.3e-20	-0.494671	2.66e-16	Edem2	0.000124236
Map1a	1.01e-20	0.350076	2.07e-16	Rpl41	3.28e-30	0.425904	6.73e-26	Rpl13a	3.31e-26	-0.35014	6.79e-22	Rpl23a	2.67e-37	0.459221	5.48e-33	Fau	1.46e-18	0.348235	3e-14	mt-Nd5	5.01e-05	0.344571	1	Tsc22d4	1.74e-06	0.370848	0.0357364	Camk2n1	3.44e-07	0.622163	0.00706772	Ywhah	9.82958e-05	0.463412	1	Lamp1	0.000762189	0.5081	1	Lrrc25	0.00190427	-0.475287	1	Rpl30	3.76e-20	-0.481758	7.73e-16	Camk2n1	0.000127837
Rps28	1.02e-20	0.377549	2.1e-16	Cmtm6	1.59e-29	-0.438201	3.26e-25	Rps16	1.27e-25	-0.339782	2.61e-21	Lgmn	4.34e-34	-0.477386	8.92e-30	mt-Nd3	1.85e-18	-0.476348	3.79e-14	Scaf1	5.6e-05	0.359309	1	Prkar1a	1.9e-06	0.568064	0.0389696	Kctd10	3.76e-07	-0.30041	0.00771422	Celf4	0.000104929	0.516154	1	Srsf7	0.000788242	-0.610438	1	Rpl6	0.00190876	0.663583	1	Gm17018	4.8e-20	-0.590645	9.86e-16	Selenop	0.000153119
Ccl9	1.19e-20	-0.429171	2.45e-16	Gm42418	6.86e-29	0.287461	1.41e-24	Ctsd	1.97e-23	-0.279628	4.05e-19	Rpl36	7.31e-34	0.451575	1.5e-29	Rpl6	3.14e-17	0.423776	6.45e-13	Lcp1	5.62e-05	-0.345284	1	Irf2bp2	4.43e-06	0.468519	0.090957	Tmbim4	6.97e-07	-0.38384	0.0143138	Soat1	0.000111063	0.677591	1	Gpm6b	0.000806562	0.823795	1	Kcnk6	0.00205897	-0.747416	1	Cnih2	1.18e-19	-0.716855	2.42e-15	Pid1	0.000154935
Rps21	1.71e-20	0.359953	3.5e-16	Dbi	8.45e-29	-0.17018	1.74e-24	Cd34	8.19e-23	-0.566432	1.68e-18	Uba52	1.44e-32	0.518767	2.95e-28	Lst1	6.19e-17	0.676909	1.27e-12	Fcgr2b	5.73e-05	0.411842	1	Morf4l1	4.56e-06	0.394488	0.0936576	Cct4	9.12e-07	-0.380823	0.0187149	Akt1s1	0.000113165	-0.323088	1	H2-K1	0.000832893	0.494268	1	Rps26	0.00233603	0.886968	1	Prxl2b	1.23e-19	-0.548574	2.52e-15	Ube2d3	0.000177828
Slc1a2	2.17e-20	0.688382	4.46e-16	Lgmn	1.69e-28	-0.224178	3.48e-24	Gm11361	1.02e-22	0.169498	2.09e-18	Rpl10	1.46e-31	0.357251	2.99e-27	Gm10076	4.71e-16	0.579331	9.66e-12	F11r	6.45e-05	0.414033	1	Qk	6.54e-06	0.267594	0.134202	Rps23	1e-06	-0.220365	0.0205348	Gnas	0.000130053	-0.505759	1	Cdipt	0.000847368	0.795532	1	Rpl37a	0.00281514	0.95487	1	Rpl8	1.54e-19	-0.635036	3.17e-15	Eif3a	0.000188579
Arsb	3.93e-20	-0.270083	8.07e-16	Rpl35	2.53e-28	0.471397	5.2e-24	Rpl17	1.18e-22	-0.329665	2.42e-18	mt-Nd2	3.54e-31	-0.845229	7.27e-27	Cmtm6	1.33e-15	-0.423556	2.72e-11	Abca1	7.36e-05	0.375366	1	Hmgb1	6.55e-06	0.338558	0.134512	AI506816	1.28e-06	-0.150614	0.0262209	Cep97	0.000134789	-0.177576	1	Uhmk1	0.000918301	-0.586116	1	Mrgbp	0.00298938	-0.723009	1	Rpl13a	1.61e-19	-0.621891	3.3e-15	Paqr8	0.000196126
H3f3a	6.01e-20	-0.280364	1.23e-15	Tpt1	1.51e-25	-0.235106	3.11e-21	Uba52	1.36e-22	0.503875	2.8e-18	Rpl23	3.66e-30	0.370882	7.51e-26	Tsc22d4	4.94e-15	0.422015	1.01e-10	Gm37494	8.3e-05	-0.49973	1	Cdr1os	9.99e-06	0.545074	0.205183	Rpl38	1.46e-06	0.252895	0.0299759	Hspa14	0.000140322	-0.398832	1	Sec11c	0.000943014	0.630358	1	Alyref	0.0032843	0.92296	1	Camk2n1	2.37e-19	0.564013	4.87e-15	Slc16a1	0.00020086
Tsc22d4	1.67e-19	0.302149	3.42e-15	H2-D1	1.83e-24	0.69679	3.75e-20	Serinc3	2.92e-22	0.216778	5.99e-18	Atp1a2	2.92e-28	0.505976	5.99e-24	Ubc	1.38e-14	-0.389612	2.84e-10	Dhrs3	8.7e-05	0.548836	1	Nrgn	1.05e-05	0.50404	0.215041	Gfer	2.7e-06	-0.350174	0.0554279	5430427O19Rik	0.000163623	-0.419987	1	Gm10260	0.00106252	0.341309	1	Timm44	0.00330694	0.637255	1	Rps16	5.76e-19	-0.508846	1.18e-14	Prpf4b	0.000210817
Cplx2	2.75e-19	0.253364	5.65e-15	Fau	2.77e-24	0.28485	5.7e-20	Rps15	3.22e-22	-0.37654	6.61e-18	Rpl24	6.19e-28	0.405113	1.27e-23	Shank1	2.06e-14	0.461875	4.24e-10	Ddx5	9.32e-05	0.281769	1	Olfm1	1.25e-05	0.516592	0.256107	Rpl35	4.21e-06	0.261803	0.0864687	Trp53rkb	0.00026748	-0.245868	1	Itsn2	0.00109077	-0.912528	1	Slc1a2	0.00336884	1.51088	1	Pcsk1n	9.71e-19	-0.51769	1.99e-14	Rplp0	0.000210852
Il6st	5.03e-19	-0.334423	1.03e-14	mt-Nd4l	7.3e-24	0.826776	1.5e-19	Rpl27a	1.43e-21	-0.297085	2.93e-17	Slc1a2	9.81e-27	1.0353	2.01e-22	Rps26	3.5e-14	0.444525	7.19e-10	Btbd1	0.000106129	-0.447462	1	Clk1	1.29e-05	0.466037	0.265666	Nrgn	5.06e-06	0.544507	0.103897	Syt6	0.000268742	-0.419367	1	B2m	0.00109095	0.540629	1	Huwe1	0.00342056	0.945206	1	Guk1	1.63e-18	-0.74247	3.35e-14	Vsir	0.00023244
Map2	1.02e-18	0.327058	2.1e-14	Rpl10	1.33e-23	0.299042	2.73e-19	P2ry13	1.59e-21	0.38528	3.26e-17	Rpl21	1.38e-26	0.337791	2.84e-22	Itm2b	3.76e-13	-0.20692	7.72e-09	Soat1	0.000110082	0.423699	1	Rbm3	1.37e-05	-0.461752	0.281445	Gm11361	5.53e-06	0.516764	0.113565	Eif3g	0.000281371	-0.327851	1	AI506816	0.00123183	-0.513297	1	Romo1	0.00349223	0.560359	1	Ap1s1	1.64e-18	-0.656753	3.37e-14	Rps29	0.00027453
Skp1a	2.79e-18	0.386221	5.74e-14	C1qa	1.37e-23	-0.164302	2.81e-19	Lst1	2.3e-21	0.588574	4.72e-17	mt-Cytb	1.63e-26	-0.382581	3.35e-22	Camk2n1	4.26e-13	0.536211	8.75e-09	H2-M3	0.000115048	-0.3297	1	Tcaim	1.59e-05	-0.254659	0.327152	Selenot	6.78e-06	-0.372927	0.139166	AI506816	0.000285138	-0.296053	1	Asb7	0.00123183	-0.823263	1	Mrps22	0.00362855	-0.772897	1	Rpl32	4.96e-18	-0.472989	1.02e-13	Rps28	0.000280231
Cdr1os	5.76e-18	0.414173	1.18e-13	Rpl38	8.78e-23	0.433684	1.8e-18	Tyrobp	1.09e-20	-0.25562	2.25e-16	Gm11361	1.08e-24	0.298514	2.21e-20	Creg1	1.48e-12	-0.330785	3.03e-08	Fbxo2	0.000123387	0.291132	1	Tpt1	2.82e-05	-0.292128	0.578402	Nsa2	6.95e-06	0.550543	0.142673	Cenpv	0.000338665	-0.266109	1	Eif4h	0.00136961	-0.810698	1	Ndufb1-ps	0.00367725	0.651198	1	Brsk1	1.79e-17	-0.52474	3.68e-13	Pipox	0.000298715
Meg3	1.34e-17	0.292499	2.74e-13	Meg3	1.58e-22	0.430693	3.24e-18	Rpl32	1.17e-20	-0.357331	2.4e-16	Rps25	1.51e-24	0.310526	3.1e-20	Laptm5	6.16e-12	-0.17511	1.27e-07	Lars2	0.000126952	0.514172	1	Clec4a3	3.1e-05	0.498956	0.637458	Abracl	7.77e-06	-0.442516	0.159472	Creg1	0.000390571	-0.521347	1	Cep135	0.00142308	-0.538418	1	Rnf138	0.00371822	-0.590015	1	Ube2m	2.41e-17	-0.63855	4.94e-13	Sox1	0.000303561
Camk2n1	3.98e-17	0.683459	8.18e-13	Arsb	1.97e-22	-0.369632	4.04e-18	Rpl23a	2.46e-20	-0.383327	5.05e-16	AI506816	2.17e-24	-0.302788	4.46e-20	H2-DMb1	6.84e-12	-0.415216	1.4e-07	M6pr	0.000130151	0.426662	1	Rpl6	4.9e-05	0.309288	1	Tpgs1	1.06e-05	-0.225809	0.217867	Smarcal1	0.000420285	-0.231179	1	Tbce	0.00142837	-0.747352	1	Fam117b	0.00385689	0.80868	1	Gm10260	7.02e-17	1.1937	1.44e-12	Pam	0.000315362
H2-T23	4.12e-17	-0.331766	8.46e-13	mt-Nd1	1.12e-21	-0.292895	2.29e-17	Sft2d1	2.68e-20	0.385912	5.5e-16	Rpl26	2.33e-24	0.325463	4.79e-20	Tpt1	1.19e-11	-0.21964	2.44e-07	H3f3a	0.000142497	-0.403875	1	Pnisr	5.28e-05	0.402326	1	Rpl7	1.1e-05	-0.267276	0.225589	Cd180	0.00044122	-0.381605	1	Rgs1	0.00143128	-0.733499	1	Trp53bp1	0.00386006	-0.46605	1	Ttc9b	1.04e-16	-0.560704	2.14e-12	Atp1b1	0.000317839
F11r	2.88e-16	0.338101	5.92e-12	Bhlhe41	2.97e-21	0.519622	6.1e-17	Slc1a2	3.34e-20	-0.528163	6.87e-16	Rps15a	4.01e-24	0.318972	8.23e-20	Rpl10	1.77e-11	0.283808	3.64e-07	Cd84	0.000165723	0.363427	1	Srrm2	6.53e-05	0.393921	1	Rps3	1.21e-05	-0.212292	0.248781	Lars2	0.000516178	-0.557305	1	Qpct	0.00146014	1.04537	1	Acot13	0.00388229	0.650547	1	mt-Co1	1.18e-16	0.579414	2.43e-12	Itm2c	0.000331104
Tmsb10	4.34e-16	0.442157	8.91e-12	H2-DMb1	1.62e-20	-0.381266	3.33e-16	Rpl23	3.63e-20	-0.323572	7.46e-16	Rps15	6.11e-24	0.332574	1.25e-19	Ccdc12	2.04e-11	-0.303344	4.18e-07	Mpc1	0.00016992	-0.272579	1	Map1b	6.6e-05	0.452992	1	Rpl37a	1.38e-05	0.194026	0.282615	Lin9	0.00052435	-0.444821	1	Adgrl2	0.00156826	-0.648866	1	Rps27	0.00391281	0.818394	1	Rplp0	4.71e-16	-0.61181	9.66e-12	Arxes1	0.00033933
Srsf7	6.33e-16	-0.250001	1.3e-11	Serinc3	1.76e-20	-0.191387	3.61e-16	Rps9	5.71e-20	-0.290022	1.17e-15	Rplp1	9.46e-24	0.238005	1.94e-19	H2-D1	2.95e-11	0.532461	6.06e-07	Cst7	0.0001723	-0.423455	1	Bhlhe41	6.78e-05	0.463829	1	Zfp622	1.55e-05	-0.290347	0.318288	Magoh	0.000542625	-0.498753	1	Tyrobp	0.00168721	0.660855	1	Rpl35a	0.00404745	0.712737	1	Stmn3	6.59e-16	-0.503282	1.35e-11	Rapgef5	0.00034215
Rbm4b	8.74e-16	-0.276624	1.79e-11	Rgs10	2.04e-20	-0.227142	4.19e-16	Rps12	1.14e-19	-0.301091	2.35e-15	B2m	1.03e-23	0.328425	2.12e-19	Gm42418	3.11e-11	-0.094728	6.39e-07	Rps24	0.000193721	-0.445584	1	F11r	7.26e-05	0.424771	1	Gng10	1.6e-05	-0.357624	0.328939	Cd2ap	0.000555157	-0.370727	1	Nacc2	0.00170211	-0.467408	1	Blm	0.00412852	0.580584	1	Ccdc85b	9.84e-16	-0.501396	2.02e-11	Abraxas2	0.000346044
Adgrg1	1.5e-15	-0.267416	3.07e-11	Ltb	9.32e-20	0.357991	1.91e-15	Rpl5	1.3e-19	-0.344659	2.66e-15	Rpl35a	4.86e-23	0.290423	9.98e-19	S100b	3.33e-11	0.441172	6.84e-07	Tle4	0.000212177	0.395291	1	mt-Nd3	7.91e-05	-0.35505	1	mt-Nd3	1.61e-05	-0.480666	0.331261	Smagp	0.00060017	-0.27032	1	Nol4l	0.00174585	-0.521652	1	Mfsd10	0.00428665	-0.574005	1	Gna11	1.81e-15	-0.459525	3.71e-11	Tril	0.000349476
Pnp	2.38e-15	-0.290458	4.89e-11	Tmsb4x	1.82e-18	-0.152816	3.73e-14	Rps11	1.68e-19	-0.298304	3.45e-15	Cmtm6	6.32e-23	-0.563644	1.3e-18	Rplp1	6.66e-11	0.187139	1.37e-06	Hcfc1r1	0.000235941	0.361771	1	Lyn	9.54e-05	0.375093	1	Tcp1	1.98e-05	-0.306445	0.406534	Yrdc	0.000610466	-0.293207	1	Soat1	0.00176745	0.593847	1	Tcf25	0.00429792	0.937528	1	Acot13	1.82e-15	-0.442483	3.75e-11	Olfm1	0.000364188
Lcp1	3.83e-15	-0.281259	7.86e-11	Ndrg2	4.53e-18	0.258929	9.31e-14	Rpl11	1.9e-19	-0.290116	3.9e-15	Hif1a	1.56e-22	0.578335	3.21e-18	Rpl26	7.85e-11	0.318278	1.61e-06	Lipe	0.000259512	0.385742	1	Ltb	9.9e-05	0.28281	1	H2-D1	2.12e-05	0.748059	0.435066	Psmb3	0.000632603	-0.314973	1	Cdk9	0.0017917	-0.642794	1	Smdt1	0.00440522	0.928721	1	Hopx	1.94e-15	-0.59608	3.99e-11	Pik3c2a	0.000364188
Ralgps2	3.94e-15	0.368702	8.08e-11	H3f3a	5.42e-18	-0.295761	1.11e-13	Map2	2.63e-19	-0.185921	5.39e-15	C1qb	1.59e-22	-0.251339	3.26e-18	H2-M3	8.32e-11	-0.223577	1.71e-06	Zeb2	0.000267684	-0.216237	1	Nsmce3	0.000102888	-0.29233	1	Cfl1	2.62e-05	-0.33094	0.537945	Il6st	0.000645834	-0.549765	1	Ctdspl2	0.00180421	0.725956	1	Nipa2	0.00459397	-0.935722	1	Ly6h	2.85e-15	-0.552736	5.84e-11	Itih3	0.000364454
Rpl37	1.38e-14	0.308515	2.83e-10	Sparc	6.28e-18	-0.202533	1.29e-13	Rps10	3.92e-19	-0.300377	8.05e-15	Rpl31	3.4e-22	0.412175	6.99e-18	Tmsb10	8.43e-11	0.538876	1.73e-06	Prpf4b	0.000284415	0.388238	1	Cited2	0.000103323	0.354222	1	Rps27	2.94e-05	0.211222	0.603237	Camk2n1	0.00065412	0.918696	1	Ppfia4	0.00180664	-0.708762	1	P2ry13	0.00464453	-0.735353	1	Ilrun	3.32e-15	-0.490055	6.82e-11	Chl1	0.00040692
Celf4	1.55e-14	0.344556	3.18e-10	Slc1a2	1.91e-17	0.610378	3.92e-13	BC023719	8.25e-19	0.123456	1.69e-14	Rpl27a	3.8e-22	0.278769	7.8e-18	Ndrg2	1.14e-10	0.411418	2.33e-06	Rps7	0.000328602	-0.290283	1	Cplx2	0.000108992	0.329331	1	Map2	2.95e-05	0.62131	0.605394	Sparcl1	0.000655742	0.623269	1	Rpn1	0.00208686	0.697886	1	Ulk2	0.00465763	0.644318	1	Dnlz	3.42e-15	-0.448882	7.01e-11	Dguok	0.000423433
Cask	1.93e-14	-0.352782	3.96e-10	Srsf7	6.95e-17	-0.304173	1.43e-12	Camk2a	9.78e-19	-0.16452	2.01e-14	mt-Co2	5.56e-22	-0.524989	1.14e-17	Lcp1	1.79e-10	-0.339355	3.67e-06	Ldb1	0.000373637	-0.431328	1	Pcbp2	0.000109505	0.389583	1	Ndufs6	3.08e-05	-0.267107	0.631392	Pdcd6	0.000657009	-0.368781	1	Ing4	0.00209822	-1.26007	1	Ten1	0.00473901	0.815571	1	Pkig	3.54e-15	-0.489854	7.27e-11	Zdhhc20	0.000432756
Rpl37a	2.33e-14	0.313644	4.79e-10	Klf2	1.09e-16	-0.105249	2.23e-12	Rps3	1.06e-18	-0.283476	2.18e-14	Rps27a	3.83e-21	0.28498	7.86e-17	Rbm3	2.99e-10	-0.351667	6.15e-06	mt-Atp6	0.000398584	-0.221579	1	Irf2bpl	0.00011222	0.456645	1	Eif3k	3.27e-05	-0.322407	0.670712	Tomm34	0.00079923	-0.273199	1	Ccnl1	0.00210686	-0.973377	1	Rpl39	0.0048282	0.939024	1	Rpl4	3.81e-15	-0.580402	7.83e-11	Timp3	0.000433855
Nav2	5.79e-14	0.339567	1.19e-09	Slc2a5	4.91e-16	-0.343682	1.01e-11	Meg3	2.04e-18	-0.372959	4.19e-14	Rpl36a	4.11e-21	0.35324	8.45e-17	Tifa	4.71e-10	-0.333097	9.68e-06	Slc35f6	0.000403873	-0.345287	1	Mef2c	0.000112934	0.335084	1	Tent5c	3.48e-05	-0.425414	0.715414	Ift43	0.000813742	-0.179018	1	Rab10	0.00211036	0.703785	1	Rabl3	0.00489726	-0.369614	1	Snph	5.65e-15	-0.531474	1.16e-10	Csf1	0.000441283
Camk2a	1.98e-13	0.592336	4.07e-09	Cdr1os	7.2e-16	0.412265	1.48e-11	Rpl19	2.19e-18	-0.310552	4.49e-14	Lgals3bp	7.66e-21	0.503278	1.57e-16	Gpr34	4.73e-10	-0.26301	9.71e-06	Plod3	0.000436822	0.336582	1	Ptbp3	0.000115341	0.398012	1	mt-Cytb	3.67e-05	-0.278407	0.754359	Ei24	0.000828861	-0.43193	1	Ebp	0.0021473	0.574377	1	Gm1673	0.00501247	0.765206	1	BC004004	6.82e-15	-0.358066	1.4e-10	Mgst1	0.000456223
Evi2a	2.25e-13	-0.264589	4.61e-09	Rps26	2.71e-15	0.329388	5.56e-11	Xist	3.17e-18	-0.422185	6.51e-14	Rps20	1.11e-20	0.301356	2.27e-16	Meg3	6.05e-10	0.290815	1.24e-05	Heatr5a	0.000441832	-0.323401	1	Maf	0.000126052	0.319899	1	Gnas	3.76e-05	-0.264043	0.772099	Skiv2l	0.000880553	-0.160275	1	Tent5c	0.00217891	-0.62074	1	Cyth4	0.00503632	-0.614305	1	Serp2	1.07e-14	-0.500542	2.19e-10	Nkx6-2	0.000473095
Cd84	3.42e-13	0.317579	7.03e-09	Gm43066	3.7e-15	-0.149159	7.6e-11	Snhg11	3.21e-18	-0.151781	6.6e-14	Cdr1os	1.24e-20	0.506335	2.56e-16	Arsb	9.64e-10	-0.31125	1.98e-05	Map1a	0.000442218	0.443679	1	Rpl35	0.000130111	0.288797	1	Mrfap1	3.83e-05	-0.331712	0.787114	Ndrg2	0.00100598	0.19543	1	Ociad1	0.00220424	0.770327	1	Rfc2	0.00507819	0.888246	1	Apbb1	1.37e-14	-0.51219	2.81e-10	2410006H16Rik	0.000490064
Prpf4b	9.8e-13	0.339831	2.01e-08	AI506816	3.91e-15	-0.196121	8.03e-11	Nmt1	5.9e-18	0.4162	1.21e-13	Rps24	1.59e-20	0.258919	3.26e-16	Rbm4b	1.84e-09	-0.255634	3.77e-05	Son	0.000462382	0.186382	1	Celf4	0.000134516	0.258461	1	Nrsn1	3.89e-05	0.710627	0.799059	Atp1a2	0.00101716	0.590055	1	Ccndbp1	0.00225012	-0.683175	1	Rpl41	0.00514149	0.519208	1	2410006H16Rik	1.4e-14	-0.520796	2.88e-10	Atp6v0b	0.000494294
Ndrg2	1.13e-12	0.267929	2.33e-08	Adgrg1	4.9e-15	-0.308616	1.01e-10	Rps7	1.52e-17	-0.311697	3.12e-13	Rpl22	4.15e-20	0.301207	8.52e-16	Ltb	2.41e-09	0.308023	4.94e-05	Pias3	0.000465935	-0.259897	1	Prpf4b	0.000135373	0.449014	1	Zfas1	4.48e-05	0.701619	0.919205	Rap1a	0.00103668	-0.434023	1	Cars	0.00225012	-0.416519	1	Ergic3	0.00519124	-0.839156	1	Rpl39	1.6e-14	0.557126	3.28e-10	Grin3a	0.000506877
Nars	1.35e-12	0.295081	2.77e-08	Pnp	5.43e-15	-0.334497	1.12e-10	Ctsl	2.65e-17	-0.344954	5.43e-13	Npc2	7.46e-20	0.296981	1.53e-15	Pnp	2.74e-09	-0.313298	5.63e-05	Rasl10b	0.000488113	0.287219	1	Hps4	0.000142973	0.421713	1	Qk	4.52e-05	0.396251	0.928339	Golt1b	0.00108034	-0.272339	1	Zfp609	0.00225012	-0.541777	1	P2ry12	0.00531748	-0.768839	1	St6galnac6	1.69e-14	-0.503203	3.48e-10	Ptn	0.000515034
G530011O06Rik	1.65e-12	0.389341	3.38e-08	Rps12	6.24e-15	0.234262	1.28e-10	Gm3755	6.97e-17	0.283355	1.43e-12	Alox5ap	8.03e-20	-0.478779	1.65e-15	Il6st	2.93e-09	-0.294706	6.02e-05	Trim11	0.000490498	-0.305656	1	Psmd3	0.000150139	-0.351083	1	Gltp	4.61e-05	-0.316881	0.947466	Eif1ax	0.00114782	-0.263142	1	Nubpl	0.00225012	-0.571025	1	Sec61g	0.005368	0.705002	1	Rps6	2.49e-14	-0.568548	5.12e-10	Ube2e1	0.000546318
Gpm6b	4.54e-12	0.287154	9.32e-08	mt-Atp6	1.32e-14	-0.482797	2.7e-10	Rps14	7.83e-17	-0.293943	1.61e-12	Serinc3	9.95e-20	-0.369957	2.04e-15	Pag1	3.95e-09	-0.327078	8.1e-05	S100a9	0.000493009	0.201592	1	B430010I23Rik	0.000164692	0.405306	1	Echs1	4.73e-05	-0.343768	0.970332	Pef1	0.00119034	-0.227607	1	Olfr111	0.00225012	-0.681642	1	Rpl26	0.00547161	0.675999	1	Slc17a7	3.27e-14	-0.437927	6.72e-10	Cdip1	0.000583376
Rpl39	5.23e-12	0.303418	1.07e-07	Egfl7	2.21e-14	-0.0528718	4.55e-10	Rps4x	9.14e-17	-0.301588	1.88e-12	P2ry12	1.31e-19	-0.556708	2.69e-15	C1qc	4.13e-09	-0.140605	8.49e-05	Tm2d3	0.000497217	-0.241061	1	Wipi2	0.000180431	-0.305107	1	Smagp	5.01e-05	-0.333035	1	Ap2m1	0.00121499	-0.415026	1	Slc10a3	0.00225547	0.571405	1	Rps24	0.00565544	0.76027	1	Rpl28	4.65e-14	-0.396838	9.55e-10	Rint1	0.000596077
Hmgb1	9.15e-12	0.272499	1.88e-07	Tm6sf1	9.49e-14	-0.282006	1.95e-09	Rps25	1.05e-16	-0.308927	2.16e-12	Tmsb10	3.91e-19	0.557741	8.04e-15	Ramp1	5.68e-09	-0.182952	0.000116549	Pianp	0.000498317	-0.278845	1	Nars	0.000192453	0.464697	1	Nfu1	6.43e-05	-0.202648	1	Cplx2	0.00126511	0.417975	1	Pantr1	0.00231423	0.359167	1	Txndc9	0.00579994	0.682061	1	Rpl18a	4.97e-14	-0.440531	1.02e-09	Nav2	0.000610182
H2-D1	1.31e-11	0.481891	2.69e-07	Atp1a2	1.23e-13	0.295097	2.52e-09	Hk2	1.42e-16	0.382292	2.92e-12	Zfas1	4.62e-19	0.503489	9.49e-15	Slco2b1	6.74e-09	-0.259931	0.000138434	H2-T23	0.000564223	-0.387624	1	Wls	0.000194728	0.466621	1	Tbpl1	6.96e-05	-0.299314	1	Pdcd4	0.00127775	0.39541	1	Camk2n1	0.00237663	0.900928	1	Lsm5	0.00594413	0.767232	1	Chd3	5.11e-14	-0.560451	1.05e-09	Grn	0.000640489
B430010I23Rik	1.43e-11	0.335586	2.93e-07	Syt6	1.25e-13	-0.273719	2.56e-09	Cdr1os	1.6e-16	-0.212292	3.28e-12	Cst7	4.99e-19	0.529165	1.02e-14	Amfr	6.99e-09	-0.259218	0.000143533	Fry	0.000567417	0.38829	1	Ewsr1	0.000203398	0.483085	1	Esd	6.99e-05	-0.222023	1	Helq	0.00131611	-0.134685	1	St6gal1	0.00258009	-0.635768	1	Ywhah	0.00598298	0.527678	1	Fkbp2	5.8e-14	-0.433316	1.19e-09	Zdhhc17	0.000666251
Ttc7	2.09e-11	0.353428	4.29e-07	B430010I23Rik	1.51e-13	0.412714	3.11e-09	BC004004	2.66e-16	-0.41738	5.46e-12	Rgs10	6.2e-19	-0.312179	1.27e-14	Aldoc	8.51e-09	0.324199	0.000174799	Rps4x	0.000594104	-0.362531	1	Marf1	0.000206502	0.401094	1	Clec5a	7.04e-05	-0.259889	1	Hspb3	0.00131611	-0.12128	1	Srsf2	0.0026375	-0.849332	1	Nusap1	0.00608501	0.793261	1	Git1	7.79e-14	-0.382342	1.6e-09	Sox1ot	0.000676094
Slc2a5	2.84e-11	-0.25682	5.83e-07	Ccl9	1.9e-13	-0.474116	3.9e-09	Rps19	2.9e-16	-0.33635	5.96e-12	mt-Co1	9.67e-19	-0.28115	1.99e-14	Serinc3	8.88e-09	-0.17112	0.000182377	D330023K18Rik	0.000636405	-0.216377	1	Cyth2	0.000219535	-0.322055	1	H2-M3	7.66e-05	-0.220055	1	Camk2a	0.00134429	0.677709	1	Cpox	0.00266968	0.508704	1	Calr	0.00618136	-0.685053	1	Cox4i1	8.01e-14	-0.412957	1.64e-09	Gsdme	0.000710902
Notch2	4.99e-11	0.341424	1.02e-06	H2-T23	2.28e-13	-0.279338	4.67e-09	Rpl8	3.46e-16	-0.328222	7.1e-12	Map1a	9.69e-19	0.375522	1.99e-14	Ptgs1	1.23e-08	-0.281496	0.000251841	Hinfp	0.000691701	-0.316931	1	Gfer	0.000223642	-0.27622	1	Gde1	7.7e-05	-0.345135	1	Cetn3	0.00134869	-0.442656	1	Mtfr1l	0.00270045	-0.702944	1	Tmem128	0.00619155	0.451206	1	Hras	1.05e-13	-0.4882	2.16e-09	Arnt2	0.000711602
Tspan18	9.57e-11	0.336308	1.97e-06	Rplp1	2.37e-13	0.191651	4.87e-09	Pfdn5	4.45e-16	-0.386658	9.13e-12	Cops9	1.3e-18	0.408075	2.67e-14	Rpl23a	1.23e-08	0.304843	0.00025279	Lrif1	0.000698424	-0.316726	1	Arglu1	0.000245629	0.403426	1	Uqcrfs1	7.84e-05	-0.331885	1	Tmem115	0.00141067	-0.23053	1	Creld2	0.00287746	0.71621	1	Cd164	0.0063191	-0.830421	1	Nckap1	1.23e-13	-0.380449	2.53e-09	Chka	0.000734072
Fcgr2b	1.2e-10	0.316498	2.46e-06	Map1a	2.57e-13	0.292848	5.28e-09	mt-Nd4	6.16e-16	-0.293828	1.27e-11	Ifi204	1.8e-18	0.316457	3.7e-14	Vdac2	1.71e-08	-0.288822	0.000351399	Tmcc1	0.000718542	-0.25988	1	Srpr	0.000253911	0.288736	1	Hnrnpa3	8.15e-05	-0.400435	1	Tkt	0.0014284	-0.402678	1	Baz1b	0.00297845	-0.676413	1	Rpl36a	0.00636663	0.69484	1	6330403K07Rik	1.48e-13	-0.311715	3.05e-09	Srsf7	0.000747364
Clk1	1.75e-10	0.273438	3.6e-06	BC023719	2.7e-13	0.168061	5.55e-09	Olfml2b	7.91e-16	0.239459	1.62e-11	Rpl30	2.07e-18	0.262506	4.26e-14	Hmgb1	1.83e-08	0.311937	0.000376394	Rps3	0.000733731	-0.380154	1	Isyna1	0.000263511	-0.261162	1	H2-DMa	8.38e-05	-0.341484	1	Fam168b	0.00145548	-0.32439	1	Ccdc127	0.00311767	0.448568	1	Rpl31	0.00655346	0.674423	1	Dusp8	1.51e-13	-0.377329	3.11e-09	Igsf1	0.000765797
Tspan13	1.75e-10	0.309997	3.6e-06	C1qb	3.58e-13	-0.135805	7.36e-09	Kif5a	8.23e-16	-0.178135	1.69e-11	Rpl10a	3.09e-18	0.281852	6.35e-14	H2-T23	2.04e-08	-0.310967	0.000417914	Synpo	0.000735569	0.119695	1	Entpd1	0.000274289	0.361571	1	Atp2b2	8.94e-05	0.587424	1	Ptn	0.00150516	0.430036	1	Kdelr2	0.00317008	0.755041	1	Nol11	0.00656682	-0.611523	1	Rpl7a	1.76e-13	-0.538277	3.61e-09	Tcf4	0.000777751
E230029C05Rik	2.79e-10	-0.264849	5.72e-06	Rbm4b	4.4e-13	-0.269396	9.04e-09	Rps29	8.47e-16	0.213664	1.74e-11	Nsa2	3.25e-18	0.411332	6.67e-14	Srsf7	2.31e-08	-0.292221	0.000473336	Slc2a5	0.000777758	-0.281692	1	Fcgr3	0.000301088	0.330197	1	Capg	9e-05	-0.321159	1	Adgrg1	0.00151535	-0.356814	1	Cdc42se2	0.00318331	-0.541748	1	Nsun6	0.00661471	0.638031	1	6430548M08Rik	1.87e-13	-0.535705	3.84e-09	Txndc16	0.000808645
Csmd3	3.53e-10	-0.25592	7.24e-06	Shank1	4.89e-13	0.252282	1e-08	Lyz2	1.03e-15	-0.515055	2.11e-11	Rpl17	7.35e-18	0.257912	1.51e-13	Gm11361	2.68e-08	0.16659	0.000550863	Grn	0.000784432	0.210531	1	Cx3cr1	0.000317273	0.25197	1	Atp5b	9.03e-05	-0.322756	1	Zfp182	0.00156179	-0.250113	1	Nxf1	0.00325021	-0.657321	1	Cpeb2	0.00661471	0.482995	1	Eef1b2	2.12e-13	-0.570219	4.35e-09	Cdk5r2	0.000836691
Adgre1	6.36e-10	-0.259042	1.31e-05	Celf4	5.31e-13	0.292662	1.09e-08	Rplp1	1.55e-15	-0.239892	3.18e-11	Fth1	8.11e-18	0.236031	1.66e-13	Rpl24	2.74e-08	0.305105	0.000562514	E230029C05Rik	0.000807199	-0.287976	1	Xist	0.000336294	0.341463	1	Tsc22d1	9.22e-05	-0.437156	1	Gm10605	0.00161587	-0.270361	1	Rab3il1	0.00337077	-0.689324	1	Cib2	0.00661471	0.470118	1	Epb41l1	2.3e-13	-0.421825	4.72e-09	Spon1	0.000871957
Soat1	9.55e-10	0.320714	1.96e-05	H2-M3	5.85e-13	-0.242233	1.2e-08	Rplp0	3.04e-15	-0.308406	6.25e-11	Rpl12	8.29e-18	0.257395	1.7e-13	Rpl35a	2.97e-08	0.256168	0.000608888	Cx3cr1	0.000833711	0.196444	1	Fcer1g	0.000341714	0.288956	1	Rpl27a	9.46e-05	0.166958	1	Rhog	0.00162742	0.462344	1	Ogt	0.00342601	-0.744584	1	Gas7	0.00661471	0.343961	1	Enho	2.37e-13	-0.402933	4.87e-09	Eif3d	0.000916388
Gm10076	2.9e-09	0.260517	5.95e-05	Tsc22d4	7.9e-13	0.278961	1.62e-08	Cotl1	4.29e-15	-0.371096	8.81e-11	Tmem119	1.77e-17	-0.645144	3.64e-13	Bhlhe41	3.17e-08	0.365221	0.000651767	C130026I21Rik	0.000853098	0.129775	1	Mafb	0.000352164	0.327864	1	Selenow	0.000103142	0.613971	1	Ube2z	0.00163987	-0.301595	1	mt-Nd1	0.00363697	0.352911	1	Mettl16	0.00661471	0.52122	1	Cyc1	2.42e-13	-0.449279	4.96e-09	Evi5	0.000941633
mt-Nd4l	3.54e-09	0.6231	7.27e-05	Gpr34	8.23e-13	-0.230264	1.69e-08	Rps27a	5.98e-15	-0.25309	1.23e-10	Rpl9	2.49e-17	0.245575	5.11e-13	Smad7	3.55e-08	-0.296265	0.000729254	BC023719	0.000853098	0.136023	1	Actr10	0.000353304	-0.306752	1	Phpt1	0.000108033	-0.279705	1	0610010K14Rik	0.00170201	-0.404872	1	Pld3	0.00365093	0.569965	1	mt-Atp6	0.00679052	-1.4547	1	Park7	2.54e-13	-0.32922	5.21e-09	Gsk3a	0.000942739
Gm26917	7.08e-09	0.355195	0.000145312	Tmsb10	9.52e-13	0.464624	1.95e-08	Hmgb1	7.72e-15	0.316021	1.58e-10	Lars2	4.66e-17	-0.589291	9.58e-13	Ccl9	3.65e-08	-0.411163	0.000749313	3110056K07Rik	0.000869424	0.264385	1	Nfe2l2	0.000379585	0.397641	1	Pcsk1n	0.000119694	0.730183	1	Ice2	0.00170293	-0.226663	1	Tmem50a	0.00365503	0.446172	1	Kras	0.00680193	0.676587	1	Meg3	3.23e-13	1.44828	6.63e-09	Ctsb	0.000972705
Tle4	1.13e-08	0.290996	0.000232285	Map2	1.36e-12	0.279136	2.79e-08	Rack1	9.64e-15	-0.315433	1.98e-10	Creg1	6.6e-17	-0.355809	1.36e-12	Sirpa	3.76e-08	-0.278805	0.000772259	Rpl19	0.000892755	-0.313872	1	Dnm2	0.000408497	0.463431	1	Jph4	0.000122783	0.419564	1	Tgfbi	0.00172565	-0.196926	1	Gm10076	0.00369098	0.658866	1	Tpgs1	0.00690912	0.490491	1	Arhgdig	4.05e-13	-0.449248	8.31e-09	Mark3	0.00103312
Brd9	1.18e-08	0.291263	0.000242682	F11r	1.39e-12	0.306607	2.86e-08	Ddx5	1.09e-14	0.268101	2.24e-10	Srsf7	7.03e-17	-0.444741	1.44e-12	C1qa	4.19e-08	-0.123752	0.000859813	Gm47664	0.000896734	-0.303929	1	Nsa2	0.000421846	0.430048	1	Psme2	0.000124676	-0.367329	1	Zbtb18	0.00175374	0.491839	1	Siglech	0.00370875	0.455987	1	Nsa2	0.00705576	0.899196	1	Rpl7	4.99e-13	-0.494502	1.02e-08	Bckdha	0.0010358
Calm1	1.68e-08	0.261453	0.000345621	Fcgr2b	2.04e-12	0.316575	4.19e-08	Pfn1	1.61e-14	-0.258097	3.3e-10	mt-Nd3	1.29e-16	-0.52583	2.64e-12	Cdr1os	4.58e-08	0.394748	0.000940904	Rpl7	0.000976676	-0.362466	1	H3f3a	0.000464096	-0.371488	1	Rps12	0.000125015	0.176072	1	Bahd1	0.00179135	-0.243589	1	Pold4	0.00379101	-0.733534	1	Gkap1	0.00707048	0.686996	1	Rpl29	5.14e-13	-0.41774	1.05e-08	Fabp7	0.00104572
Pdia4	2.41e-07	0.259408	0.00494731	Agap2	2.67e-12	-0.0581247	5.48e-08	Gm11808	2.31e-14	0.27573	4.74e-10	Celf4	2.52e-16	0.415485	5.17e-12	Slc3a2	5.34e-08	-0.285953	0.00109652	Ggh	0.00103243	-0.350151	1	Adrb2	0.000465074	0.354684	1	Churc1	0.000127944	-0.212935	1	Tmem127	0.00182554	-0.282827	1	Syngr1	0.00385412	0.549748	1	Bcl9	0.00723278	0.581682	1	Gcsh	7.23e-13	-0.317901	1.48e-08	Lpin1	0.00105096
Pak1	4.52e-07	0.250259	0.00927555	Gm47283	2.76e-12	-0.248022	5.66e-08	Rpl7	2.58e-14	-0.285427	5.29e-10	Rpl29	4.11e-16	0.277734	8.43e-12	BC023719	5.86e-08	0.150719	0.00120279	Uchl4	0.0010397	-0.444261	1	Ubc	0.000474854	-0.302234	1	Hacd2	0.000129846	-0.26039	1	Skp1a	0.00183101	0.550476	1	Fxyd5	0.00398422	0.738571	1	Golm1	0.00738867	-0.90229	1	Arl2bp	7.97e-13	-0.412369	1.64e-08	Fndc5	0.00108014
Ndufb1-ps	1.34e-06	0.28047	0.0275649	Lcp1	3.52e-12	-0.290864	7.22e-08	B2m	3.19e-14	-0.265527	6.55e-10	Ifi27l2a	8.18e-16	0.595757	1.68e-11	Dstyk	6.21e-08	-0.199882	0.0012753	Nubp1	0.00111505	-0.279651	1	Tmem126a	0.000490027	-0.261924	1	Ppp3ca	0.000131877	0.7681	1	Rbm4b	0.0018801	-0.334201	1	Leprotl1	0.00399595	0.694546	1	Camk2n1	0.00739695	1.78666	1	Ssbp4	1.12e-12	-0.355277	2.31e-08	Sfrp1	0.00115963
Ndufb3	3.86e-06	0.25374	0.0792608	Zfp36l2	3.73e-12	-0.281958	7.65e-08	Zfp691	3.48e-14	0.40486	7.15e-10	Ndrg2	1.15e-15	0.528572	2.35e-11	Atp2c1	6.3e-08	-0.332552	0.0012936	Ppp1r14b	0.00111965	-0.34564	1	Ctxn1	0.000511013	0.436425	1	Ramp1	0.000140012	-0.405447	1	C1qa	0.0018857	-0.198912	1	Pard3bos1	0.00409981	-0.525506	1	Vmp1	0.00752826	-0.658435	1	Eif3h	1.25e-12	-0.471701	2.57e-08	Gnao1	0.0011649
Zswim6	6.26e-06	0.273279	0.128435	Slc15a2	5.34e-12	-0.193245	1.1e-07	Rpl15	6.04e-14	-0.295173	1.24e-09	Bin1	1.62e-15	-0.417042	3.33e-11	Cox17	7.33e-08	0.444724	0.00150438	Rbm39	0.00118676	-0.178924	1	Psph	0.000533361	-0.674312	1	Jam2	0.000141427	-0.23562	1	Zbtb12	0.00195692	-0.234358	1	Fpgs	0.00409981	-0.4497	1	Ddx1	0.00764507	0.693822	1	Nrxn2	1.27e-12	-0.290545	2.61e-08	Cit	0.00124132
Tomm7	1.69e-05	0.250528	0.347417	Notch2	6.54e-12	0.382511	1.34e-07	Lyn	6.67e-14	0.291083	1.37e-09	Mif	2.25e-15	0.439444	4.63e-11	Acsl1	8.09e-08	-0.266411	0.00166007	Rbm4	0.0012284	-0.355058	1	Kbtbd2	0.000568264	0.403232	1	Gpm6a	0.000142225	0.60093	1	Slc25a11	0.00200054	-0.331213	1	Dcp1b	0.00409981	-0.442105	1	Ppdpf	0.0079212	0.482728	1	Eef2	1.83e-12	-0.486842	3.76e-08	Alpl	0.00128147
Rpl35	6.52e-05	0.273726	1	Gpm6b	9.12e-12	0.251994	1.87e-07	Rpsa	7.67e-14	-0.316833	1.57e-09	Rps14	2.57e-15	0.244702	5.28e-11	Papss1	8.42e-08	-0.275452	0.00172966	Gm10575	0.0012386	-0.397159	1	Cox17	0.000576144	0.454521	1	Rab1b	0.000143287	-0.256035	1	Atp6ap1	0.00200445	0.461866	1	Hbb-bs	0.00409981	-0.701758	1	Opa3	0.0079212	0.661328	1	Ppp1r1a	1.98e-12	-0.369128	4.07e-08	Crot	0.00130415
mt-Nd5	0.0742263	0.289851	1	Borcs8	1.04e-11	-0.194356	2.14e-07	Ccdc12	1.05e-13	-0.336441	2.16e-09	Lcp1	3.44e-15	-0.366582	7.07e-11	Sparc	8.99e-08	-0.142524	0.00184674	Psma4	0.00124449	-0.332245	1	Rpl23a	0.00060702	0.275882	1	Tsn	0.000151227	-0.180002	1	Scmh1	0.00212054	-0.443624	1	Gm26714	0.00409981	-0.465617	1	Cdk5rap2	0.00807573	0.679969	1	Ptn	2.08e-12	0.679817	4.27e-08	Tmem230	0.0013146
				Gm16867	1.08e-11	-0.072645	2.21e-07	Son	1.09e-13	0.263879	2.23e-09	Sec61g	3.59e-15	0.355418	7.36e-11	Adgrg1	9.06e-08	-0.260791	0.00186081	Mtrr	0.00124847	0.146582	1	Cd47	0.000645066	0.327869	1	Arpc1a	0.000155219	-0.333201	1	Lmo2	0.00220538	-0.385845	1	Cdc14b	0.00409981	-0.407804	1	Celf4	0.00810282	0.757619	1	Rplp1	2.87e-12	-0.290937	5.88e-08	Cplx2	0.0013208
				Cybc1	1.09e-11	-0.233816	2.23e-07	Rpl28	1.53e-13	-0.251033	3.14e-09	Csf1r	3.74e-15	-0.235073	7.68e-11	Tgfbr2	1.11e-07	-0.23576	0.00227682	Slc9a3r1	0.00133203	0.196265	1	Rbbp4	0.00065092	0.270656	1	Ybx1	0.000158183	-0.271392	1	Anp32b	0.00232712	-0.291925	1	Uchl3	0.00409981	-0.50599	1	Ndufa6	0.00818267	0.626185	1	Rtn2	3.24e-12	-0.382403	6.65e-08	Kat5	0.00133251
				Lmo2	1.1e-11	-0.260365	2.25e-07	Golm1	2.42e-13	0.270384	4.98e-09	Uqcrh	4.35e-15	0.331314	8.94e-11	Slc2a5	1.21e-07	-0.296286	0.0024848	Clec4a3	0.00134287	0.444164	1	Soat1	0.000651046	0.367733	1	Anxa5	0.000163786	-0.333449	1	Tmem109	0.0023584	-0.359023	1	F11r	0.00415164	0.783475	1	Gtpbp10	0.00838815	-0.491335	1	mt-Nd1	3.3e-12	0.566072	6.77e-08	Snhg11	0.00135461
				Rap1a	1.25e-11	-0.23594	2.56e-07	Rpl9	3.73e-13	-0.280967	7.66e-09	Rpl32	6.97e-15	0.224091	1.43e-10	Rgs10	1.34e-07	-0.196822	0.00275625	Uqcr10	0.00137706	0.28759	1	Pxn	0.000655188	-0.279893	1	Ufl1	0.000166502	-0.278672	1	Qpct	0.00236977	0.494462	1	Fcer1g	0.00421112	0.461196	1	Pabpc1	0.00866703	0.668635	1	Sult4a1	3.55e-12	-0.360542	7.29e-08	Gm14964	0.0013648
				Rpl34	1.75e-11	0.23076	3.59e-07	Cplx2	4.4e-13	-0.149622	9.04e-09	Psat1	7.13e-15	0.421435	1.46e-10	Rpl36	1.81e-07	0.301312	0.00371147	Ccnd3	0.00137973	-0.253813	1	Rpl21	0.000658708	0.2947	1	Ywhaq	0.000169345	-0.212712	1	Map1a	0.00240346	0.271363	1	Cd34	0.00421626	0.730692	1	Coprs	0.00891128	-0.405818	1	Snhg4	3.81e-12	-0.531605	7.82e-08	Plbd2	0.00138107
				Laptm5	2.32e-11	-0.133024	4.77e-07	Hpcal4	4.71e-13	-0.141809	9.66e-09	Rap1a	7.48e-15	-0.327923	1.54e-10	Psd3	1.98e-07	0.323831	0.00406459	Usp36	0.00140867	-0.230966	1	Tmsb10	0.000662567	0.316179	1	Arpc5	0.000171996	-0.33948	1	Pcbp1	0.00248673	-0.372911	1	Abhd12	0.00422532	0.419462	1	Rrm2	0.00891982	0.674514	1	Rpl26	4.77e-12	-0.33324	9.8e-08	Slc25a27	0.00138197
				Gm11361	2.46e-11	0.144078	5.04e-07	Rps13	5.49e-13	-0.266839	1.13e-08	Tyrobp	1.14e-14	0.284832	2.34e-10	Lpin1	2.33e-07	-0.242183	0.00478947	AI506816	0.0014601	-0.207379	1	2007-03-01	0.000717681	0.421845	1	Cd14	0.000179175	-0.350286	1	Rpl37	0.00248694	0.36163	1	Snhg11	0.00433133	-0.439721	1	Ubl5	0.00904342	0.789858	1	Cox7a2l	5.04e-12	-0.34984	1.03e-07	Cdk8	0.00145299
				Cplx2	2.76e-11	0.227363	5.67e-07	Npc2	6.59e-13	-0.273468	1.35e-08	Gas5	1.16e-14	0.423184	2.38e-10	Cplx2	2.83e-07	0.457454	0.00580895	Hbb-bs	0.00147703	-0.410381	1	Dnajc7	0.000735338	0.368865	1	Clip1	0.000179656	-0.362897	1	Jam2	0.00248814	-0.25957	1	Fut8	0.00436757	-0.568885	1	Plcl2	0.00939576	0.738875	1	Adgrl1	5.49e-12	-0.381105	1.13e-07	Rpl41	0.00147549
				Rpl23a	2.9e-11	0.262818	5.96e-07	Rps8	7.08e-13	-0.18962	1.45e-08	Adgrg1	1.32e-14	-0.465306	2.71e-10	Cd84	2.99e-07	0.400765	0.00613487	Mob3c	0.00148988	-0.259756	1	Tpm3	0.000747942	0.298074	1	Pcnp	0.000188108	-0.320027	1	Mrps30	0.00263569	-0.237884	1	Lcp1	0.00438507	-0.66969	1	Creg1	0.00946013	-0.771661	1	C1qtnf4	5.92e-12	-0.369537	1.21e-07	Cyp46a1	0.00148688
				Lrba	3.3e-11	-0.290455	6.78e-07	Hist1h2ak	1.25e-12	0.148959	2.56e-08	Fxyd5	1.32e-14	0.420924	2.72e-10	Tmem70	3.54e-07	-0.200451	0.00726543	Actb	0.00154743	0.231384	1	Cmtm7	0.000750941	0.320276	1	Dnajc15	0.000191952	-0.315103	1	Fbxo34	0.00270671	-0.321998	1	Slc41a1	0.00442725	0.44405	1	C1qa	0.00977099	-0.583815	1	Pfdn2	6.17e-12	-0.403476	1.27e-07	Eif5a	0.00154707
				Vbp1	3.72e-11	-0.206791	7.64e-07	Rps15a	1.51e-12	-0.22925	3.1e-08	Ifngr1	2.29e-14	-0.425512	4.7e-10	Gm43066	3.79e-07	-0.10708	0.00778119	Mcm2	0.00154983	-0.190353	1	Tma7	0.000766221	0.321937	1	Cox7a2l	0.000197721	-0.318262	1	Maged2	0.00277192	-0.248803	1	Jmjd1c	0.00469867	-0.829702	1	Dnph1	0.0098875	0.589368	1	Smdt1	7.35e-12	-0.418513	1.51e-07	Srebf1	0.00165197
				Rpl36	5.13e-11	0.265775	1.05e-06	Actg1	1.57e-12	-0.310498	3.23e-08	Gm1673	3.16e-14	0.335881	6.49e-10	Rbm4	3.83e-07	-0.206857	0.00785594	Casp12	0.00154983	-0.146609	1	Gm47283	0.000887304	-0.308206	1	Vdac3	0.000206142	-0.235852	1	Ranbp3l	0.00278312	-0.150145	1	Nup88	0.00469994	-0.676991	1	Gm4673	0.00997644	-0.783052	1	Rnf157	8.29e-12	-0.320089	1.7e-07	Rorb	0.00165956
				Son	7.27e-11	0.226704	1.49e-06	Rpl27	2.18e-12	-0.288155	4.48e-08	Tifa	5.43e-14	-0.381574	1.12e-09	Rpl34	4.08e-07	0.181419	0.00837866	Csmd3	0.00156193	-0.204265	1	Rplp2	0.000926303	0.287229	1	Pdcl3	0.000213648	-0.326428	1	Gm19689	0.00278312	-0.126288	1	Dnajb11	0.00486145	0.722819	1	mt-Nd2	0.0100069	-0.972488	1	Nacc2	8.68e-12	-0.384264	1.78e-07	Fbln5	0.00172695
				Slco2b1	1.01e-10	-0.210254	2.08e-06	Mxra8	3.81e-12	-0.344613	7.83e-08	H2-DMb1	8.04e-14	-0.335716	1.65e-09	Rbm18	4.3e-07	-0.222962	0.00882441	Ccdc152	0.0015665	0.375499	1	Adam10	0.000932124	0.414955	1	Nudc	0.000221952	-0.33477	1	Rab3il1	0.00303378	-0.378022	1	Zeb2	0.00492015	-0.66116	1	Nono	0.0100489	0.766149	1	Cox6a1	8.85e-12	-0.417705	1.82e-07	Smco4	0.00172834
				Cd164	1.25e-10	-0.223232	2.57e-06	Rps6	4.22e-12	-0.27228	8.65e-08	Plekho1	8.57e-14	-0.403703	1.76e-09	Rplp2	4.33e-07	0.219281	0.00888224	Lgmn	0.00167649	-0.198115	1	Skp1a	0.000972331	0.343255	1	H3f3a	0.000228523	-0.261612	1	Slc35f6	0.00306235	-0.304592	1	Rnaset2a	0.00494668	0.542671	1	Rpl35	0.0100713	0.654722	1	Kifc2	9.42e-12	-0.366404	1.93e-07	BC023719	0.00172834
				Mpeg1	1.27e-10	-0.288461	2.61e-06	Ftl1	4.64e-12	-0.278825	9.53e-08	Pid1	1.04e-13	-0.403104	2.14e-09	Mpeg1	4.34e-07	-0.276769	0.00890633	Fads6	0.00168358	-0.169854	1	Slc1a2	0.00102117	-0.257808	1	Rraga	0.000231178	-0.245688	1	Cdk6	0.00310432	-0.52988	1	Selenos	0.00498114	0.690723	1	Tmed4	0.0100907	-0.697366	1	Drap1	1.05e-11	-0.411282	2.17e-07	Zfp609	0.00172852
				Srsf3	1.51e-10	-0.228039	3.1e-06	Cd52	4.71e-12	-0.421666	9.67e-08	Slco2b1	1.51e-13	-0.385744	3.11e-09	Lpar6	4.36e-07	-0.260524	0.00894571	Rbm4b	0.00170001	-0.315993	1	Sox2	0.0010907	-0.624907	1	Sumo2	0.0002343	-0.403599	1	Clock	0.00311165	-0.275681	1	Uqcrfs1	0.00508215	-0.32159	1	Tm2d3	0.0102277	-0.700291	1	Gpx4	1.07e-11	-0.413183	2.19e-07	Arap2	0.00173025
				Rpl36a	1.59e-10	0.318245	3.26e-06	Ifngr1	5.86e-12	0.245496	1.2e-07	Scd2	2.21e-13	0.470834	4.55e-09	Tm6sf1	4.47e-07	-0.256487	0.00917201	Gm12940	0.00171724	0.251337	1	Calm2	0.00109508	0.273203	1	Rack1	0.000250264	-0.205875	1	Calm1	0.00321513	0.36842	1	Zkscan3	0.00518907	-0.663964	1	Ifi35	0.0105104	-0.552885	1	Ndufa8	1.13e-11	-0.385704	2.31e-07	Arxes2	0.00176041
				Ints10	2e-10	-0.202342	4.11e-06	Tspan18	7.25e-12	0.346655	1.49e-07	Cox7c	2.37e-13	0.353724	4.87e-09	Gm16867	4.51e-07	-0.073531	0.0092566	Lgi4	0.00171869	0.212757	1	Tram1	0.0011086	0.353982	1	Plpbp	0.000251065	-0.201079	1	Tmem185b	0.00334966	-0.250824	1	Mtmr6	0.00520726	-0.528728	1	Kif18a	0.0105203	0.50433	1	Phactr1	1.3e-11	-0.382719	2.67e-07	Prrx1	0.00176833
				Ngdn	3.35e-10	-0.177036	6.88e-06	Ltb	7.59e-12	0.213696	1.56e-07	Cx3cr1	2.51e-13	-0.334339	5.16e-09	Rps18	5.06e-07	-0.240924	0.0103965	Eef2kmt	0.00175126	-0.249487	1	Eno1	0.00118833	0.423511	1	Capn3	0.000251503	-0.316662	1	Nrgn	0.00348077	0.600579	1	Akap8	0.00533247	-0.541873	1	Sdc4	0.0105203	0.365455	1	Taf10	1.31e-11	-0.262621	2.69e-07	Adgrg1	0.00181209
				Rbm3	4.18e-10	-0.281394	8.59e-06	Brd9	9.55e-12	0.338002	1.96e-07	Crybb1	3.42e-13	-0.533625	7.01e-09	Clptm1l	5.81e-07	-0.307541	0.0119269	Ldah	0.0017534	-0.320677	1	Golim4	0.00119332	0.337309	1	Bad	0.000252859	-0.297257	1	Ttc7	0.00351765	0.501227	1	Ilvbl	0.00548159	0.724235	1	Vkorc1l1	0.0105203	0.586558	1	Mbd3	1.32e-11	-0.419732	2.72e-07	Camk2a	0.00182337
				Ckb	4.51e-10	-0.223037	9.26e-06	Ywhah	1.29e-11	-0.269001	2.65e-07	Camk1	3.63e-13	-0.352989	7.45e-09	Pten	6.16e-07	-0.252137	0.0126509	Foxn3	0.00178877	0.310274	1	R3hdm2	0.00121214	0.30224	1	Ubxn1	0.000281807	-0.338917	1	C1qb	0.00351984	-0.218457	1	Med31	0.00577614	-0.615177	1	Hmces	0.0105203	0.448913	1	Homer2	1.34e-11	-0.322336	2.74e-07	Tspan3	0.00182581
				Susd3	6.57e-10	-0.262633	1.35e-05	mt-Co1	1.34e-11	0.214582	2.76e-07	Cd14	3.73e-13	-0.3982	7.66e-09	Btg2	6.45e-07	-0.280046	0.0132345	Gfer	0.00179204	-0.198321	1	Nfix	0.00121435	0.378128	1	Xist	0.00031816	0.925524	1	Slc38a7	0.00354833	-0.257857	1	Mbtd1	0.00580904	-0.549977	1	Gpm6a	0.0105203	0.767176	1	2002-03-01	1.4e-11	-0.318033	2.87e-07	Odc1	0.00185115
				Tspan18	6.85e-10	0.318529	1.41e-05	Rpl10a	1.67e-11	-0.280489	3.42e-07	Atox1	4.94e-13	0.350865	1.01e-08	Srsf3	6.51e-07	-0.246385	0.0133565	Ulk1	0.00184782	0.20142	1	Rpl10	0.00122222	0.308651	1	Exosc3	0.000321497	-0.220629	1	Spsb2	0.00359497	-0.201412	1	D5Ertd579e	0.00583161	-0.896899	1	S100b	0.0105203	0.869826	1	Cbx6	1.44e-11	-0.360301	2.95e-07	Rps21	0.00186601
				Lamp1	7.12e-10	0.212831	1.46e-05	Rpl18	2.35e-11	-0.247293	4.82e-07	H2-M3	6.05e-13	-0.306983	1.24e-08	Cflar	6.56e-07	-0.26013	0.0134788	Mpi	0.00188387	-0.259712	1	H2-D1	0.00122832	0.559373	1	Dnajb11	0.000324609	-0.290378	1	Slc20a1	0.00359956	-0.159736	1	Cwc27	0.0058954	-0.466646	1	Fam160b2	0.0105203	0.409617	1	Nisch	2.01e-11	-0.415199	4.12e-07	Extl2	0.00188485
				Nsa2	7.79e-10	0.32664	1.6e-05	Rps27	3.59e-11	0.199113	7.38e-07	Ndufa1	7.44e-13	0.360901	1.53e-08	Psmb8	6.74e-07	-0.223252	0.0138343	Nmt1	0.00197636	0.420222	1	Rpl3	0.00123769	-0.333668	1	Vps29	0.000332243	-0.325477	1	Trmt10c	0.00365351	-0.244796	1	Cebpz	0.00603499	-0.642392	1	Phkg2	0.0105818	-0.38745	1	Ndufb8	2.03e-11	-0.398922	4.17e-07	Dio2	0.00188741
				Map4k4	8.2e-10	-0.226857	1.68e-05	Cacna1d	4.06e-11	0.337378	8.33e-07	Soat1	1.02e-12	0.340053	2.08e-08	2610037D02Rik	7.55e-07	-0.204926	0.015506	Chst1	0.00198406	0.316734	1	Rgs2	0.00135437	0.284158	1	Sin3b	0.000336296	-0.326526	1	Samd4b	0.00366138	-0.237053	1	Bcl9	0.00603579	-0.607569	1	Nop58	0.0105897	0.588108	1	Hdac5	2.25e-11	-0.23965	4.63e-07	Phkb	0.00190175
				Csmd3	9.33e-10	-0.300076	1.92e-05	Bst2	5.09e-11	-0.256712	1.04e-06	Ubc	1.07e-12	-0.427007	2.21e-08	Son	8.08e-07	0.231772	0.0165993	Ktn1	0.00200066	0.313753	1	Ldha	0.00135855	0.320878	1	Edem2	0.000342889	-0.232122	1	Itgam	0.00372869	-0.383163	1	Kif21b	0.00615936	-0.682246	1	H1f0	0.0106637	1.05353	1	Gpi1	2.3e-11	-0.327483	4.72e-07	Sfrp5	0.00191233
				Psmb8	9.72e-10	-0.241911	2e-05	mt-Nd3	6.6e-11	0.287477	1.35e-06	Ndufb1-ps	1.27e-12	0.332126	2.6e-08	Prpf4b	8.48e-07	0.291137	0.0174056	Cmtm7	0.00203339	0.305295	1	Psma5	0.00141177	-0.349018	1	Ppp1ca	0.000372569	-0.323922	1	Cnih2	0.00387211	-0.142207	1	Cox16	0.00619489	0.653286	1	Gns	0.0108077	-0.738178	1	Rps4x	2.32e-11	-0.381784	4.76e-07	Phkg1	0.00191293
				Scmh1	9.87e-10	-0.199676	2.03e-05	C1qa	8.07e-11	-0.12505	1.66e-06	Tmem37	1.66e-12	-0.313673	3.4e-08	Abl2	9.62e-07	-0.131163	0.0197579	Sirt3	0.00210039	-0.187725	1	Naca	0.00141707	-0.427164	1	Qpct	0.000374547	0.330239	1	Tmod2	0.00389325	0.277471	1	Tspan14	0.00626676	0.728357	1	Lmf2	0.0110437	-0.478596	1	Abhd8	2.36e-11	-0.323085	4.84e-07	Flrt1	0.00194118
				Il6st	1.03e-09	-0.266017	2.12e-05	Gpm6b	1.01e-10	-0.140402	2.08e-06	Slc29a3	1.69e-12	-0.4251	3.46e-08	H3f3a	9.64e-07	-0.219702	0.0197859	Ly6a	0.00210146	0.103808	1	Prrc2c	0.00143358	0.269703	1	mt-Co1	0.00038533	-0.22705	1	Cops3	0.00402847	-0.306719	1	Cebpg	0.00631378	-0.636179	1	Asrgl1	0.0110946	0.670969	1	2610507B11Rik	2.65e-11	-0.295488	5.43e-07	Klhl23	0.00198654
				Tifa	2.04e-09	-0.265452	4.18e-05	Rps5	1.16e-10	-0.261242	2.39e-06	Slamf8	1.82e-12	-0.374121	3.73e-08	Skp1a	1.02e-06	0.386167	0.0209365	P2rx4	0.00212649	-0.23609	1	Nelfa	0.00143892	-0.34695	1	Rab5c	0.000394823	-0.339051	1	Gm43066	0.00414752	-0.183454	1	Nucb1	0.00642503	0.476388	1	Tpcn1	0.0111934	-0.622206	1	Arl3	2.69e-11	-0.27949	5.52e-07	Rpl38	0.00208697
				Rpl35a	2.26e-09	0.192156	4.64e-05	Hist1h4h	1.27e-10	0.178714	2.61e-06	Serpine2	2.01e-12	0.300082	4.13e-08	Rhoh	1.12e-06	-0.24658	0.0229021	Senp7	0.00214722	0.328633	1	Etv1	0.00150271	0.416206	1	Shank1	0.000398205	0.446185	1	Gm43017	0.00414752	-0.0903187	1	Ppib	0.00650168	0.463883	1	Vps26a	0.0111934	-0.553982	1	Tmcc2	2.88e-11	-0.404775	5.92e-07	Jtb	0.00210265
				Srgap2	2.68e-09	-0.200658	5.5e-05	Fbxl16	1.3e-10	-0.140667	2.67e-06	Prdx1	2.36e-12	0.394784	4.84e-08	Dst	1.18e-06	-0.263868	0.0243157	Id1	0.00216624	0.106047	1	Id4	0.00156187	-0.681471	1	Prmt1	0.000398411	-0.210533	1	Phldb1	0.00414752	-0.0872638	1	Sat1	0.00654885	-0.787634	1	Man1a2	0.0112637	-0.729291	1	Ptpmt1	3.08e-11	-0.248043	6.32e-07	Scd1	0.00212015
				Hmgb1	2.78e-09	0.2521	5.71e-05	Rpl30	1.51e-10	-0.215858	3.09e-06	Ccr5	3.16e-12	-0.493864	6.48e-08	Fabp7	1.61e-06	0.128215	0.0329901	Ctxn1	0.00217779	0.334908	1	Sumo1	0.00162602	0.497582	1	Adprhl2	0.000398705	-0.248868	1	Gm11998	0.00414752	-0.0929814	1	Narf	0.00672027	0.292008	1	Chchd7	0.0113071	-0.639244	1	Bri3	3.1e-11	-0.390078	6.37e-07	Zfp36l2	0.00214494
				Tmem119	2.82e-09	-0.161675	5.79e-05	Grn	1.55e-10	-0.208075	3.17e-06	Capza2	3.31e-12	-0.308802	6.79e-08	Nos1ap	1.65e-06	-0.204257	0.0338839	Phxr2	0.0022099	-0.235119	1	Pak2	0.00163316	0.319107	1	Ube2i	0.000404194	-0.338665	1	1700099I09Rik	0.00414752	-0.0893536	1	Xrcc4	0.00672027	0.405337	1	Mrpl33	0.0113677	0.655117	1	Ncs1	3.59e-11	-0.381888	7.36e-07	Sorl1	0.00215892
				Scn1b	2.93e-09	-0.249003	6.02e-05	Cst7	2.17e-10	-0.211081	4.46e-06	H2-K1	3.61e-12	0.364286	7.41e-08	Zbtb12	1.77e-06	-0.134411	0.0364255	Fam204a	0.00232373	-0.264888	1	Zfp706	0.00165065	0.276716	1	Gpsm3	0.000405621	-0.267778	1	Csprs	0.00414752	-0.0980491	1	Cd82	0.00674603	-0.760373	1	Cops6	0.0115652	-0.636894	1	Mpv17l	3.89e-11	-0.305061	7.99e-07	Trib2	0.00218978
				Papss1	3.23e-09	-0.275956	6.64e-05	Gm43305	2.46e-10	0.258258	5.04e-06	Ctsh	3.77e-12	-0.340569	7.75e-08	Vps35	1.94e-06	-0.244182	0.0398549	Prex2	0.00244321	0.20274	1	Itgb1	0.00177616	0.371521	1	Ndufs2	0.000410095	-0.260946	1	Gas6	0.00417674	-0.378366	1	Trem2	0.00678207	0.417793	1	Cplane1	0.011842	0.516228	1	Rnf5	3.95e-11	-0.379162	8.11e-07	Itga6	0.00225474
				Tspan13	3.54e-09	0.306324	7.27e-05	Ccnd1	2.71e-10	-0.324702	5.57e-06	Rps18	3.96e-12	-0.267278	8.13e-08	Ctsf	1.99e-06	-0.205919	0.0408414	Rgs10	0.00245142	-0.363343	1	St13	0.00178536	0.284237	1	Mrpl46	0.000411467	-0.283215	1	Spats2	0.00422341	-0.203436	1	Cmtm6	0.00687627	-0.651408	1	Rpl36	0.0118936	0.773475	1	Tuba1b	4e-11	-0.361798	8.22e-07	Vps11	0.00232043
				Cd81	4.22e-09	-0.133608	8.66e-05	Tcn2	3.32e-10	-0.285454	6.81e-06	Rps16	4.33e-12	0.191966	8.9e-08	Gm29488	2.01e-06	-0.252676	0.0411787	Scd2	0.00245775	0.484351	1	Tspan18	0.00181176	0.378006	1	Irf5	0.000412113	-0.253162	1	Pdia6	0.00422605	-0.311935	1	Hspa5	0.00688165	0.557609	1	Lpcat2	0.0120896	-0.655392	1	Tubb4b	4.07e-11	-0.304702	8.36e-07	Rrn3	0.00232043
				Id1	5.23e-09	-0.0282095	0.000107317	Gpr183	3.83e-10	0.36355	7.85e-06	Lpl	4.66e-12	0.447576	9.56e-08	Plod1	2.2e-06	-0.220308	0.0451629	Lifr	0.00250921	-0.268707	1	Imp3	0.00181532	-0.30033	1	Mbd2	0.000418347	-0.207733	1	Arsb	0.00423278	-0.426781	1	Cldnd1	0.00718458	0.622141	1	Tpst2	0.012152	-0.721125	1	Golga7b	4.53e-11	-0.331071	9.3e-07	Ireb2	0.00234276
				Morf4l1	5.37e-09	0.219239	0.000110174	Upf2	3.91e-10	0.264912	8.03e-06	Cplx2	5.7e-12	0.150567	1.17e-07	Inafm2	2.27e-06	-0.215769	0.0465304	Mt3	0.00254432	0.569406	1	Arf3	0.00183797	0.350597	1	Cct7	0.000418605	-0.214858	1	Brf2	0.0042459	-0.213145	1	Prpf39	0.00724499	-0.736657	1	Sdcbp	0.0122287	0.634738	1	Trp53inp2	4.7e-11	-0.27086	9.65e-07	Gm26724	0.00239625
				Nrip1	6.03e-09	-0.211476	0.000123848	Snap25	4.03e-10	-0.139488	8.28e-06	Adgre1	7.63e-12	-0.38261	1.57e-07	Srgap2	2.34e-06	-0.207902	0.0480293	Gpm6a	0.00254723	0.381336	1	Casc4	0.00185539	-0.392554	1	Ccdc47	0.000424192	-0.34538	1	Pitrm1	0.00440611	-0.20828	1	Cnih1	0.00735364	0.516067	1	Aif1	0.012243	-0.502609	1	Pnkd	4.74e-11	-0.227067	9.73e-07	Tspan7	0.0024021
				P2ry13	6.37e-09	-0.194563	0.000130863	Pde2a	4.63e-10	-0.234246	9.51e-06	Otulinl	8.92e-12	-0.360132	1.83e-07	Rps6kb1	2.73e-06	-0.214271	0.0561485	Rasgrf1	0.0025751	0.1133	1	Apoe	0.00192203	-1.15766	1	Sdhd	0.000424784	-0.448182	1	Dusp12	0.00447021	-0.260031	1	Tmem109	0.00742207	0.594012	1	A430106G13Rik	0.0125036	-0.449296	1	Mbp	4.86e-11	-0.602247	9.98e-07	Gpc5	0.00240714
				Uba52	6.45e-09	0.290818	0.00013239	Zfp365	5.71e-10	-0.109125	1.17e-05	Hfe	1.02e-11	-0.291384	2.09e-07	Calm1	3.36e-06	0.272141	0.0690419	Arfgef3	0.0025751	0.143741	1	Tm9sf3	0.00199273	0.36726	1	Ocel1	0.000427966	-0.27969	1	Anxa3	0.00447991	-0.326294	1	Chst8	0.0074599	-0.532092	1	Armc3	0.0125036	-0.323166	1	Rpl10a	5.21e-11	-0.371277	1.07e-06	Upf3b	0.00243098
				Skp1a	6.64e-09	0.312204	0.000136287	Mt3	5.91e-10	0.0853888	1.21e-05	Rpl13	1.12e-11	0.172065	2.3e-07	Morf4l1	3.46e-06	0.260047	0.0709683	Ropn1l	0.0025751	0.097221	1	Rap1b	0.00200557	0.307371	1	Ptdss1	0.00043988	-0.228504	1	Ctxn1	0.00452656	0.243391	1	Hus1	0.0074599	-0.243252	1	Dnajc17	0.0125036	-0.324604	1	Mast2	5.53e-11	-0.477712	1.13e-06	Slc25a11	0.00243458
				Rpl23	7.42e-09	0.185912	0.000152269	Sh3bgrl3	6.93e-10	-0.25874	1.42e-05	P2ry13	1.13e-11	-0.392977	2.31e-07	Tmsb4x	3.46e-06	-0.134405	0.0710835	S100a8	0.0025751	0.191916	1	Rpl7	0.00200739	-0.276436	1	H2-T22	0.000443722	-0.133264	1	Rad1	0.00453185	-0.214354	1	Mrpl12	0.0074599	-0.335432	1	3300002I08Rik	0.0125036	-0.415577	1	Pdzd4	5.82e-11	-0.298076	1.2e-06	C130071C03Rik	0.00244318
				Hpcal4	7.54e-09	0.162323	0.000154755	Hexb	8.55e-10	0.111341	1.76e-05	Rbm3	1.18e-11	-0.343684	2.41e-07	Appbp2	3.55e-06	-0.199712	0.0729876	Rps15a	0.00258889	-0.198383	1	Cops4	0.00201061	-0.429884	1	Cdc42ep3	0.000450608	-0.225663	1	H2-T22	0.00454989	-0.309965	1	Rubcnl	0.0074599	-0.37788	1	Abhd18	0.0125036	-0.477946	1	Nptxr	6.32e-11	-0.343382	1.3e-06	Dut	0.00247422
				Gm10076	8.08e-09	0.341048	0.000165991	H2-M3	8.65e-10	-0.294646	1.78e-05	Rps10	1.24e-11	0.177658	2.54e-07	Zcchc7	3.65e-06	0.340812	0.0748432	Nudt21	0.00259484	-0.226935	1	Lamp2	0.00207585	0.251715	1	Cct2	0.000454924	-0.302082	1	Syngr1	0.00462924	-0.205619	1	Satb1	0.0074599	-0.417247	1	Hpca	0.0125036	-0.202702	1	Mrpl13	6.82e-11	-0.180834	1.4e-06	Six3os1	0.00247422
				Lpar6	1.2e-08	-0.248209	0.000246968	Calm2	9.45e-10	0.177091	1.94e-05	Ecscr	1.32e-11	-0.45037	2.71e-07	Map3k3	3.85e-06	-0.173279	0.0791174	Xpo6	0.00259944	-0.316443	1	Ralgps2	0.00208575	0.32604	1	Supv3l1	0.000462203	-0.0931632	1	Rfesd	0.00464091	-0.148997	1	Zfp119a	0.0074599	-0.32414	1	Tlr6	0.0125036	-0.29079	1	Msl1	6.96e-11	-0.250027	1.43e-06	Ndufs6	0.00251551
				Clk1	1.24e-08	0.254014	0.000255227	C1qb	1.14e-09	-0.131935	2.33e-05	Agap2	1.43e-11	-0.0229161	2.94e-07	Nsmce1	3.91e-06	-0.176877	0.0801796	Vdac3	0.00265992	-0.336056	1	Pebp1	0.00208716	-0.502133	1	Lgals3	0.000466259	-0.539344	1	Numb	0.00466009	-0.372793	1	Dmac2	0.00750063	-0.800035	1	D6Wsu163e	0.0125036	-0.323716	1	Ociad2	7.34e-11	-0.304442	1.51e-06	Cox6a1	0.00261959
				Ptprn	1.29e-08	-0.0139076	0.00026519	Fus	1.14e-09	-0.273343	2.33e-05	Ctsd	1.52e-11	0.191933	3.11e-07	Esco1	3.94e-06	-0.214694	0.0808244	H2-DMb1	0.00279579	-0.22296	1	Esd	0.00209468	-0.429454	1	Arpc3	0.000474573	-0.349745	1	Ldlr	0.00471762	-0.118128	1	Vgll4	0.00753378	-0.691918	1	Slc38a7	0.0125036	-0.461517	1	Cops6	7.59e-11	-0.262056	1.56e-06	Zbtb5	0.00272585
				Sptbn2	1.34e-08	0.0815326	0.000275166	Eef1b2	1.25e-09	-0.281951	2.57e-05	Lpin1	1.53e-11	-0.260045	3.14e-07	Atat1	4.25e-06	-0.193454	0.0873009	Ctsl	0.00289634	-0.251923	1	mt-Nd5	0.00211292	0.311686	1	Gm17018	0.00048088	-0.121249	1	Lamtor5	0.0047178	-0.28983	1	Dad1	0.00759228	0.611806	1	Dhodh	0.0125036	-0.28914	1	Rasl10b	7.65e-11	-0.27993	1.57e-06	Rab33b	0.00278921
				Sipa1l2	1.35e-08	-0.211127	0.000278129	Ptafr	1.29e-09	0.360631	2.65e-05	Btbd9	1.63e-11	-0.293721	3.35e-07	Abcg1	4.25e-06	-0.232096	0.0873544	Dop1a	0.00290029	-0.329556	1	Peli1	0.00211931	0.385963	1	Mien1	0.000504475	-0.156161	1	Acrbp	0.00472658	-0.194897	1	P2rx7	0.00761043	-0.942907	1	Zfp651	0.0125036	-0.49726	1	Smarcd3	7.84e-11	-0.398685	1.61e-06	Apoc1	0.00283613
				Cops4	1.57e-08	-0.255229	0.000321534	Otulinl	1.98e-09	0.230621	4.07e-05	Rps19	1.67e-11	0.189362	3.44e-07	Snhg8	4.67e-06	0.351874	0.0959396	Prdx4	0.00290056	-0.176726	1	Zpr1	0.00218509	-0.299763	1	Glo1	0.000511493	-0.17987	1	Tnfrsf12a	0.00478875	-0.209752	1	Abi3	0.00766778	-0.829935	1	Dse	0.0125036	-0.305103	1	Phgdh	7.92e-11	-0.284721	1.63e-06	Hes5	0.00284407
				Btg2	1.57e-08	-0.279252	0.000322432	Fmr1nb	2.32e-09	0.0760439	4.76e-05	Gng10	1.87e-11	-0.3261	3.83e-07	Il10ra	4.75e-06	-0.244459	0.0975536	Rps26	0.00290114	-0.116058	1	Gcnt1	0.00218775	0.401902	1	Cct8	0.000518079	-0.138765	1	Hnrnpf	0.00481725	-0.305145	1	Ssr3	0.00771731	0.690646	1	Lgalsl	0.0125036	-0.334783	1	Fabp7	8.82e-11	-0.311985	1.81e-06	Atat1	0.00285127
				Rpl26	1.69e-08	0.194355	0.000346549	Ccdc152	2.66e-09	0.346288	5.47e-05	Cd83	2.05e-11	-0.52034	4.22e-07	Ptn	5.25e-06	0.368468	0.107848	Chchd1	0.00297775	0.330593	1	Eef1g	0.00219736	-0.339409	1	Tmem159	0.000531518	-0.249169	1	Idh2	0.00483462	-0.343975	1	Dalrd3	0.00783372	0.419978	1	Ercc8	0.0125036	-0.376961	1	Agpat3	9.02e-11	-0.214934	1.85e-06	Nupr1	0.00290441
				Cst3	2.02e-08	-0.12842	0.000414513	Cyp4f13	2.87e-09	0.257409	5.9e-05	Npl	2.26e-11	-0.394661	4.64e-07	Mgat2	5.35e-06	-0.196511	0.109927	Ctsf	0.00301139	-0.24909	1	Rhog	0.00224062	0.375177	1	Erbin	0.000532795	-0.174679	1	Rnf219	0.00488001	-0.218631	1	Nme2	0.00839267	-0.470436	1	Twsg1	0.0125036	-0.250426	1	Rpl15	9.25e-11	-0.338134	1.9e-06	Prdx4	0.0030059
				Dnajb1	2.67e-08	-0.209163	0.000548523	Gfap	3.71e-09	-0.0772759	7.62e-05	Olfm1	2.38e-11	0.329111	4.89e-07	Hs2st1	5.92e-06	-0.147752	0.121509	Vps35	0.00307378	-0.349981	1	Spred2	0.00241536	0.28675	1	Mecr	0.000551353	-0.0921815	1	Cst3	0.00490128	-0.265215	1	Bcap31	0.00861113	0.673048	1	Mmd	0.0125499	0.535531	1	Eif4h	9.75e-11	-0.286621	2e-06	Snta1	0.00303542
				Epb41l2	2.77e-08	-0.204104	0.000567718	Nrsn1	4e-09	-0.0751842	8.22e-05	Tmem86a	2.64e-11	-0.310456	5.42e-07	Ormdl1	6.37e-06	-0.0824966	0.130784	Mbd6	0.00313071	-0.34269	1	Sap30	0.00248608	-0.254142	1	Tnfrsf11a	0.000558543	-0.206412	1	Crebl2	0.00493393	-0.369837	1	Sf3b1	0.00881817	-0.812605	1	Adgrg1	0.0125903	-0.961021	1	Bod1	1.04e-10	-0.341707	2.14e-06	Kctd5	0.00305813
				Acads	2.81e-08	-0.219827	0.000577413	Pxdc1	4.28e-09	-0.25154	8.8e-05	Tmsb4x	3.45e-11	-0.17421	7.08e-07	Fcgr2b	6.49e-06	0.291814	0.133151	Prrc1	0.00315192	-0.268091	1	Eif3k	0.00249338	-0.336002	1	Rplp0	0.000559156	-0.183263	1	Zfp958	0.00493393	-0.121136	1	Luzp2	0.00884726	0.273347	1	H2afj	0.0127049	0.553942	1	Psma3	1.13e-10	-0.285103	2.32e-06	Psd	0.00310035
				Ndfip1	2.83e-08	-0.21021	0.000580305	Eef1a2	4.38e-09	-0.0985115	9e-05	Rpl28	3.6e-11	0.173865	7.39e-07	Btbd9	6.59e-06	-0.205204	0.135293	Hint1	0.00341095	-0.434677	1	Gjb6	0.00266113	-0.338904	1	Fam20c	0.000560308	-0.181092	1	Telo2	0.00494144	-0.202369	1	Ints10	0.00884726	-0.385624	1	Rpl30	0.0127141	0.692118	1	Calm1	1.18e-10	-0.32181	2.42e-06	Fut9	0.00311393
				Olfr1033	3.07e-08	-0.048697	0.000629347	Ildr2	5.31e-09	-0.168912	0.000108989	Rps11	4.91e-11	0.186404	1.01e-06	Uba52	6.71e-06	0.336207	0.137755	Hook3	0.00345306	-0.278587	1	Dip2b	0.00271587	0.34905	1	Lmo2	0.000562091	-0.206302	1	Gm2245	0.00495141	-0.120372	1	Rps27l	0.00884726	-0.371383	1	Rps8	0.0127254	0.647599	1	Sptbn2	1.19e-10	-0.41979	2.43e-06	F3	0.00314846
				Ppp2r2c	3.99e-08	0.135236	0.000818654	Hexa	7.89e-09	-0.205881	0.000161952	Tpt1	5.28e-11	-0.21537	1.08e-06	Gm6277	6.87e-06	-0.170709	0.141075	Tcaf1	0.00349555	0.194094	1	Prcp	0.00276715	0.283071	1	Sptssa	0.000607118	-0.332743	1	Nxpe3	0.00508308	-0.161237	1	Evi2a	0.00884762	0.52623	1	Slmap	0.0128503	0.410314	1	Chchd1	1.23e-10	-0.354541	2.52e-06	Cox7c	0.0031887
				Tgfbr2	4.12e-08	-0.214992	0.000844929	mt-Co3	9.05e-09	0.162565	0.000185857	Unc93b1	5.34e-11	-0.270629	1.1e-06	AI506816	6.91e-06	-0.129553	0.141908	P4ha1	0.00353419	0.285332	1	Mtpn	0.00277278	0.282112	1	Anks1b	0.000633733	0.366856	1	Galnt3	0.00511423	-0.136865	1	Atg9a	0.00887821	0.461557	1	Rplp2	0.0129037	0.630554	1	Acp1	1.32e-10	-0.383648	2.72e-06	Spry2	0.00328182
				Clcf1	4.32e-08	-0.128143	0.000887688	Tsc22d4	1.23e-08	0.238864	0.000252123	Rpl18	6.1e-11	0.204191	1.25e-06	Ckb	7.07e-06	-0.196211	0.14524	Ctss	0.00356893	0.237855	1	Rims1	0.00278181	0.322344	1	Cd63	0.000644788	-0.345754	1	Map3k14	0.00517817	-0.275772	1	Gse1	0.00898141	-0.615347	1	Pclaf	0.0129396	1.1791	1	Zc3h7b	1.43e-10	-0.335705	2.94e-06	Sox11	0.00333444
				Sirpa	4.61e-08	-0.165585	0.000945639	Sec62	1.26e-08	0.24703	0.000259454	Susd3	6.28e-11	-0.353877	1.29e-06	Lrba	7.33e-06	-0.24747	0.150503	Gprasp1	0.00357776	0.278016	1	Zbtb18	0.00286732	0.326761	1	Phgdh	0.000676483	-0.271008	1	Ifi206	0.0052179	0.508292	1	Hinfp	0.0091729	-0.562145	1	Slc9a8	0.0129421	-0.794024	1	Eif3k	1.45e-10	-0.333967	2.98e-06	Gale	0.00336281
				Jpx	4.74e-08	-0.17922	0.000973948	Ppia	1.3e-08	-0.181657	0.000267349	Apoe	6.33e-11	0.408219	1.3e-06	Tmem119	7.48e-06	-0.166752	0.153492	Ccr1	0.00358744	-0.18658	1	Gpx1	0.00288665	0.266091	1	Celf4	0.000710763	0.358382	1	Polr2h	0.00522121	-0.136187	1	Rack1	0.00925493	-0.58993	1	Slc15a4	0.0129421	-0.59383	1	Eif3f	1.46e-10	-0.375588	3e-06	Lrrc47	0.00338637
				Crybb1	4.97e-08	-0.252234	0.00102045	Rpl41	1.36e-08	0.152007	0.000278327	H3f3a	8.02e-11	-0.245536	1.65e-06	Cacnb3	7.99e-06	0.107094	0.164136	Rpl27a	0.00361419	-0.227394	1	H13	0.00293624	-0.361099	1	Cd2bp2	0.000711204	-0.221645	1	Clk1	0.00527648	0.427518	1	Atg7	0.00929275	-0.346022	1	Btrc	0.0129689	-0.609952	1	Thra	1.59e-10	-0.455918	3.27e-06	Gprc5b	0.00342767
				Pebp1	5.1e-08	-0.181165	0.00104673	Ybx1	1.39e-08	-0.245339	0.000285068	Rps3a1	8.58e-11	0.192538	1.76e-06	Snn	8e-06	-0.230494	0.164318	Rasd2	0.00362097	0.130983	1	Nrsn1	0.00294772	0.291692	1	Erp44	0.000721437	-0.123357	1	Gm11361	0.00528342	0.228492	1	Fmr1	0.00929869	-0.450266	1	Copb2	0.013239	-0.502439	1	Rps29	1.68e-10	0.226539	3.45e-06	Tnik	0.00343945
				Serpinf1	5.22e-08	-0.270733	0.00107116	Atp6v0c	1.56e-08	-0.244307	0.000320688	Snhg8	8.91e-11	0.345488	1.83e-06	Ifngr1	8.08e-06	-0.194989	0.165874	Eif4h	0.0037568	-0.267412	1	Os9	0.00295465	0.365413	1	Cap1	0.000726596	-0.292256	1	Swi5	0.0053304	-0.306658	1	Ak2	0.00943427	-0.486343	1	Elavl1	0.0134505	0.849874	1	Tmem160	1.73e-10	-0.294041	3.56e-06	Eif3k	0.00347028
				Vmp1	5.33e-08	-0.190101	0.00109411	Oaz1	1.63e-08	-0.245466	0.000335564	Uqcr10	9.4e-11	0.340361	1.93e-06	Zbtb1	8.7e-06	-0.232208	0.178611	Adam10	0.00377638	0.373472	1	Dpysl2	0.00296017	0.256189	1	Gpr84	0.000729881	-0.0957415	1	Adprhl2	0.00538634	-0.233861	1	Shisa5	0.00950396	0.504084	1	Twf2	0.0134828	-0.790686	1	Kctd17	1.83e-10	-0.351174	3.77e-06	Fry	0.00348568
				Frmd4a	5.38e-08	-0.187425	0.0011041	Gng5	1.89e-08	-0.279077	0.000388489	Clu	1.05e-10	0.26818	2.15e-06	Cxcl14	8.72e-06	0.0628624	0.178961	Coro2a	0.00389492	-0.11986	1	Ubb	0.00302003	-0.304318	1	Gna12	0.000736585	-0.307545	1	Ubald2	0.00540006	-0.30991	1	Derl2	0.00951967	0.641413	1	Ro60	0.0135254	0.450404	1	Chchd2	1.86e-10	-0.315505	3.82e-06	Serinc1	0.00348774
				Ttc7	5.82e-08	0.293297	0.00119494	Rpl4	1.9e-08	-0.249517	0.000390104	P2ry6	1.15e-10	-0.377437	2.36e-06	Serpinf1	8.8e-06	-0.275351	0.180659	Rpl35a	0.00393205	-0.303238	1	Rps2	0.00302418	-0.275531	1	Psma5	0.00073666	-0.22441	1	Sec61a1	0.00548811	-0.316526	1	C2cd2l	0.00952291	0.34971	1	Usp4	0.0135254	-0.744485	1	Lars2	1.92e-10	-0.568041	3.93e-06	Scn1b	0.00353081
				Smo	5.96e-08	-0.163835	0.00122384	Mgat2	2.67e-08	0.268474	0.000548621	Serpinf1	1.2e-10	-0.312543	2.46e-06	Clk1	8.9e-06	0.292222	0.182787	Ift140	0.0039448	0.223063	1	Cmtm6	0.00308826	-0.309338	1	Slc25a5	0.000744917	-0.210546	1	Plxdc1	0.00549053	-0.316731	1	Pde4a	0.00957939	-0.588629	1	Tlk2	0.0136549	-0.585351	1	Rps13	2.13e-10	-0.317941	4.38e-06	mt-Co3	0.00357862
				Zeb2os	6.05e-08	-0.197621	0.00124201	Rps28	2.69e-08	0.196748	0.000552272	Lpar6	1.21e-10	-0.340936	2.48e-06	mt-Nd1	9.21e-06	-0.171758	0.189183	Ctnnb1	0.00402321	-0.316798	1	Ppp1r14b	0.00320482	-0.35254	1	Gdi2	0.000754966	-0.342711	1	H2-D1	0.00549884	0.602054	1	C1qa	0.00961849	0.282224	1	Il10ra	0.0136714	-0.775732	1	Pdxp	2.23e-10	-0.348545	4.58e-06	Tent4b	0.00358346
				Rpl31	6.23e-08	0.259756	0.00127867	Jund	3.03e-08	0.300688	0.000621484	Cox6c	1.55e-10	0.382255	3.18e-06	B430010I23Rik	9.3e-06	0.339373	0.190992	Cdc14b	0.00405173	-0.187141	1	Mycbp2	0.00323717	0.319489	1	Hsd17b10	0.000760227	-0.260893	1	Cops5	0.00552712	-0.31609	1	Tnks	0.00961938	-0.605139	1	Fbxo38	0.0137347	-0.41368	1	Tle5	2.3e-10	-0.413889	4.73e-06	Rpl35	0.00364123
				Kpnb1	6.65e-08	-0.195797	0.00136589	Mdfi	3.04e-08	0.212357	0.000623783	Scamp2	1.55e-10	-0.321839	3.19e-06	Hpgd	9.34e-06	0.330976	0.191823	Cdh23	0.00414937	-0.316711	1	Slc40a1	0.00325236	0.348954	1	Ccdc12	0.000773188	-0.381172	1	Fbrs	0.00556808	-0.191412	1	Bst2	0.00974811	0.62594	1	Pkib	0.0139085	-0.522763	1	Camk2n2	2.35e-10	-0.294728	4.82e-06	Scaf8	0.00366648
				Pag1	6.92e-08	-0.188022	0.00142023	Rpl7a	3.88e-08	-0.218895	0.000795833	Tm6sf1	1.62e-10	-0.406109	3.33e-06	Pycard	1e-05	-0.184304	0.205643	Gcc2	0.00416009	0.260974	1	H2-DMb1	0.00333892	-0.250066	1	Palm	0.000773527	0.556645	1	Ifi202b	0.00559252	-0.680521	1	Emp3	0.00975815	-0.299707	1	mt-Nd3	0.0141232	-0.951371	1	Ndufv2	2.8e-10	-0.319044	5.75e-06	Clcn4	0.00368309
				Gng10	7.23e-08	-0.17091	0.00148519	Rpl14	4.01e-08	-0.249515	0.000824027	Grn	1.65e-10	0.242478	3.38e-06	Birc2	1.02e-05	-0.191919	0.209456	Upf3b	0.00419816	-0.254106	1	Unc50	0.00335457	-0.452742	1	Rpl41	0.000799778	0.133296	1	Camk1	0.00560514	-0.33164	1	Mrps17	0.0097886	-0.625774	1	Ip6k2	0.0141317	0.397179	1	Map3k10	2.83e-10	-0.315997	5.82e-06	Plscr2	0.00377078
				Dmac2	7.34e-08	-0.181953	0.00150787	Efhd2	4.26e-08	-0.24625	0.000875505	Ssbp4	1.69e-10	-0.307332	3.48e-06	Rps15	1.03e-05	0.222205	0.210527	Ireb2	0.00421135	-0.272314	1	Pdia4	0.00336642	0.366463	1	Ctnnbip1	0.000803142	-0.315794	1	mt-Nd1	0.00562552	-0.247913	1	Acaca	0.00980345	-0.592186	1	Qpct	0.0141317	0.39649	1	Fdps	2.84e-10	-0.372988	5.82e-06	Stk32a	0.00377078
				Rps19	7.62e-08	0.200362	0.00156513	Arhgdib	4.67e-08	-0.244608	0.000958801	Sdf4	1.95e-10	0.267011	4.01e-06	Axin1	1.05e-05	-0.129812	0.215549	Ano7	0.00424754	0.155454	1	Gnb1	0.00339454	0.311333	1	Mt3	0.000818701	0.619467	1	Nme2	0.00570458	-0.289749	1	Ubxn8	0.00998118	0.697264	1	Zbtb20	0.014133	0.687634	1	Bex2	2.84e-10	-0.325372	5.83e-06	A330041J22Rik	0.00380527
				Hist3h2a	7.95e-08	-0.184471	0.00163212	Ddn	5.2e-08	-0.0598322	0.00106838	Lyz2	2.01e-10	0.298872	4.13e-06	Tmem230	1.09e-05	-0.182891	0.224497	Spred2	0.00426514	0.185406	1	Ndufs3	0.00340217	-0.45704	1	Ap1s2	0.000876655	-0.291862	1	AU022252	0.00574072	-0.245767	1	Gramd1b	0.0100019	-0.510215	1	Eif3g	0.0141372	-0.617348	1	Tuba1a	2.84e-10	-0.441629	5.84e-06	Dock2	0.00380527
				Pogz	8.78e-08	-0.171311	0.00180327	Lag3	5.72e-08	-0.268347	0.00117536	Atp5e	2.17e-10	0.261421	4.45e-06	Mgat1	1.11e-05	-0.255436	0.227562	Sugt1	0.00429493	-0.253869	1	Herc2	0.00350724	0.371534	1	Stk11	0.000908099	-0.373406	1	Mrc2	0.00577377	-0.267606	1	Hsp90b1	0.0101267	0.40032	1	Rnf130	0.0142032	-0.724421	1	Dgcr6	3.06e-10	-0.355997	6.29e-06	Gm11361	0.00380527
				Rheb	9.3e-08	-0.193749	0.00190949	Gm2237	5.94e-08	0.183676	0.00121977	Rpl18a	2.37e-10	0.199935	4.87e-06	Gpr146	1.15e-05	-0.227649	0.236297	Ciao3	0.004347	-0.362515	1	Skil	0.00351124	0.413498	1	Cyp51	0.00091626	-0.163571	1	Gm43848	0.00589885	-0.13108	1	Sfr1	0.0101722	-0.666081	1	Keap1	0.0143141	-0.490996	1	Glul	3.07e-10	0.443946	6.3e-06	Phactr1	0.00381434
				Rps2	9.86e-08	-0.178238	0.00202497	Cpe	6.4e-08	-0.291476	0.00131341	Ccl9	2.84e-10	-0.647904	5.82e-06	Rpl36a	1.25e-05	0.270318	0.256024	Polr2d	0.00435514	-0.144585	1	Ssh2	0.0035631	0.308774	1	Nadk	0.000927402	-0.169845	1	Pigu	0.00593261	-0.299364	1	Acin1	0.0102541	-0.733376	1	Ttc7	0.0143141	0.7753	1	Fam162a	3.3e-10	-0.35161	6.78e-06	Cul3	0.0038502
				Soat1	9.92e-08	0.28472	0.00203586	Gm15655	6.5e-08	0.210413	0.00133468	Gapdh	3.26e-10	0.238152	6.7e-06	Rps12	1.26e-05	0.175886	0.258568	Olfm1	0.00436199	0.434188	1	Slc8a1	0.00360701	0.411906	1	Abcf2	0.000976652	-0.201816	1	Rps18	0.00605397	-0.40255	1	Tmem9b	0.0102662	0.625194	1	Cmtm6	0.0144859	-0.637638	1	Mapk8ip1	3.38e-10	-0.236097	6.94e-06	Lrig1	0.0038791
				Samsn1	1.01e-07	0.261181	0.00206875	Dip2b	6.52e-08	0.297854	0.00133903	BC023719	3.46e-10	0.120834	7.1e-06	Rad17	1.29e-05	-0.154879	0.264237	Cd274	0.00438374	0.125234	1	Rnaset2a	0.00361195	-0.410093	1	Tbc1d19	0.000985168	-0.196875	1	Pianp	0.00605512	-0.414261	1	Pkn1	0.0102888	-0.529662	1	Ythdf2	0.0144861	0.650985	1	Rps14	3.86e-10	-0.324799	7.93e-06	Ggh	0.00388206
				Gm43378	1.02e-07	-0.168777	0.00209078	Shank1	6.92e-08	-0.014069	0.00142155	Rps13	3.52e-10	0.177579	7.24e-06	Scn2a	1.36e-05	0.133778	0.278892	Gm7480	0.00438594	-0.514534	1	Syt7	0.00375789	0.308456	1	Gsto1	0.00101402	-0.251356	1	H3f3a	0.00607651	-0.325084	1	Tor1aip1	0.0103313	0.602306	1	Eif1	0.0145995	0.440306	1	Plekhb1	4.14e-10	-0.198599	8.49e-06	Ndufc1	0.00397646
				Rcan2	1.03e-07	0.0786816	0.00210714	Rps20	7.16e-08	-0.208623	0.00147056	Btg2	3.55e-10	-0.47955	7.29e-06	Asph	1.36e-05	-0.228764	0.279675	Syn1	0.00440445	0.20374	1	Smpd1	0.00395335	-0.338839	1	Mkrn1	0.00103326	-0.261221	1	Zfp277	0.00616468	-0.326979	1	Gm34589	0.0103521	-0.464049	1	Rps4x	0.0146621	0.659109	1	Arhgef4	4.22e-10	-0.294425	8.66e-06	Ubxn2b	0.00398153
				Bin1	1.05e-07	-0.179851	0.00215768	Rpl35	7.89e-08	0.220145	0.0016207	Rpl22l1	3.59e-10	0.362467	7.37e-06	Arhgef7	1.4e-05	-0.147804	0.288113	Tmem176a	0.00440963	-0.200832	1	Wsb1	0.00405573	0.344616	1	Ndfip1	0.00105108	-0.24847	1	Nod1	0.00620487	0.384049	1	Dbnl	0.0104409	-0.438409	1	Rab31	0.014674	-0.757915	1	Dgkz	4.24e-10	-0.264252	8.71e-06	Fads2	0.00402871
				Arpc3	1.17e-07	-0.181673	0.00240298	Rpl10	8.34e-08	-0.178048	0.00171222	Rps17	3.8e-10	0.199133	7.81e-06	Gng13	1.43e-05	0.273834	0.293958	Ccdc77	0.00443486	0.217566	1	Lsm1	0.00433009	-0.326573	1	Dhx9	0.00106061	-0.336524	1	Abcb1b	0.00636869	-0.218924	1	Irf8	0.0105884	-0.571026	1	Apopt1	0.0146791	0.632965	1	Lsm6	4.47e-10	-0.32709	9.19e-06	Gramd4	0.0040529
				Fkbp2	1.17e-07	-0.207864	0.00240908	Rpl38	8.78e-08	0.205948	0.00180257	Herpud1	3.82e-10	-0.33508	7.84e-06	Hps5	1.5e-05	-0.178212	0.307062	Prkcq	0.00445219	-0.101198	1	Timm17a	0.00444165	-0.36642	1	Sar1a	0.00110839	-0.191375	1	Cdc42ep3	0.00646032	-0.264828	1	Hpgds	0.0110634	-0.484859	1	Ccna2	0.0147378	0.324185	1	Ndufs4	4.93e-10	-0.176825	1.01e-05	Atp5k	0.0040995
				Oaz1	1.24e-07	-0.146894	0.00255085	Dleu2	9.05e-08	0.222824	0.00185886	Gnas	3.87e-10	0.197461	7.94e-06	Ptprm	1.53e-05	-0.125839	0.314676	Trim35	0.00448738	-0.353316	1	Rbm5	0.00455101	0.255563	1	Hspb3	0.00112424	-0.147261	1	Tshz1	0.00646387	0.317004	1	Becn1	0.0111422	-0.365244	1	Ppp2r1a	0.0150428	-0.374244	1	Ppp1r9b	4.96e-10	-0.417278	1.02e-05	Clip4	0.00410432
				Crtc3	1.38e-07	-0.197373	0.00283182	Notch2	9.37e-08	0.299629	0.00192432	Rps5	3.94e-10	0.184252	8.09e-06	Ralgps2	1.56e-05	0.355986	0.319487	Gm48350	0.00449835	0.0855569	1	Pou2f2	0.00464016	0.310641	1	Tcerg1	0.00112777	-0.100273	1	B4gat1	0.00646822	-0.220445	1	Senp6	0.0112826	-0.546086	1	Pet100	0.0151682	0.596984	1	Scand1	5.3e-10	-0.268777	1.09e-05	Gm17251	0.0041056
				Ctsf	1.41e-07	-0.187306	0.00289106	E230001N04Rik	9.38e-08	-0.169867	0.00192519	Cyth4	4.52e-10	-0.304506	9.28e-06	Camk1	1.71e-05	-0.174009	0.351203	Snx24	0.00451885	0.173133	1	Golga4	0.00465117	0.403767	1	Clpp	0.00112872	-0.156207	1	Acads	0.00650832	-0.271166	1	Sparc	0.0113338	0.401564	1	Pole4	0.0153533	0.611984	1	Coq2	5.38e-10	-0.281848	1.1e-05	Grina	0.00426181
				Evi2a	1.43e-07	-0.222748	0.00294201	Eef2	9.52e-08	-0.249488	0.00195407	Lpcat2	4.76e-10	-0.299707	9.77e-06	Osbpl11	1.72e-05	-0.222541	0.353772	Stx5a	0.00454316	-0.268372	1	Ctss	0.004691	0.253723	1	Stmn2	0.00113036	0.410014	1	Naaa	0.00660823	-0.309035	1	Jup	0.0113706	-0.311727	1	Rpa1	0.0153895	0.390508	1	2003-09-01	5.77e-10	-0.279394	1.18e-05	Slc4a4	0.0043155
				mt-Nd5	1.54e-07	0.443	0.00315471	Hsp90b1	1.2e-07	-0.18681	0.00245785	Ier5	5.11e-10	-0.403447	1.05e-05	Cdv3	1.8e-05	-0.172871	0.369236	Sphkap	0.00467037	-0.142863	1	Sike1	0.00483465	-0.367353	1	BC028528	0.00113275	-0.212634	1	Mmut	0.00665193	-0.350242	1	Laptm5	0.0114543	0.319948	1	Gm10076	0.0155568	0.817426	1	Ndufs2	5.94e-10	-0.156147	1.22e-05	Gm9925	0.00432568
				Slco1a4	1.81e-07	-0.0192893	0.00372638	H3f3a	1.3e-07	-0.167441	0.00267436	Rcsd1	5.11e-10	-0.29736	1.05e-05	Ankrd52	1.8e-05	-0.132912	0.370262	Tdo2	0.00467037	-0.120982	1	Cadm1	0.00489045	0.28257	1	Stoml2	0.00115201	-0.182082	1	Ube2h	0.00668922	-0.227411	1	Tmco3	0.0115527	0.647443	1	Txn2	0.015976	0.481574	1	Naca	6.12e-10	-0.341358	1.26e-05	Rhob	0.00442259
				Ccdc12	1.88e-07	-0.165325	0.00385418	Rian	1.41e-07	-0.0317496	0.00288584	Kifc2	5.28e-10	-0.0472856	1.08e-05	Blvrb	1.82e-05	-0.172387	0.373297	Fchsd2	0.00471499	-0.216235	1	Exosc3	0.00489579	-0.347535	1	Hint2	0.0011534	-0.231828	1	Tanc2	0.00669903	0.335054	1	Rnf8	0.0115734	-0.633762	1	Smc2	0.0161889	0.942725	1	Id2	6.19e-10	-0.310884	1.27e-05	Sys1	0.00444874
				Cask	2e-07	-0.19821	0.00410395	Trf	1.41e-07	-0.205077	0.00289872	H2-T23	5.28e-10	-0.30534	1.08e-05	Fth1	1.93e-05	0.157506	0.395262	Cd63	0.00473007	-0.179793	1	Snx5	0.0049312	0.327111	1	Bcl2a1b	0.00117345	-0.185366	1	Chst7	0.00688391	-0.324059	1	Sft2d1	0.0115831	0.456535	1	Nucks1	0.0164131	0.454247	1	Mpnd	6.28e-10	-0.358323	1.29e-05	Rbbp7	0.00457913
				Zcchc7	2.02e-07	0.267434	0.0041483	Ralgps2	1.47e-07	0.315563	0.00302772	Ccl6	5.77e-10	0.317844	1.18e-05	Yae1d1	1.93e-05	-0.131898	0.397116	Syt6	0.00485872	-0.289264	1	Bsg	0.00500949	-0.313624	1	Slc1a2	0.0011795	0.0889483	1	Rgs19	0.00691079	-0.286923	1	Trip4	0.011787	0.533601	1	Pik3ca	0.0164161	0.638583	1	Kif5c	6.35e-10	-0.4123	1.3e-05	Ahcyl2	0.00459717
				Nos1ap	2.19e-07	-0.182103	0.00450092	Aif1	1.56e-07	-0.162105	0.00321082	Ttyh1	6.33e-10	0.119246	1.3e-05	Rab43	1.94e-05	-0.177619	0.397301	Ceacam1	0.00488147	-0.202052	1	Arrb2	0.00501489	0.276744	1	Hnrnpa1	0.00118936	-0.226627	1	Gm42418	0.00706159	-0.586799	1	Ndufb2	0.0120041	-0.692924	1	Rpl18a	0.0164182	0.55206	1	Tusc2	6.91e-10	-0.301132	1.42e-05	Gm29683	0.00464772
				Ywhaz	2.5e-07	0.256424	0.00514049	Gpm6a	1.69e-07	-0.0413275	0.00347218	Rsrp1	6.87e-10	-0.308402	1.41e-05	Cd164	1.95e-05	-0.196441	0.401041	Map1b	0.00494277	0.320579	1	Atp6v1g1	0.00508105	-0.409226	1	Atp5j	0.0012181	-0.313122	1	Mcfd2	0.00710693	-0.310269	1	Ccl25	0.0120041	-0.604163	1	Stam	0.0166255	0.450895	1	Cacnb3	7.45e-10	-0.292783	1.53e-05	Dhdh	0.00475708
				Ralgps2	2.58e-07	0.286822	0.00530541	Tspan7	1.73e-07	-0.266124	0.00355227	Serf2	7.32e-10	0.225168	1.5e-05	Zfp74	1.97e-05	-0.13615	0.403722	AW209491	0.00506858	-0.192438	1	Fabp7	0.0051322	-1.42395	1	Polr2h	0.00121901	-0.225283	1	Fgfr1op	0.00714244	-0.215267	1	Polr2e	0.0120041	-0.534923	1	Upp2	0.0166255	0.388582	1	Cdk16	7.72e-10	-0.225832	1.59e-05	Ak2	0.00476302
				Clu	2.75e-07	0.15421	0.00565641	Pdgfb	1.79e-07	0.29951	0.00368004	Vsir	7.67e-10	-0.25875	1.58e-05	Frmd4a	1.97e-05	-0.189235	0.404613	Copb1	0.00508114	-0.237641	1	Cd63	0.00515189	-0.517241	1	Sdcbp	0.00123028	-0.360477	1	Fam81a	0.00720371	0.200457	1	Ppp1ca	0.0120626	-0.409722	1	Shc1	0.0166255	0.361051	1	Dnajc27	8.05e-10	-0.413999	1.65e-05	Dera	0.00477287
				Itpr2	2.85e-07	-0.216679	0.00585364	Gm2244	1.82e-07	0.17983	0.00373981	Nrgn	8.04e-10	0.416204	1.65e-05	Cdk7	1.98e-05	-0.131418	0.406116	Mgat4b	0.00516928	-0.255643	1	Aco1	0.00520071	-0.261815	1	Mxi1	0.0012355	-0.111148	1	2410006H16Rik	0.00728365	0.487172	1	Nek7	0.0121741	-0.824464	1	Brsk1	0.0166255	0.274768	1	Pla2g7	8.53e-10	-0.351483	1.75e-05	Aph1a	0.00478708
				Kif21b	2.96e-07	-0.174183	0.006075	Ppp2r2c	2.11e-07	-0.0903367	0.00433597	Ncf1	9.35e-10	-0.303955	1.92e-05	Smo	1.99e-05	-0.21061	0.408095	Armc5	0.00517376	-0.179891	1	Taok1	0.00526361	0.250028	1	Rbmx	0.00123586	0.166245	1	Ltb	0.00729082	0.382894	1	Acbd3	0.0122222	-0.423729	1	Edc4	0.0166255	0.359976	1	Btf3	8.74e-10	-0.248405	1.79e-05	Rps27	0.00480202
				Bst2	3.14e-07	0.282248	0.00644105	Mlxipl	2.12e-07	-0.25069	0.00435414	Rhoh	1.03e-09	-0.359441	2.11e-05	Celf4	1.99e-05	0.426236	0.409063	Ddx55	0.0052253	-0.325644	1	Ramp1	0.00526582	-0.669165	1	Mrpl42	0.00125359	-0.382534	1	Herpud2	0.0074292	-0.233382	1	Wasf3	0.012406	0.186154	1	Cry1	0.0166255	0.462791	1	Rpl21	8.91e-10	-0.311889	1.83e-05	Rhou	0.0048811
				G530011O06Rik	3.26e-07	0.297505	0.00668527	Fau	2.15e-07	-0.125422	0.00440992	Nrxn1	1.28e-09	0.236928	2.64e-05	Pid1	2.02e-05	-0.208539	0.415411	Traf3	0.00524681	0.221984	1	Babam2	0.00530316	0.267911	1	Nudt14	0.0012554	-0.224544	1	Bag6	0.00743501	-0.307817	1	Aass	0.012406	0.412193	1	Gga3	0.0166255	0.345945	1	Rab11fip4	9.38e-10	-0.346982	1.93e-05	Basp1	0.00495736
				Map1b	3.37e-07	0.204589	0.00692361	Rpl3	2.46e-07	-0.196704	0.00505097	Rpl36al	1.47e-09	0.231727	3.02e-05	Gm13479	2.05e-05	-0.153879	0.421209	AY036118	0.00525527	-0.122129	1	Samsn1	0.0054249	0.286517	1	Cnbp	0.00131057	-0.1445	1	Gmppa	0.00759222	-0.241061	1	Fkbp14	0.012406	0.504891	1	Zfp429	0.0166255	0.284092	1	Cystm1	9.39e-10	-0.223534	1.93e-05	Sfswap	0.00498201
				Kctd12	4.33e-07	-0.168659	0.00889243	Eif2s2	2.55e-07	0.290256	0.0052327	Ywhaz	1.64e-09	0.317653	3.37e-05	Anxa3	2.06e-05	-0.224641	0.423945	Leng9	0.00529134	0.240635	1	Dync1i2	0.00543967	0.29739	1	Acot13	0.00134315	-0.233619	1	Cebpd	0.00763821	-0.337299	1	Evi5l	0.012406	0.377964	1	Nup155	0.0166255	0.436735	1	Plekhm2	9.6e-10	-0.261573	1.97e-05	Scg3	0.00502267
				Ltbp4	4.38e-07	-0.0132101	0.00898437	Cox7a2l	2.56e-07	-0.241602	0.00525556	Chst7	1.73e-09	-0.205007	3.56e-05	Vps26a	2.18e-05	-0.209696	0.448405	Pid1	0.00543396	-0.277119	1	Washc4	0.00548202	0.332411	1	Hmbs	0.00137499	-0.261318	1	1700028K03Rik	0.0076565	-0.120923	1	Palm	0.012406	0.495624	1	Pycrl	0.0166255	0.64025	1	Scn1b	9.67e-10	-0.247069	1.98e-05	Fam53b	0.0050374
				Ubl3	4.43e-07	-0.176807	0.0090925	Gng10	2.64e-07	-0.240463	0.00541667	Dlgap1	2.07e-09	0.139033	4.25e-05	Atp1a2	2.2e-05	0.345995	0.451998	Atp6ap1	0.00544893	0.274375	1	Smarca5	0.00548776	0.321694	1	Nudt4	0.00137881	-0.35689	1	Gm47689	0.0076565	-0.10387	1	Sbds	0.0124132	-0.378702	1	Gpatch11	0.0166255	0.302389	1	Fkbp8	1.05e-09	-0.267776	2.16e-05	Rtl8a	0.00506482
				Pgrmc1	4.47e-07	-0.181632	0.00917459	B930036N10Rik	2.72e-07	0.139506	0.00559127	Adcy1	2.54e-09	0.205632	5.22e-05	Snx12	2.22e-05	-0.136932	0.454989	Notch2	0.00546334	0.299731	1	Fgfr1op2	0.00557151	0.352896	1	Arhgap30	0.00139089	-0.269775	1	Csrnp2	0.0076565	-0.126863	1	Selenok	0.0124248	0.645266	1	Ermp1	0.0166255	0.542031	1	Nudt9	1.06e-09	-0.311416	2.17e-05	Ptpra	0.00511765
				Rpl24	5.12e-07	0.220579	0.0105091	Erh	3.16e-07	0.276128	0.0064954	Ccdc12	2.58e-09	-0.359467	5.3e-05	Sec61g	2.28e-05	0.35338	0.46742	Arid1b	0.00555684	0.293677	1	Brd9	0.00572563	0.343501	1	Ran	0.00139195	-0.183395	1	Kcnb1	0.0078166	-0.091233	1	Ltc4s	0.012929	0.556747	1	Rnaseh2a	0.0168229	0.605799	1	Ptpa	1.07e-09	-0.370614	2.19e-05	Polr3h	0.00516539
				Slc35f6	5.17e-07	-0.16311	0.0106252	Btg2	3.18e-07	0.270557	0.00652414	Cybc1	2.67e-09	-0.224214	5.48e-05	Mef2d	2.35e-05	-0.19082	0.482572	Rgs7bp	0.0056379	0.199602	1	Fam102b	0.00600919	0.347894	1	Spcs3	0.00140581	-0.151307	1	Dicer1	0.0079227	-0.341156	1	Dclre1c	0.0129921	-0.258909	1	Nt5dc2	0.0168229	0.496184	1	Fdx2	1.08e-09	-0.334038	2.21e-05	Maged2	0.00520097
				Gm50196	5.38e-07	-0.112917	0.0110527	Hmga1b	3.33e-07	0.10031	0.00683208	Pdlim4	3.23e-09	-0.289097	6.64e-05	Eepd1	2.44e-05	-0.111123	0.50146	Saysd1	0.0056485	-0.243338	1	G530011O06Rik	0.00608581	0.381578	1	Tor2a	0.00143554	-0.0804792	1	Rpl6	0.00792352	0.378689	1	Tec	0.0130046	0.478042	1	Zzz3	0.0170339	0.473732	1	Wbp2	1.12e-09	-0.28372	2.3e-05	Slc25a23	0.00521337
				2610037D02Rik	5.51e-07	-0.172342	0.0113175	Ndufa3	3.65e-07	0.301044	0.00748529	Gpm6b	3.23e-09	0.485032	6.64e-05	Zfp36l2	2.64e-05	-0.206151	0.542187	Lpar6	0.00568731	-0.205505	1	Sec11c	0.00630743	-0.274884	1	Ssbp4	0.00144137	-0.168819	1	Lmf2	0.00794842	-0.125475	1	Esf1	0.0130736	-0.680032	1	Timm17b	0.0170339	0.570774	1	1110065P20Rik	1.13e-09	-0.296569	2.32e-05	Grhpr	0.00526803
				Cdh23	5.64e-07	-0.129421	0.011572	Olfm1	3.69e-07	-0.0341054	0.00758458	Aldoc	3.82e-09	0.340501	7.85e-05	Epsti1	2.72e-05	-0.195214	0.557777	Ddhd2	0.00572153	0.300073	1	Kdm6a	0.00666754	0.289973	1	Sco2	0.00144173	-0.187133	1	Setd6	0.0079797	-0.1481	1	Rps10	0.0134254	-0.645317	1	Gng5	0.0170939	0.477403	1	Cenpb	1.14e-09	-0.334153	2.35e-05	Plp1	0.00527904
				Hps5	5.64e-07	-0.174248	0.0115723	Map1a	3.75e-07	-0.0482634	0.00770774	Aass	4.02e-09	0.11185	8.25e-05	Arl10	2.72e-05	-0.157358	0.559159	Topors	0.00579217	-0.261093	1	Stard3nl	0.00687235	0.392267	1	Syt1	0.00144677	0.490386	1	Crk	0.00815636	-0.347963	1	Pik3ap1	0.0134429	-0.42245	1	C1qb	0.0170939	-0.433534	1	Mrpl30	1.15e-09	-0.238787	2.37e-05	Pofut1	0.005283
				Ccr1	5.88e-07	-0.325235	0.0120783	Nme2	3.95e-07	-0.26442	0.00810985	Il6ra	4.2e-09	-0.325172	8.63e-05	Rpl30	2.74e-05	0.183548	0.562321	Nrsn1	0.0058057	0.373988	1	Adgrg1	0.00692656	-0.272938	1	Zeb2os	0.00144747	-0.214623	1	Psmc6	0.00815956	-0.373254	1	Nsd2	0.0134646	-0.700477	1	Hcls1	0.0171453	0.796631	1	Bcr	1.28e-09	-0.334608	2.63e-05	1700123O20Rik	0.00529932
				Cox8a	6.18e-07	-0.025446	0.0126808	Junb	3.97e-07	0.28809	0.00814195	H2-Ab1	4.21e-09	0.230636	8.64e-05	Fam53b	2.78e-05	-0.18866	0.570504	Cisd1	0.00580602	-0.172756	1	Gm1673	0.00706778	0.309944	1	Naa50	0.00147364	-0.0950551	1	Dctn2	0.00816813	-0.371304	1	Sf3a3	0.0135224	0.402353	1	Tmem119	0.017222	-0.720329	1	Csrp1	1.28e-09	-0.220769	2.63e-05	AW047730	0.00533356
				Igfbp5	6.33e-07	0.0535691	0.0129889	Rps23	4e-07	-0.175201	0.00821146	Pycard	4.4e-09	-0.24462	9.04e-05	Eif3c	2.86e-05	0.304207	0.587108	Tspan18	0.00583936	0.36662	1	Sipa1l1	0.0070728	0.281174	1	Ints10	0.00150497	-0.142241	1	Mgat1	0.00818534	-0.333292	1	Rrp15	0.0135773	-0.380733	1	Mff	0.0172226	0.527262	1	Agap1	1.33e-09	-0.253404	2.73e-05	Sbno1	0.00540699
				Hsp90b1	6.84e-07	0.177955	0.0140372	Brk1	4.12e-07	-0.231624	0.00845904	Sptbn1	4.56e-09	0.255371	9.36e-05	Mlph	2.88e-05	-0.179137	0.591192	Parp1	0.00584659	-0.229949	1	Hpcal4	0.00730643	0.353009	1	Rpl10	0.00153783	0.174189	1	Ppp1r35	0.00824329	-0.322127	1	Psd4	0.0135773	-0.190124	1	Polr2a	0.0172226	0.463433	1	Rundc3a	1.34e-09	-0.242381	2.74e-05	Kcna2	0.00542109
				Epsti1	6.86e-07	-0.159051	0.0140927	AC149090.1	4.15e-07	0.212225	0.00853054	Zfp36l2	4.96e-09	-0.418876	0.000101746	Dgkd	2.92e-05	-0.203127	0.598909	Ctla2b	0.00587276	0.201998	1	Tlr3	0.00734077	0.313948	1	2610528A11Rik	0.00160706	-0.279277	1	Fmnl3	0.00826758	-0.311629	1	Cep152	0.0135773	-0.236724	1	Nfu1	0.0172353	0.483043	1	Mrpl18	1.35e-09	-0.33775	2.77e-05	Slc25a16	0.00542361
				Cst7	7.01e-07	-0.0311727	0.0143914	Cst3	4.21e-07	-0.132406	0.00865263	Srsf3	5.36e-09	-0.293051	0.000109989	Rala	2.94e-05	-0.21051	0.604583	Kif1a	0.00596554	0.427465	1	Nrp1	0.0073851	0.412297	1	Nim1k	0.00165673	-0.19547	1	Anks6	0.00831506	-0.107641	1	Zfp37	0.0135773	-0.425823	1	Peli2	0.0172353	0.359802	1	Ube3b	1.37e-09	-0.216711	2.81e-05	2310022B05Rik	0.00542518
				Abcc5	7.2e-07	-0.189412	0.0147784	Asrgl1	4.26e-07	-0.100264	0.0087529	Ppp1r14b	5.84e-09	-0.289865	0.000119887	Lrrc8d	2.96e-05	-0.175526	0.608251	Cebpz	0.00605289	0.36545	1	Trmt6	0.0073885	-0.307301	1	Ctbp2	0.00165967	-0.230299	1	Ccdc138	0.00831506	-0.131097	1	Tfip11	0.0135773	-0.254009	1	Vps37a	0.0176721	0.667097	1	Nme2	1.4e-09	-0.292277	2.88e-05	Ap3b2	0.00544382
				Myo1e	7.67e-07	-0.13595	0.0157517	P2ry12	4.45e-07	0.14489	0.00914503	Cyba	6.42e-09	-0.215233	0.000131835	Crybb1	3.05e-05	-0.212606	0.62705	Dpp3	0.00617035	-0.294228	1	Slc2a5	0.00741286	-0.284036	1	Dlgap1	0.00167077	0.430974	1	Ccl5	0.00831506	-0.7696	1	Rfc3	0.0135773	-0.351158	1	Raly	0.0178566	0.398692	1	Psmc5	1.42e-09	-0.220913	2.91e-05	Camk2g	0.00548375
				2410006H16Rik	8.44e-07	0.290973	0.0173199	Gpr22	4.62e-07	0.0469079	0.00947991	Map1b	6.57e-09	0.228946	0.000134863	Mtss2	3.14e-05	0.230521	0.644019	Snrpb	0.00617855	-0.245335	1	Cd84	0.00761581	0.369772	1	Ap3b1	0.00168671	-0.13065	1	Spata24	0.00831506	-0.12242	1	Hdac11	0.0135773	-0.259993	1	Thoc7	0.0179138	0.465895	1	Mrpl12	1.42e-09	-0.209198	2.91e-05	Odf2l	0.0054923
				Gm46411	9.24e-07	-0.0954582	0.0189634	Zfp36l2	4.79e-07	0.24575	0.00984494	Romo1	6.8e-09	0.231368	0.000139685	B3gat2	3.24e-05	-0.0830284	0.665839	mt-Co3	0.00624538	-0.152389	1	Rbm28	0.0076426	0.35175	1	Anxa3	0.00168752	-0.261821	1	Arhgap5	0.00835629	-0.291364	1	Zfp143	0.0135773	-0.33377	1	Pcnx3	0.0181755	-0.804525	1	Trnp1	1.44e-09	-0.297377	2.95e-05	Pik3r1	0.00550831
				Fads1	9.43e-07	-0.177148	0.0193685	Ly6e	4.82e-07	-0.17293	0.00990019	Frmd4a	6.96e-09	-0.337694	0.00014292	Adcy7	3.32e-05	-0.1584	0.681184	Wscd1	0.00628806	0.119933	1	Cfl1	0.00773146	-0.266137	1	Orc3	0.00169354	-0.260875	1	Mboat1	0.00848743	-0.0972903	1	2010320M18Rik	0.0135773	-0.322201	1	Slc35b1	0.0181918	-0.539435	1	Samd14	1.53e-09	-0.306194	3.14e-05	Oscp1	0.00558693
				Mgat2	9.45e-07	-0.179254	0.0194123	Jph4	5.16e-07	-0.0110154	0.0105914	Cebpd	7.03e-09	-0.292629	0.000144378	Map1a	3.34e-05	0.26488	0.686046	Napg	0.00632393	-0.301917	1	Srsf7	0.00790799	-0.257009	1	Tpd52	0.00172641	-0.228924	1	Gm17705	0.00848743	-0.110262	1	Ctu2	0.0135773	-0.584633	1	Atp1a2	0.0183311	0.419598	1	Dlgap4	1.56e-09	-0.362206	3.2e-05	Eva1b	0.00562449
				Nav3	9.76e-07	-0.220564	0.020034	Cox4i1	5.25e-07	-0.15175	0.0107718	Arpc1b	7.27e-09	-0.256583	0.000149356	Selenow	3.36e-05	0.425222	0.689987	Limk1	0.00634295	-0.246052	1	Zfp68	0.00793315	-0.253992	1	Slc17a7	0.00173587	0.213253	1	Rsrc1	0.00849221	-0.276269	1	Asf1a	0.0135773	-0.329177	1	Pggt1b	0.0183311	-0.545228	1	Rpl34	1.58e-09	-0.305432	3.24e-05	Mmp14	0.00579385
				Rpl30	1.01e-06	0.153306	0.0208233	Calr	5.44e-07	-0.21033	0.0111655	Baiap2l2	7.52e-09	0.287314	0.000154302	Daam2	3.5e-05	0.0731989	0.718285	Dot1l	0.00636744	-0.290779	1	Rpn1	0.00800277	0.355093	1	Nudt16l1	0.00173846	-0.271091	1	Elovl1	0.00863996	-0.272367	1	Ppa1	0.0135773	-0.555998	1	Mlf2	0.0183904	0.657048	1	Rpl23	1.65e-09	-0.312433	3.39e-05	Clic1	0.00583793
				Snx18	1.02e-06	-0.19065	0.0208741	Ncs1	5.58e-07	-0.0471968	0.0114503	Pacsin1	7.98e-09	0.208225	0.000163767	Stmn2	3.52e-05	0.106545	0.721829	Scn8a	0.00639021	0.229695	1	Bckdha	0.00800699	-0.274777	1	Tspan3	0.00174421	-0.312494	1	Pcbd2	0.00864686	-0.195668	1	Ccdc25	0.0135773	-0.323272	1	Esco2	0.0188896	0.574434	1	Nudc	1.87e-09	-0.247243	3.83e-05	Arl8b	0.00585322
				1600012H06Rik	1.07e-06	-0.130322	0.0220276	Chst2	6.21e-07	-0.0762082	0.0127402	Fgd2	8.07e-09	-0.312514	0.000165721	Vps37a	3.52e-05	-0.174923	0.721953	Vgf	0.00641953	0.0877131	1	Gnpda2	0.00811697	-0.611262	1	Acaa2	0.00175325	-0.186553	1	Nav2	0.00870746	0.478813	1	Gm17066	0.0135773	-0.449106	1	Prpf6	0.019008	0.397111	1	Ctnnbip1	1.96e-09	-0.267147	4.03e-05	Gm42695	0.0058615
				Rnf169	1.12e-06	-0.164556	0.0230893	Atp5g2	6.47e-07	-0.243097	0.0132866	H3f3b	8.18e-09	-0.205914	0.000167937	Itm2c	3.56e-05	-0.155858	0.731145	Gm49915	0.0064252	0.152951	1	Cd33	0.00832336	0.250069	1	Spsb2	0.00177669	-0.168603	1	Tmem170b	0.00879052	-0.240926	1	Ttc33	0.0135773	-0.210946	1	Eif4ebp1	0.019008	0.644432	1	Rpl6	2.03e-09	-0.384296	4.17e-05	Zfp691	0.0058615
				Slc15a3	1.18e-06	0.267149	0.0241398	Rab39	6.99e-07	0.227468	0.014354	Rbm4	8.2e-09	-0.212347	0.000168265	Zeb2os	3.65e-05	-0.132438	0.749358	Sh3bgrl3	0.00644813	-0.355569	1	Ly6e	0.00847745	0.261116	1	Bag5	0.00178913	-0.0764504	1	Mars	0.0087916	-0.219364	1	Dap	0.0135773	-0.202334	1	Fnta	0.0190116	0.447563	1	Ehmt2	2.04e-09	-0.353702	4.19e-05	Irf5	0.0058615
				Phc3	1.21e-06	-0.16823	0.0247693	Slc1a3	7.03e-07	-0.270529	0.0144288	Fam53b	8.49e-09	-0.255527	0.000174292	Cox7c	3.87e-05	0.275359	0.794717	Nhp2	0.00649023	-0.208483	1	Casd1	0.00849397	0.337252	1	Soga1	0.0017933	-0.0858075	1	Cd9	0.00881858	-0.345437	1	Gabpa	0.0135773	-0.271771	1	Ccdc106	0.0190193	-0.597639	1	Atp6v1f	2.05e-09	-0.250892	4.22e-05	Clic6	0.0058615
				Golm1	1.21e-06	-0.163669	0.0249009	H2-DMb1	7.08e-07	-0.209465	0.0145274	Rap1b	8.69e-09	-0.254494	0.000178447	Rnase10	3.93e-05	-0.0594955	0.807805	Rpl27	0.0065978	-0.254013	1	Dctn4	0.00853321	0.369523	1	Csnk1d	0.00183651	-0.331107	1	Fcf1	0.00882787	-0.292116	1	Zfp944	0.0135773	-0.306623	1	2900052L18Rik	0.0190193	-0.530557	1	Sys1	2.15e-09	-0.345178	4.41e-05	Tmbim1	0.00588732
				Mpc1	1.22e-06	-0.192587	0.0251169	Txnip	7.53e-07	0.195235	0.0154536	Syt6	8.75e-09	-0.15925	0.000179737	Ccdc115	3.99e-05	-0.11766	0.818803	Ache	0.00663229	-0.211515	1	Pet100	0.009136	0.341142	1	Slc12a5	0.00188582	0.1983	1	Ddah1	0.00886947	0.222553	1	Rmc1	0.0135773	-0.203217	1	Psmd10	0.0191926	0.424274	1	Psmb10	2.26e-09	-0.400834	4.63e-05	Lhfp	0.00591586
				Asph	1.23e-06	-0.206557	0.0252321	Rbis	8.59e-07	0.25665	0.0176288	Ifitm3	8.9e-09	0.309459	0.000182728	Nckap1l	3.99e-05	-0.205081	0.819963	Ptpn11	0.00666286	0.137012	1	Zup1	0.0092678	0.372853	1	Haus1	0.00189844	-0.0940553	1	Ctla2b	0.00900012	0.239735	1	Psma8	0.0135773	-0.508596	1	Hist1h2ap	0.0194059	0.758181	1	Ramp1	2.29e-09	-0.295826	4.7e-05	Wdr45b	0.00592024
				Zfp810	1.23e-06	-0.142977	0.0252527	Timp2	1.03e-06	-0.201178	0.0212424	Gnao1	9.96e-09	0.216584	0.000204535	Cfh	4.18e-05	-0.187784	0.858351	Zfp950	0.00670406	-0.214975	1	Timm22	0.00950231	-0.266924	1	Ptgr2	0.00192035	-0.206288	1	Elof1	0.00901268	-0.2283	1	Gmeb1	0.013609	0.500222	1	Ssb	0.0194677	0.812903	1	Fam92a	2.3e-09	-0.314116	4.72e-05	Ppme1	0.00593804
				Slfn2	1.41e-06	0.273035	0.0289848	Prkca	1.06e-06	0.256522	0.0216973	Luzp2	1.01e-08	0.205029	0.000208244	Scp2	4.25e-05	-0.14739	0.872395	Gm2237	0.00677555	0.197051	1	Rrs1	0.00964525	-0.344955	1	Vps53	0.00193221	-0.125623	1	Ehd4	0.00903079	-0.305128	1	Ppil2	0.013641	-0.703882	1	Eif3f	0.0196249	0.588467	1	Atn1	2.3e-09	-0.149306	4.72e-05	Sertad2	0.00594177
				Dennd1c	1.46e-06	0.274278	0.029888	Mbp	1.11e-06	-0.0918578	0.0228232	Clec4a2	1.12e-08	-0.255488	0.000229412	Zfp62	4.38e-05	-0.248114	0.899188	Tfcp2	0.00687203	-0.436803	1	Ktn1	0.00973934	0.405663	1	Hmgb1	0.00197602	0.459679	1	Mapkapk2	0.00905622	-0.274764	1	Ubl3	0.0136568	-0.877064	1	Zbtb18	0.0197159	0.596948	1	Zfp428	2.49e-09	-0.343167	5.1e-05	Slc7a11	0.00602747
				Ssbp4	1.59e-06	-0.17397	0.03273	Klhl7	1.14e-06	0.108216	0.0234332	Rps9	1.22e-08	0.172443	0.000249613	Rpl21	4.52e-05	0.175114	0.928988	Calhm2	0.0068928	-0.259004	1	Dctn1	0.00994259	0.258749	1	Tm7sf3	0.00197934	-0.16334	1	Ckap5	0.00923673	0.458344	1	Ostm1	0.0137952	-0.616014	1	Ccar1	0.0198391	-0.728005	1	Tomm22	2.54e-09	-0.343543	5.22e-05	Ltbp4	0.00606732
				Clic1	1.65e-06	-0.138886	0.0339161	Acer3	1.14e-06	-0.258952	0.0234559	Ccl3	1.23e-08	0.245145	0.00025168	Map4k4	4.78e-05	-0.168147	0.981271	Caln1	0.00698042	0.153583	1	Pak1	0.0102912	0.33934	1	Atp6v1g1	0.00199368	-0.345215	1	Gabpb2	0.00930894	-0.270027	1	Tmem63a	0.01382	-0.759118	1	Rps29	0.020461	0.528014	1	Snhg12	2.63e-09	-0.298664	5.4e-05	Syngr1	0.00613962
				Ptger3	1.66e-06	-0.0785879	0.0341064	B430306N03Rik	1.19e-06	0.0834498	0.0244221	Pld3	1.34e-08	0.321463	0.000274532	Zfp68	4.87e-05	-0.188085	1	Derl2	0.00699942	0.25933	1	Rreb1	0.0105795	0.35264	1	Btg3	0.00199853	-0.16539	1	Unc119b	0.00935719	-0.142226	1	Gpr137	0.0140589	0.453848	1	Rmi1	0.0208884	0.678157	1	Cadm4	2.71e-09	-0.171009	5.56e-05	Nkain4	0.00615398
				Flt1	1.71e-06	-0.0267803	0.0351635	Actn4	1.22e-06	0.193548	0.0249569	Cox4i1	1.41e-08	0.210852	0.000289418	Lpcat3	4.88e-05	-0.206794	1	Serpinf1	0.00701342	-0.199312	1	Kansl1	0.0106242	0.366005	1	Mrps34	0.00201837	-0.349874	1	Gpx1	0.00941572	0.434802	1	Tmem119	0.0141117	0.725096	1	Zfp90	0.0212969	-0.69003	1	Pts	2.72e-09	-0.282579	5.59e-05	Rps7	0.00621308
				Rpl27a	1.74e-06	0.162719	0.0357015	Laptm5	1.32e-06	-0.111187	0.0270168	Atp6v0e2	1.43e-08	-0.11925	0.000293913	P2ry13	4.95e-05	-0.18757	1	Smpd3	0.00702817	0.115424	1	Abi1	0.010633	0.269644	1	Olfm1	0.00204538	0.393205	1	Rps27l	0.00945393	-0.272128	1	Neat1	0.0141469	-0.569353	1	Scarb1	0.0215508	-0.452923	1	Trak1	2.82e-09	-0.206307	5.79e-05	Caskin1	0.0062348
				Itgam	1.76e-06	-0.191175	0.0362158	Sparcl1	1.35e-06	-0.149857	0.027705	Casp8	1.48e-08	-0.248223	0.000303789	Rnaseh2c	4.98e-05	-0.219481	1	Nectin2	0.00703508	0.251893	1	Gm2244	0.0107476	0.302664	1	Nrbp2	0.00204768	-0.223594	1	Casp2	0.00956354	-0.191458	1	Adap2os	0.0141733	-0.699412	1	Wdpcp	0.0215508	-0.467128	1	Clpp	2.91e-09	-0.344105	5.97e-05	Arl5a	0.00626909
				Narf	1.78e-06	-0.153953	0.0366249	Rpl29	1.37e-06	-0.220797	0.0280479	Eif3g	1.56e-08	-0.251284	0.000320858	Sparcl1	5.06e-05	0.317642	1	Hist1h2ae	0.00709987	0.131903	1	Papss1	0.0107728	-0.533464	1	Slc22a8	0.00204768	-0.106591	1	Cdk5r2	0.00971435	0.118226	1	Stx16	0.0141785	-0.576471	1	Axin1	0.0215508	-0.327336	1	Pgk1	2.99e-09	-0.20041	6.14e-05	Nebl	0.00628711
				Mtss2	1.79e-06	0.0520584	0.0366962	Hist1h2ae	1.37e-06	0.123669	0.02807	Gng5	1.71e-08	0.22384	0.000351291	Fen1	5.11e-05	-0.0869302	1	AC166172.1	0.00712456	0.158134	1	Slc25a36	0.010867	0.351702	1	Ftsj1	0.00204768	-0.0544062	1	Plpp1	0.00974991	-0.284932	1	Fkrp	0.0142074	0.40932	1	Selenok	0.0217585	-0.666589	1	Bap1	3.02e-09	-0.274088	6.2e-05	4632427E13Rik	0.00632474
				Adap2os	1.88e-06	-0.200731	0.0385686	1810026B05Rik	1.37e-06	0.261479	0.0281393	Cmklr1	1.82e-08	-0.235009	0.000373418	Cnot7	5.21e-05	-0.138586	1	Ttbk1	0.0071292	0.0976892	1	Zfp385a	0.0109881	0.260956	1	Ctsl	0.00205522	-0.373258	1	Abcf1	0.00984065	0.363766	1	Hpf1	0.0143881	-0.775629	1	Cabin1	0.0218081	0.208615	1	Eef1a1	3.08e-09	-0.314233	6.32e-05	Rit1	0.00635735
				Mat2a	1.88e-06	-0.238415	0.0386674	Rps2	1.43e-06	-0.168826	0.0293783	Rgs2	2.08e-08	-0.315526	0.000426726	Nrip1	5.22e-05	-0.190664	1	Mpped1	0.00714608	0.183214	1	Pnp	0.0110492	-0.251882	1	Ergic2	0.00206463	-0.274682	1	Heatr1	0.00992868	0.308347	1	Slc39a1	0.0147275	0.362096	1	Akap11	0.0218081	0.305024	1	Pink1	3.09e-09	-0.177794	6.35e-05	Osbpl11	0.00635811
				Atf6	1.89e-06	-0.180296	0.0389046	Ifnar2	1.55e-06	0.222155	0.0319172	Fabp5	2.24e-08	0.103788	0.000459367	Calhm2	5.41e-05	-0.157139	1	Cotl1	0.00716952	-0.2188	1	Nudcd3	0.0110587	0.280613	1	Amd1	0.00212775	-0.31384	1	Msl3	0.0100997	0.463137	1	Arid3b	0.0148289	-0.370916	1	Fau	0.02217	0.589882	1	Mras	3.24e-09	-0.227539	6.66e-05	Ucp2	0.00636609
				Ndufa9	1.92e-06	-0.109069	0.0393967	Pdcd4	1.66e-06	0.284491	0.0341476	Atp1b2	2.3e-08	0.0760325	0.000472188	Baz2a	5.51e-05	-0.163828	1	Atp6v0a1	0.00722496	0.166602	1	Aars	0.0110731	0.257735	1	Psma6	0.00215762	-0.151526	1	Slco2b1	0.0101195	-0.352434	1	Sh3bp2	0.0148493	-0.619014	1	Acer3	0.0222879	0.482015	1	Anapc11	3.25e-09	-0.23401	6.68e-05	Plekho2	0.00637848
				Nav2	2e-06	0.265104	0.0409817	Grcc10	1.85e-06	-0.244964	0.0380237	Tmem256	2.33e-08	0.26407	0.000477929	Ppid	5.53e-05	-0.0924824	1	Cdk5	0.00727012	0.317542	1	Prr13	0.011565	0.271171	1	Cndp2	0.00217142	-0.303566	1	Fam171b	0.0101706	0.138429	1	Mitf	0.014961	-0.459741	1	Tubb5	0.0223461	0.771721	1	Pcbp4	3.28e-09	-0.147798	6.74e-05	Med16	0.00640465
				Usp7	2.04e-06	-0.177206	0.0418021	Hist2h2bb	1.88e-06	0.0629876	0.038608	Bst2	2.38e-08	0.338952	0.000488762	Nsa2	5.65e-05	0.343833	1	Slc7a5	0.00728717	0.282614	1	Zcchc7	0.0116221	0.324984	1	G3bp1	0.00220511	-0.23915	1	Rrad	0.0101706	-0.233859	1	Dmtf1	0.0150659	-0.448696	1	Dazap2	0.0224385	0.698154	1	Car11	3.4e-09	-0.321067	6.98e-05	Mrpl53	0.00640559
				Lpin1	2.09e-06	-0.19102	0.0429098	Epb41l3	1.92e-06	-0.156184	0.0394354	Tmed9	2.38e-08	-0.23864	0.000489575	Jam3	5.7e-05	-0.159185	1	Zswim8	0.00731208	-0.268674	1	Ap2s1	0.0118097	-0.455355	1	2310033P09Rik	0.00228808	-0.262535	1	Casp4	0.0101853	-0.0984218	1	Plaur	0.0151291	-0.717462	1	Erp29	0.0224774	-0.498332	1	Nudt19	3.51e-09	-0.270407	7.2e-05	Dr1	0.00640929
				Sumo2	2.15e-06	-0.150324	0.0441482	Ftl1-ps1	2.07e-06	-0.158778	0.0424874	Rbm4b	2.51e-08	-0.237161	0.000515358	Hps4	5.73e-05	0.300275	1	Camk2d	0.00734492	-0.217743	1	H2-Ke6	0.0119169	-0.420131	1	Ccnd1	0.00229868	-0.145895	1	Zfp81	0.0101968	-0.169426	1	Rnf44	0.0151485	-0.636013	1	Dph3	0.0227465	0.714682	1	Fbxl16	3.64e-09	-0.313053	7.48e-05	Pik3ip1	0.00646329
				Cd276	2.17e-06	-0.111329	0.0445189	Slc20a2	2.11e-06	0.122297	0.043263	Rpl11	2.51e-08	0.160595	0.000515409	Sema6d	5.75e-05	-0.190211	1	Rgs1	0.0074015	-0.1861	1	Lcp1	0.0119197	-0.256212	1	Rap2a	0.00230573	-0.272642	1	Adat1	0.0103463	-0.176653	1	Dclk1	0.0151757	0.377969	1	Prkci	0.0228404	-0.340341	1	Mien1	3.69e-09	-0.159998	7.57e-05	Herpud1	0.00655101
				Pak2	2.21e-06	0.204363	0.0454172	Eif3f	2.13e-06	-0.264249	0.0437053	Camk2n1	2.52e-08	1.23844	0.000517536	Bcan	5.83e-05	0.0576722	1	Pdia3	0.00740944	0.247813	1	Pum2	0.0119833	0.309825	1	Psmb1	0.0023112	-0.177919	1	Ctsl	0.010361	-0.278897	1	Rnase4	0.0152472	0.564318	1	Mdn1	0.0228404	-0.305538	1	Sowaha	3.95e-09	-0.360071	8.11e-05	Ccng2	0.00656984
				Ifnar2	2.25e-06	-0.181968	0.046184	Eif3h	2.14e-06	-0.209506	0.0439945	Fcer1g	2.59e-08	0.160382	0.000532461	Eef2k	5.96e-05	-0.221682	1	B230398E01Rik	0.00742088	-0.121775	1	Cebpz	0.0120733	0.316419	1	Arpc4	0.00231331	-0.252358	1	Pigm	0.0103981	-0.209965	1	Tmem14c	0.015254	0.554123	1	Rint1	0.0228404	-0.378547	1	Pitpnm3	4.01e-09	-0.332536	8.23e-05	Rmdn1	0.00659034
				Chst7	2.29e-06	-0.159414	0.0470611	Slco2b1	2.26e-06	0.175536	0.0463393	Saraf	2.64e-08	-0.252022	0.000543014	Thap11	6.11e-05	-0.15732	1	Mboat7	0.0074831	0.288112	1	Fam171b	0.012473	-0.393027	1	Thra	0.00233506	0.424654	1	Selenop	0.010421	-0.205049	1	Zranb2	0.0154677	-0.682685	1	Anp32e	0.0228971	0.686204	1	Phactr3	4.12e-09	-0.150162	8.46e-05	Slc7a2	0.00671246
				Gm13479	2.34e-06	-0.127802	0.0480558	Bmp2k	2.36e-06	0.22453	0.0483821	Cox6a2	2.81e-08	0.393041	0.000576291	Slc7a8	6.22e-05	-0.198928	1	Ppwd1	0.00755208	0.286049	1	Pla2g7	0.0125594	-0.748053	1	Pdhx	0.00234624	-0.156508	1	Lst1	0.0104474	0.547625	1	Exosc8	0.0154742	-0.690617	1	Idh2	0.0229001	0.511359	1	Upp2	4.18e-09	-0.215371	8.59e-05	Asphd2	0.00674496
				Srcin1	2.39e-06	0.0819258	0.0490596	Rph3a	2.39e-06	-0.0436057	0.0491028	Tmem168	2.95e-08	-0.234084	0.000604807	Rps20	6.4e-05	0.184932	1	Lig1	0.00757462	-0.139408	1	Rasal3	0.0126328	0.269682	1	Kcnj10	0.00235456	-0.434825	1	Smarcd3	0.0105282	-0.0743101	1	Gm20536	0.0154742	0.514417	1	Cyc1	0.0230098	0.556573	1	Sdhb	4.19e-09	-0.298458	8.61e-05	Tsc22d1	0.00679173
				Clec5a	2.52e-06	-0.212332	0.0518317	Psap	2.4e-06	-0.142715	0.0493274	Marcks	3.07e-08	-0.203316	0.000629496	Gm47283	6.65e-05	-0.174279	1	B4galt3	0.00761007	-0.278583	1	Slc4a7	0.0127348	0.258539	1	Gpalpp1	0.00236307	-0.143919	1	Atf5	0.0105282	-0.113431	1	Dguok	0.0154764	-0.644759	1	Hk2	0.0230142	0.642316	1	Rabac1	4.26e-09	-0.197658	8.74e-05	A730020M07Rik	0.00679962
				Zeb2	2.55e-06	-0.203926	0.0524418	Msn	2.56e-06	-0.206474	0.0526433	Cd81	3.44e-08	-0.171168	0.000705938	Ceacam1	6.72e-05	-0.138625	1	Ctdnep1	0.00764123	0.23073	1	Pdpk1	0.0127459	0.261274	1	Borcs8	0.00237255	-0.23949	1	Polh	0.0105282	-0.113016	1	Setx	0.0156326	-0.365539	1	Cox6a1	0.0230283	0.688972	1	Slc15a2	4.28e-09	-0.272977	8.79e-05	4932438H23Rik	0.00690172
				Grin1	2.57e-06	-0.014834	0.0528693	Arpp21	2.65e-06	-0.0650323	0.054346	Dld	3.49e-08	-0.213783	0.00071743	Whrn	6.76e-05	-0.157839	1	Rps19bp1	0.00766836	0.161898	1	Dnajc10	0.0127517	0.265048	1	Eef1g	0.00239625	-0.276988	1	Rnf7	0.0105422	-0.35283	1	Kctd12	0.0158339	-0.526561	1	Ckap2l	0.0231064	0.735902	1	Lingo1	4.38e-09	-0.353479	8.99e-05	Hdhd3	0.0069042
				Ttc9b	2.64e-06	-0.0147715	0.0542895	Rpl24	2.68e-06	-0.172266	0.0550751	Rpl15	4.41e-08	0.153545	0.000905282	Tmem135	6.76e-05	-0.165258	1	Utp14a	0.00787693	-0.3051	1	Slc12a5	0.0127542	0.264183	1	Eif4a1	0.00240388	-0.319634	1	Ints13	0.0105874	-0.188864	1	Igfbp5	0.0159307	0.237531	1	Rpia	0.0231377	0.531787	1	Lix1	4.43e-09	-0.155611	9.09e-05	Slc22a4	0.00691617
				Saraf	2.66e-06	-0.180184	0.0547138	Celf4	2.77e-06	-0.103517	0.0568174	Kctd12	4.82e-08	-0.299779	0.000989341	Crlf2	6.83e-05	-0.171756	1	Cavin2	0.0078972	0.0765677	1	Hint1	0.0129582	-0.524855	1	Renbp	0.00243186	-0.0594137	1	Pnn	0.0106502	0.341157	1	Ap1ar	0.0159307	0.428579	1	mt-Nd1	0.0233015	-0.620749	1	Mrpl11	4.5e-09	-0.239001	9.24e-05	Folh1	0.00696401
				Ceacam1	2.81e-06	-0.144062	0.057668	Nars	2.79e-06	0.209985	0.0572496	Il10rb	4.83e-08	-0.285115	0.0009917	Mydgf	6.88e-05	-0.169735	1	Hist2h2ac	0.0078972	0.0564861	1	Hsd17b10	0.0129767	-0.27567	1	Rap1a	0.00246098	-0.181278	1	Spcs1	0.0106509	-0.246508	1	Ccdc9	0.0161246	-0.614749	1	Rpl11	0.0233891	0.549748	1	Map1lc3a	4.74e-09	-0.270124	9.73e-05	Rassf2	0.0072524
				Btbd9	2.83e-06	-0.154768	0.0582057	Uqcrh	2.8e-06	-0.228288	0.0574296	Txnip	4.83e-08	-0.335896	0.000992098	Gtpbp2	6.96e-05	-0.189132	1	Lrrc42	0.0078972	0.111211	1	Jtb	0.0131269	-0.258532	1	Gtf2a2	0.00247874	-0.272212	1	Kctd10	0.0106511	-0.164087	1	Mnt	0.0161246	-0.35278	1	Psmc1	0.0237342	0.558443	1	Sod1	4.86e-09	-0.176786	9.98e-05	Tmem248	0.00734205
				Atxn3	2.89e-06	-0.116188	0.0592636	Stmn1	2.83e-06	-0.153894	0.0581056	Gm11808	4.84e-08	0.24268	0.000993994	Saraf	6.99e-05	-0.166194	1	Tmco1	0.00790794	0.325226	1	Ndufb10	0.0133289	-0.45497	1	Rnf7	0.00248881	-0.240016	1	Rnaseh2a	0.0106511	-0.175971	1	Abcd1	0.0161442	-0.432423	1	Gnpat	0.023772	0.4718	1	Sptan1	4.89e-09	-0.174613	0.000100355	Pds5a	0.0073535
				Myl6	3.53e-06	-0.132151	0.0724022	Tmem176a	2.85e-06	-0.271776	0.0584452	Gatm	5.11e-08	-0.287486	0.00104936	Adgre1	7.02e-05	-0.270684	1	Sec61a2	0.00792179	-0.289829	1	Col27a1	0.0133477	0.286861	1	Rpl4	0.00251455	-0.23809	1	Nxf1	0.0106625	-0.194732	1	Emc7	0.0162102	0.624255	1	Rdh11	0.023772	0.632409	1	Ndufb10	4.95e-09	-0.261277	0.00010161	Tmed9	0.0074066
				4632427E13Rik	3.58e-06	-0.205908	0.0734748	Syt6	3.1e-06	-0.196616	0.0635505	2410006H16Rik	5.3e-08	0.290874	0.00108755	Wdfy4	7.07e-05	-0.152916	1	Cyfip1	0.00795986	-0.263078	1	Dusp7	0.0133483	0.318665	1	Grap	0.00251491	-0.199851	1	Ahsa2	0.0106727	-0.191269	1	Lst1	0.0162512	0.386776	1	Tmem173	0.0238218	-0.60454	1	Oaz1	5.01e-09	-0.347027	0.00010289	Clic4	0.00742257
				Calr	3.78e-06	-0.156958	0.0777042	B3glct	3.23e-06	-0.146931	0.066385	Ly9	5.45e-08	0.25449	0.00111977	F11r	7.17e-05	0.232645	1	Hba-a2	0.00807828	-0.195978	1	Tspan13	0.0133737	0.307253	1	Snhg9	0.00252402	-0.207988	1	Ighd	0.0108415	-0.17122	1	Wsb1	0.0164277	-0.62113	1	Cops9	0.0239563	0.668618	1	Alkbh6	5.18e-09	-0.305816	0.000106344	Ccdc39	0.00743269
				Mars	3.9e-06	-0.135841	0.0800273	Cfl1	3.24e-06	-0.171702	0.0665099	Atp5g2	5.54e-08	0.201128	0.00113779	D430042O09Rik	7.38e-05	-0.193502	1	Gm47547	0.00816372	-0.0799956	1	H2-K1	0.0133885	0.408412	1	Uba5	0.00254628	-0.117571	1	Ercc6	0.0109005	-0.103609	1	Tatdn2	0.0164886	-0.561486	1	Rps11	0.0240201	0.54394	1	Gnb2	5.19e-09	-0.28701	0.000106637	Rgma	0.00748055
				Zfp397	3.97e-06	-0.182485	0.0814185	Dync1i2	3.36e-06	0.224255	0.0689545	Adap2	5.61e-08	-0.306604	0.001152	Irf5	7.39e-05	-0.18189	1	Ephb3	0.00816372	-0.100849	1	Mdm4	0.0135273	0.261972	1	Rpl22	0.00255508	0.182066	1	Pycard	0.0110327	-0.324373	1	Zfp110	0.0164886	-0.483605	1	Hist1h1b	0.0241543	0.922557	1	B3gat3	5.21e-09	-0.291535	0.000107023	S1pr1	0.0076395
				Ramp1	4.07e-06	-0.197762	0.0835269	Psmb8	3.41e-06	-0.211468	0.0700791	Arsb	5.7e-08	-0.279592	0.00116972	Mapk1	7.41e-05	-0.184254	1	Tbccd1	0.00829377	-0.209903	1	Crebbp	0.0135714	0.303497	1	Mef2c	0.00259031	0.47798	1	Ddx42	0.0110638	0.357222	1	Ahsa1	0.0164886	0.409154	1	Apobr	0.0241964	-0.38929	1	Nsmf	5.22e-09	-0.274516	0.000107256	Dstn	0.00767594
				Gbp7	4.33e-06	-0.20313	0.0889331	Camkv	3.51e-06	-0.0478204	0.0720817	Pla2g15	6.14e-08	-0.285828	0.00126144	Zfp12	7.42e-05	-0.101319	1	Lsm5	0.00834466	-0.186509	1	Nfkbia	0.0136575	0.314183	1	Chchd2	0.00260105	-0.20138	1	2010315B03Rik	0.0110911	-0.17083	1	Eif4a2	0.0165133	-0.845978	1	Ckap5	0.0244426	0.633751	1	Hectd4	5.25e-09	-0.239494	0.000107772	Igfbp2	0.00768254
				Gm38115	4.4e-06	-0.0846417	0.0904107	Wdr83os	3.61e-06	-0.19975	0.0742145	Mtss2	6.19e-08	0.153514	0.00127006	Simc1	7.45e-05	-0.097424	1	Prpf38b	0.00840808	0.229583	1	Nmt1	0.0139264	0.266231	1	Myt1l	0.00261451	0.180708	1	Evi5l	0.0110911	-0.110469	1	Rps8	0.016537	0.603988	1	Prim2	0.0244582	-0.944232	1	Acsbg1	5.74e-09	-0.147567	0.000117763	Jpt1	0.00768947
				Adgre1	4.59e-06	-0.180998	0.0942832	Trem2	3.68e-06	0.135215	0.0756019	Lrrc25	6.19e-08	-0.224218	0.00127129	Ctbp2	7.49e-05	-0.105416	1	Azi2	0.00849546	0.214637	1	Fjx1	0.0140106	-0.541855	1	Chgb	0.00262937	0.27294	1	Spns3	0.0111172	-0.157902	1	Imp4	0.0165546	-0.586456	1	Mtpn	0.0245103	0.527168	1	Arhgdia	5.75e-09	-0.331095	0.000118075	Tlnrd1	0.00779772
				Zfp62	4.63e-06	-0.186219	0.0950968	Ucp2	3.68e-06	-0.209971	0.0756257	mt-Nd6	7.31e-08	0.14823	0.00150053	Ctss	7.55e-05	0.133469	1	Atat1	0.00864635	-0.215344	1	Ccdc152	0.0141979	0.303229	1	Snrnp35	0.00265476	-0.103889	1	Dhx34	0.0111288	-0.148047	1	Arhgef11	0.0165645	0.33699	1	Rps7	0.0246804	0.342204	1	Spop	6.11e-09	-0.235159	0.000125529	4732440D04Rik	0.00782629
				Scn2a	4.64e-06	0.0600486	0.095359	Pla2g15	3.7e-06	0.18961	0.0760105	Rheb	7.35e-08	-0.223342	0.00151004	Syt6	7.74e-05	-0.114419	1	Nsmf	0.00880044	0.291687	1	Apba1	0.0144349	0.250602	1	Soat1	0.00267078	0.554151	1	Srfbp1	0.0112318	-0.166059	1	Ndufa9	0.0165645	-0.364084	1	Pmvk	0.0248374	0.42048	1	Nedd8	6.17e-09	-0.217571	0.000126784	Rnd3	0.00784346
				Tbc1d16	4.79e-06	-0.187104	0.0982569	Gm10392	3.74e-06	0.0874945	0.076842	Zfp715	7.45e-08	-0.207784	0.00153026	Cebpg	7.83e-05	-0.207731	1	Zyg11b	0.00891227	-0.205005	1	Plod3	0.0145155	0.325218	1	Wdr82	0.00268357	-0.168889	1	Nme7	0.0112679	-0.225794	1	Elmo1	0.0167829	-0.733148	1	Rtca	0.0248374	0.38229	1	Snrpd2	6.28e-09	-0.107628	0.000128923	Zfp160	0.00784753
				Alox5ap	4.98e-06	-0.142174	0.102275	Rsf1os1	3.81e-06	0.0350053	0.0781795	Bola2	7.98e-08	0.28367	0.00163795	Adam10	8.07e-05	0.253999	1	Cyfip2	0.00892407	0.269416	1	Mtdh	0.0145256	0.260298	1	Eif5a	0.00270762	-0.237641	1	Stx8	0.011363	-0.294843	1	Necap1	0.0168395	-0.648523	1	Mtfr2	0.0248374	0.411754	1	Fads2	6.37e-09	-0.149152	0.000130689	Macf1	0.00788558
				Nptn	5.07e-06	-0.191833	0.104102	Zfp958	3.89e-06	0.0983282	0.0799051	Pcp4	8.13e-08	0.114091	0.00166943	Ddx24	8.17e-05	0.271448	1	Appbp2	0.00899136	-0.227548	1	Ago2	0.0147174	-0.309086	1	Rps5	0.00270926	-0.189675	1	S100b	0.0114039	0.0191906	1	Naa50	0.0168395	-0.390686	1	Mphosph10	0.0250368	-0.542127	1	1700025G04Rik	6.37e-09	-0.257304	0.000130708	Sox12	0.00790314
				Scg3	5.27e-06	0.0868641	0.108254	Kifc2	3.9e-06	-0.0604957	0.0800064	Rbm39	8.39e-08	-0.226267	0.00172226	Zfp950	8.22e-05	-0.20371	1	Ptms	0.00909027	0.201993	1	Ccdc34	0.0147759	0.291852	1	Mcl1	0.00274899	-0.284803	1	Pcnx4	0.0114647	-0.125784	1	B230219D22Rik	0.0168532	-0.640257	1	Cenpw	0.0250368	0.770987	1	Rnf114	6.38e-09	-0.239199	0.000130903	Thoc7	0.00795602
				Exosc7	5.29e-06	-0.126853	0.108604	Hist1h1d	3.92e-06	0.107309	0.0805862	Frmd4b	8.81e-08	-0.274702	0.00180969	Hjurp	8.45e-05	-0.140035	1	Hsdl2	0.009143	-0.0874407	1	Arl2bp	0.0150105	-0.313451	1	Ubc	0.0027583	-0.140545	1	Zfp395	0.0114855	-0.287514	1	Arl8b	0.0168721	0.609926	1	Mesd	0.0251233	0.533653	1	Brd2	6.54e-09	-0.322509	0.000134333	Dpp6	0.00799793
				Abcg1	5.69e-06	-0.199816	0.116863	Mthfsl	4.07e-06	0.194765	0.0835341	Cotl1	9.12e-08	-0.237303	0.00187208	Ptprn	8.67e-05	-0.0560395	1	Senp5	0.00918419	0.229763	1	Taf1d	0.0151243	0.380966	1	Hcls1	0.00276405	-0.252438	1	Ints12	0.011569	-0.281492	1	Hnmt	0.0168791	0.632251	1	Ppp6c	0.0252961	0.397933	1	B4galt2	6.82e-09	-0.299338	0.000139973	Rims1	0.00802438
				Slc16a6	5.71e-06	-0.201772	0.117168	Snx24	4.11e-06	0.238728	0.0843761	Gm47283	9.51e-08	-0.236772	0.00195176	Pigm	8.73e-05	-0.0988054	1	Commd8	0.00924849	-0.222122	1	Cenpb	0.0153453	-0.28456	1	Hnrnpd	0.0027754	-0.161691	1	Gpr34	0.0115772	-0.285916	1	Cyth2	0.0169208	-0.573767	1	Orc6	0.0256198	0.547393	1	Psmb5	7.06e-09	-0.184785	0.00014498	Ube2d2a	0.00808626
				Cables1	5.75e-06	-0.128541	0.117979	Gstp1	4.18e-06	0.172176	0.0858483	Ocel1	9.51e-08	-0.126328	0.0019518	Narf	8.75e-05	-0.175738	1	Elovl1	0.00930608	-0.163934	1	Ddx24	0.0154456	0.291243	1	Faim	0.00278933	-0.119421	1	Rnaset2a	0.0116967	-0.408942	1	Atp6v0e	0.0171198	0.366806	1	2810002D19Rik	0.0256217	-0.588462	1	Mink1	7.07e-09	-0.256425	0.000145071	Arfip1	0.00818772
				Nrgn	5.77e-06	0.126878	0.118492	Nrxn1	4.36e-06	-0.0433168	0.0895702	Atp5k	9.52e-08	0.339681	0.00195521	Vasp	8.86e-05	-0.171296	1	Peli2	0.00937454	-0.197398	1	Ak1	0.0154724	0.258544	1	Tbcb	0.00279094	-0.198496	1	Nkiras1	0.0117171	-0.11462	1	Btrc	0.0171969	-0.539565	1	Gm15708	0.0256217	-0.480316	1	Dap3	7.17e-09	-0.273696	0.00014721	Mdk	0.00824885
				Tlr1	5.84e-06	-0.105888	0.119804	Ank	4.5e-06	-0.192677	0.092443	Pfn2	9.57e-08	0.119448	0.00196437	Ighm	9.01e-05	-0.165186	1	Agap2	0.00944727	0.122337	1	Cdc5l	0.0156567	0.354058	1	Dap3	0.00279166	-0.18081	1	Enpp4	0.0118187	-0.183757	1	Rabac1	0.017233	0.459528	1	Rab18	0.0256958	0.453555	1	Nfe2l1	7.51e-09	-0.192738	0.000154114	Id3	0.00827154
				Rhog	5.86e-06	0.247028	0.120315	Arhgef1	4.54e-06	0.202294	0.093143	Mgat2	9.64e-08	-0.267877	0.00197932	Nenf	9.35e-05	-0.158582	1	Rps9	0.00946155	-0.208366	1	Uba52	0.0158873	0.287407	1	Rabac1	0.00279841	-0.273706	1	Flvcr1	0.0118248	-0.144766	1	Copb1	0.0172861	-0.580105	1	Atp1b3	0.0257886	-0.537505	1	Cavin3	7.62e-09	-0.176955	0.000156362	Lasp1	0.00828813
				Lmtk3	6.32e-06	-0.0146505	0.129696	Baalc	4.63e-06	-0.0499824	0.0950375	Clec4a3	9.97e-08	-0.257826	0.00204751	Galnt12	9.42e-05	-0.148571	1	Rab8b	0.00946713	0.293809	1	Stag1	0.0159799	0.280327	1	Atp5f1	0.00280651	-0.191333	1	Nars	0.0118319	0.407088	1	Tbc1d10b	0.0173317	-0.328849	1	Eapp	0.025838	0.774192	1	Ppp1r14b	7.65e-09	-0.165206	0.000157027	Adora1	0.00831511
				C130026I21Rik	6.32e-06	0.118252	0.129751	Srcin1	4.74e-06	-0.0537363	0.0972623	Maf	1.04e-07	-0.353221	0.00213945	Kcnk6	9.43e-05	-0.164969	1	Fxr1	0.00964964	0.340433	1	Snrpe	0.0160295	-0.412688	1	Kcnh3	0.00281922	0.287649	1	Psd3	0.0118784	0.337244	1	Ssr4	0.017372	0.374658	1	Mepce	0.0259439	0.487973	1	Mllt6	7.68e-09	-0.207475	0.000157611	Ddx31	0.00841024
				Vdac2	6.43e-06	-0.158232	0.132028	Rpl26	4.75e-06	-0.1735	0.0975008	Rpsa	1.04e-07	0.177935	0.00214074	Gm11627	9.5e-05	0.0418026	1	Herc6	0.00970009	-0.16206	1	Htra2	0.0160766	0.263502	1	Pign	0.00283698	-0.173525	1	Zfp30	0.0118866	-0.125472	1	Pik3r1	0.0174839	0.568411	1	Slc25a13	0.0259439	0.572831	1	Rasgef1a	7.74e-09	-0.208823	0.000158965	1110035H17Rik	0.00841024
				Phgdh	6.73e-06	-0.186937	0.138225	Mtpn	4.78e-06	-0.166686	0.0981443	Hnrnpf	1.07e-07	-0.226087	0.00219144	Ptp4a3	9.53e-05	-0.165341	1	1700012D14Rik	0.00986356	-0.210035	1	Dtnbp1	0.0162201	-0.289637	1	Rab27a	0.00287275	-0.110058	1	Usp45	0.0119218	-0.265812	1	Taok3	0.0177103	-0.50529	1	Cby1	0.0259439	0.497633	1	Bag1	8.43e-09	-0.23723	0.000173151	D030028A08Rik	0.00841024
				Sec61a1	6.87e-06	-0.162431	0.141014	Gt(ROSA)26Sor	4.99e-06	-0.171597	0.102463	Rtn4rl1	1.08e-07	-0.281249	0.00222597	Vps50	9.54e-05	-0.173646	1	Syvn1	0.00989236	-0.213002	1	Cd34	0.0169098	0.304847	1	Psd	0.0028765	0.515733	1	Tlr13	0.0119316	-0.29607	1	Dnttip1	0.0177513	-0.405572	1	Tsga10	0.0261381	0.300439	1	Dlgap3	8.8e-09	-0.215364	0.000180602	Pde1b	0.00841024
				Tnfrsf11a	7.04e-06	-0.194455	0.144589	Ifi27l2a	5.06e-06	-0.129931	0.103877	0610040J01Rik	1.15e-07	-0.200957	0.00235188	Bicd2	9.59e-05	-0.17981	1	Agmo	0.0101504	0.379909	1	Atp6v1e1	0.0169693	0.271713	1	Ralgapb	0.00292897	-0.142513	1	Vamp3	0.0119392	-0.334696	1	Virma	0.0177513	-0.343473	1	Atp1b1	0.0261381	0.214556	1	Sirt3	9.55e-09	-0.234175	0.000195988	Dtx3l	0.00841024
				Plod1	7.54e-06	-0.17222	0.154867	Dynlt3	5.16e-06	-0.22592	0.105968	Gm15503	1.21e-07	-0.293909	0.00248823	Rufy3	9.88e-05	-0.153755	1	Dera	0.0102083	-0.189159	1	Capza1	0.0170021	0.296748	1	Hdhd2	0.00293111	-0.400571	1	Tbc1d8b	0.0120085	-0.127469	1	Rps23	0.0177993	-0.425051	1	Dedd	0.0261381	0.318452	1	Prrc2a	9.84e-09	-0.220895	0.000202128	Trem2	0.00841024
				Emg1	7.55e-06	-0.124843	0.155058	Lnpep	5.32e-06	-0.232957	0.109154	Slc4a4	1.31e-07	0.235073	0.00269548	Acadvl	0.000100328	-0.109054	1	Hps5	0.010271	-0.147181	1	Elk3	0.017019	0.28104	1	Idua	0.00294473	-0.302574	1	Calr	0.0120377	-0.252967	1	Mrps9	0.0179317	-0.390258	1	Mfn1	0.0261381	0.270066	1	Pkm	9.96e-09	-0.327591	0.000204544	Pak3	0.00841024
				C1rl	7.73e-06	-0.0991038	0.158812	Sumo2	5.44e-06	-0.208355	0.111627	Arl1	1.32e-07	-0.286711	0.00270048	Pgrmc1	0.000100726	-0.165249	1	Slc12a6	0.0103106	-0.246896	1	M6pr	0.0173528	0.298613	1	Snrpa1	0.00294547	-0.174259	1	Clu	0.0121679	0.415347	1	Epm2aip1	0.0179317	-0.34451	1	Gria2	0.0261381	0.528122	1	Hpf1	1.02e-08	-0.299304	0.000209324	mt-Atp6	0.00841752
				Eif3k	7.89e-06	-0.159446	0.161923	Srsf5	5.53e-06	-0.184513	0.113605	Klf2	1.37e-07	-0.0304606	0.00281648	Cables1	0.00010207	-0.181777	1	Zdhhc24	0.0103377	0.168135	1	Vbp1	0.0174069	-0.374405	1	Tex261	0.00295978	-0.179506	1	Saysd1	0.0121802	-0.32883	1	Atf4	0.0179379	-0.595885	1	Bola1	0.0261381	0.318804	1	Cisd1	1.02e-08	-0.174951	0.000209436	Mfsd13a	0.00843142
				Pi4kb	7.95e-06	-0.0983665	0.163315	Fam171b	5.63e-06	-0.0772133	0.115673	Igf1	1.44e-07	0.210954	0.00294831	Pla2g4a	0.00010253	-0.181288	1	Gm19325	0.0103401	0.19642	1	Gt(ROSA)26Sor	0.0175834	-0.277699	1	Kif1c	0.00297693	-0.330226	1	Zfp119a	0.0121948	-0.149277	1	Hk2	0.0179906	-0.436034	1	Hist2h2ac	0.0261381	0.506109	1	Tprkb	1.03e-08	-0.140217	0.000211147	Cd63	0.00851417
				Btf3	7.97e-06	-0.138504	0.163692	Eef1d	6e-06	-0.209194	0.123253	Isyna1	1.47e-07	-0.220126	0.00302579	Ctxn1	0.000103947	0.198438	1	Abca9	0.0103451	0.240148	1	Stx2	0.0180009	0.278779	1	Itm2b	0.00299053	-0.429827	1	Eya3	0.01245	-0.179345	1	Ncf2	0.0180693	-0.638279	1	Taf13	0.0261381	0.373446	1	Cyhr1	1.04e-08	-0.270403	0.000214341	Sugp1	0.00852626
				Ntm	8.25e-06	0.095779	0.169443	Rpgrip1	6.37e-06	0.166392	0.130804	1110038B12Rik	1.49e-07	0.246495	0.00305004	Ctps2	0.000104124	-0.121416	1	Sh2b2	0.01049	-0.184699	1	Psmg4	0.0181028	0.26765	1	Klc4	0.00299161	-0.293216	1	Fam114a2	0.0125641	-0.264006	1	Cd302	0.018168	0.358737	1	Fndc4	0.0261381	0.438331	1	Zfp771	1.04e-08	-0.168155	0.000214476	Ghr	0.00859759
				Tcea2	8.36e-06	-0.0553459	0.171713	D830030K20Rik	6.56e-06	0.0705762	0.134753	Srgap2	1.5e-07	-0.320866	0.00307217	Bckdhb	0.000105579	-0.112927	1	Herc2	0.010523	0.249087	1	Dph3	0.0181391	-0.427484	1	Wapl	0.00300886	-0.154688	1	Il4i1	0.0125752	-0.38393	1	Rnf103	0.0181848	-0.417008	1	Hscb	0.0261381	0.314578	1	Cck	1.07e-08	-0.32904	0.000219738	Coro1c	0.00860606
				Gm37494	8.5e-06	-0.182274	0.174615	Rundc3a	7.59e-06	-0.0280747	0.15578	Ldhb	1.59e-07	-0.235	0.00327298	Lgi4	0.000108089	0.159338	1	Cd300a	0.0106431	0.192087	1	St3gal5	0.018887	0.273458	1	Ssr3	0.00309549	-0.126417	1	Rbm3	0.0125953	-0.44393	1	Morf4l1	0.0185002	-0.577956	1	Stag3	0.0261381	0.466968	1	Glrx5	1.15e-08	-0.195867	0.000236467	Tm9sf4	0.00860774
				Ets1	8.8e-06	-0.156725	0.180761	E230029C05Rik	7.88e-06	-0.236231	0.161763	Ptn	1.74e-07	0.339782	0.00356672	Zfp954	0.000112102	-0.0835885	1	Prdx6	0.0107058	-0.169817	1	Diaph2	0.0192783	0.256406	1	Egfl7	0.00311979	-0.159817	1	Usp30	0.0126262	-0.131436	1	B3galt6	0.0186173	-0.37149	1	Lbx2	0.0261381	0.297867	1	Eif3i	1.19e-08	-0.355661	0.000244334	Decr1	0.00870794
				Caml	9.15e-06	-0.123052	0.187922	Thra	8.28e-06	-0.11841	0.170098	Zfp365	1.82e-07	0.155503	0.00374569	Epb41l2	0.000113545	-0.18061	1	Rbm7	0.0107759	-0.11904	1	Slc15a2	0.0193846	-0.357443	1	Stmn1	0.0031304	-0.227321	1	Naa50	0.0126288	-0.226152	1	Dera	0.0186173	-0.313706	1	Ppfibp1	0.0261381	0.278115	1	Scg5	1.2e-08	-0.332649	0.000246615	Trim35	0.00874679
				Hk2	9.22e-06	0.208799	0.189268	Ndrg2	8.38e-06	-0.0631126	0.17215	Syngr1	1.86e-07	0.214326	0.00381278	Cops9	0.000114381	0.31427	1	Snd1	0.0107837	0.22226	1	Ndufs4	0.019647	-0.394008	1	Bcl7c	0.0031465	-0.114668	1	Card6	0.0127242	0.327486	1	Wdr70	0.0186173	-0.375394	1	Leng1	0.0261381	0.325861	1	Micos10	1.23e-08	-0.335571	0.000253536	Bcar3	0.0088538
				Crlf2	9.47e-06	-0.207462	0.194439	Bloc1s1	8.51e-06	0.157887	0.174678	Arl10	1.9e-07	-0.235484	0.00391033	Olfml2b	0.000114694	0.144501	1	Snapc2	0.0110252	0.0735383	1	Alox5ap	0.0197015	0.276286	1	Tbl3	0.0031528	-0.127019	1	Sult1a1	0.0129158	-0.307224	1	Nipbl	0.0186199	-0.257401	1	Plpp5	0.0261381	0.367302	1	Baalc	1.31e-08	-0.32968	0.000269038	Cog5	0.00886953
				Exoc4	9.48e-06	-0.159991	0.194608	Lgals8	8.67e-06	0.307459	0.178061	Selplg	1.91e-07	-0.258016	0.00391816	Cdc42bpb	0.000114833	-0.12216	1	Edn1	0.0110252	0.0767769	1	Galnt1	0.0201081	0.312118	1	Ctxn1	0.0031713	0.519713	1	Akap10	0.0129465	-0.218573	1	Sar1b	0.0189063	0.000740987	1	Ccdc130	0.0261381	0.37821	1	Rab12	1.34e-08	-0.359883	0.000274965	Igf1r	0.00900418
				Smagp	9.72e-06	-0.0950717	0.199646	Akap13	8.72e-06	0.205498	0.179004	Rims1	2.03e-07	0.166614	0.00416285	Calr	0.000115892	-0.140638	1	Cdc37	0.0110497	-0.166174	1	Dynlt3	0.02018	-0.262438	1	1110059G10Rik	0.00330061	-0.25562	1	Hipk2	0.0129937	-0.307856	1	Slain2	0.0190111	0.432879	1	Zfpm1	0.0261381	0.463564	1	Wsb2	1.34e-08	-0.254564	0.000275586	Zfp710	0.00902593
				Rp2	1e-05	-0.167601	0.205257	Gm49980	8.81e-06	0.118833	0.180826	Ddah1	2.15e-07	0.184412	0.00441779	Cdk5rap3	0.00011618	-0.207075	1	Gm3667	0.0110535	0.0979093	1	Cnrip1	0.020341	-0.26203	1	Eef1b2	0.00335153	-0.176558	1	Slc4a2	0.0130201	-0.172294	1	Dnttip2	0.0190388	-0.370677	1	Oaf	0.0261381	0.26743	1	Tuba4a	1.34e-08	-0.130663	0.000276016	Atg7	0.00902964
				Zfp654	1.02e-05	-0.121556	0.20961	Gm10138	9.73e-06	0.209506	0.199796	Cox7a2	2.32e-07	0.268297	0.00476386	Ndufb1-ps	0.000116726	0.302298	1	Hexb	0.0110646	-0.136704	1	Cnp	0.0203732	-0.275871	1	Tmed2	0.00339911	-0.209905	1	Cnksr2	0.0130416	0.195393	1	Acsl3	0.019064	-0.26113	1	Ahi1	0.0261381	0.491694	1	Sirt2	1.46e-08	-0.231969	0.000299236	Ccdc85a	0.00905859
				Rps15	1.05e-05	0.167052	0.216506	Btg1	9.96e-06	0.225447	0.204402	Cd300a	2.36e-07	-0.265852	0.00484163	Ccr1	0.000117984	-0.434597	1	Dstn	0.0110803	0.252734	1	Enc1	0.0208493	0.261076	1	Eif4e	0.00339944	-0.110154	1	Sbf2	0.0130779	0.571261	1	Eif1a	0.0192507	-0.275221	1	Hace1	0.0261381	0.36519	1	Pkp4	1.57e-08	-0.305108	0.000321368	Ston2	0.0090789
				Gpx1	1.09e-05	0.236546	0.223461	Lgals3bp	1.07e-05	-0.267193	0.220276	Snx18	2.45e-07	-0.284781	0.00504047	Zfas1	0.000118768	0.246294	1	Ralgps2	0.011084	0.250101	1	Tmem60	0.0215099	-0.261294	1	Zfp68	0.00340418	-0.0888077	1	Trmo	0.0131651	-0.11835	1	Ndufb11	0.0193589	0.414756	1	Dnaaf2	0.0261381	0.58235	1	Cplx1	1.57e-08	-0.0676935	0.000322618	Ubxn6	0.00910543
				Arf5	1.11e-05	-0.152367	0.228042	Mid1	1.08e-05	0.175831	0.221283	Aldoa	2.61e-07	0.217184	0.0053674	Map4k5	0.000120808	-0.112859	1	Smim3	0.0111111	-0.148755	1	Epb41l3	0.0216036	-0.304741	1	Osbpl8	0.00343848	-0.213717	1	Chgb	0.013168	0.128984	1	Ppp1r11	0.0193677	-0.416034	1	Dmac2l	0.0261381	0.284402	1	Tubb5	1.63e-08	-0.252646	0.000334919	Dcaf10	0.00911152
				Dpy19l1	1.11e-05	-0.146333	0.228109	Adcy1	1.12e-05	-0.0365832	0.230751	Ctsc	2.75e-07	-0.247315	0.00565637	Bsg	0.00012222	-0.166838	1	B430306N03Rik	0.0111308	0.239076	1	Epc2	0.0222661	0.292826	1	Abce1	0.00345755	-0.128352	1	Hopx	0.013168	0.0935041	1	Pnn	0.0193884	-0.736059	1	Gm11361	0.0261381	0.518197	1	Stau2	1.63e-08	-0.228428	0.000335339	Gabrb3	0.00911152
				Camk1	1.12e-05	-0.147217	0.229306	Dapp1	1.17e-05	0.214601	0.239225	Slc2a5	2.86e-07	-0.273117	0.00587087	Gna13	0.000122868	-0.190326	1	Pigk	0.0112204	-0.127315	1	Dcakd	0.0224855	0.270829	1	Rbm4	0.00345839	-0.282499	1	Dusp8	0.013168	0.0889833	1	Eif4enif1	0.0194842	-0.300069	1	Josd1	0.0261381	0.252497	1	Selenom	1.66e-08	-0.0700884	0.000341349	B3gat1	0.00911152
				Tomm20	1.13e-05	-0.160643	0.231295	Fry	1.21e-05	0.162172	0.247992	Tmod2	2.87e-07	0.133104	0.00588757	Cdk6	0.000123939	-0.20796	1	Ramp1	0.011246	-0.268823	1	Mpc2	0.0229138	-0.294323	1	Hspa9	0.00346511	-0.231478	1	Ank3	0.013168	0.180642	1	Casd1	0.0195581	0.481196	1	Abhd10	0.0261381	0.506681	1	Ppp2r2c	1.7e-08	-0.259831	0.000348087	Cldn34c1	0.00911152
				Zfp365	1.13e-05	0.116592	0.231634	Lfng	1.25e-05	0.179148	0.2568	Sh3bgrl	2.97e-07	0.209958	0.00610091	Dennd1a	0.000126001	-0.192369	1	Kcnip3	0.011253	-0.125194	1	Tbl1xr1	0.0233738	0.313294	1	Fam173a	0.0034894	-0.213913	1	Rasl10b	0.013168	0.122873	1	Tmed7	0.019562	0.471254	1	Dlgap1	0.0261381	0.269658	1	R3hdm2	1.73e-08	-0.10234	0.000354853	Armc1	0.0091189
				Rbm7	1.15e-05	-0.157355	0.235882	Acsl6	1.26e-05	-0.0517389	0.258127	Ntm	3.12e-07	0.143449	0.00640883	Taf15	0.000126292	-0.153215	1	Gm15535	0.011253	-0.0999261	1	Pdcd4	0.0236061	0.362286	1	Fads2	0.00349112	-0.263241	1	Gria3	0.013168	0.090408	1	Btf3	0.0195862	-0.683777	1	Fam98a	0.0261381	0.338629	1	Gng3	1.84e-08	-0.29067	0.000378408	Polr2b	0.0091189
				Trim35	1.18e-05	-0.139551	0.241795	Ly6h	1.26e-05	-0.0392923	0.258127	Ifi30	3.14e-07	-0.28512	0.00643979	Adap2os	0.00012737	-0.208914	1	Zfp946	0.0112776	-0.127284	1	Prdx4	0.0236181	-0.261766	1	Zswim8	0.00351112	-0.17628	1	Tefm	0.0132225	-0.126535	1	Strn3	0.0196109	-0.602675	1	Prepl	0.0261381	0.407594	1	Mrpl48	1.85e-08	-0.179831	0.000379158	H2-K1	0.0091997
				Ube2d3	1.2e-05	-0.161754	0.246074	Psd	1.3e-05	-0.0278009	0.26646	Clic1	3.21e-07	-0.197642	0.00658815	Snta1	0.000129325	-0.1324	1	Cntln	0.0113434	0.142728	1	Nav2	0.0236285	0.261802	1	Smim14	0.00351634	-0.213515	1	Brd3os	0.0132684	-0.0710546	1	Ccnd3	0.0197224	-0.517959	1	Fam210a	0.0261381	0.388755	1	Neurl1a	1.89e-08	-0.295988	0.000388254	Prpsap1	0.00921302
				Psd3	1.21e-05	0.152029	0.248188	Qpct	1.32e-05	-0.103128	0.270626	Emp3	3.34e-07	-0.204877	0.00685731	Pou5f2	0.00012987	-0.102165	1	Lats2	0.0113669	0.285082	1	Gid4	0.023908	0.312315	1	Creg1	0.00351874	-0.35724	1	Msi1	0.0132684	-0.0454919	1	Adora3	0.0198675	0.575308	1	Gda	0.0261381	0.349844	1	Mlf2	1.96e-08	-0.198663	0.000403079	Pef1	0.0092593
				Ptgs1	1.21e-05	-0.132018	0.248599	Enpp2	1.44e-05	0.0106058	0.295388	Sez6	3.63e-07	-0.0292098	0.00744519	Ccr5	0.000134174	-0.230416	1	Pnp	0.0114627	-0.207778	1	Eif5a	0.0250925	-0.289804	1	Ntsr2	0.00357239	0.428932	1	1110006O24Rik	0.0132684	-0.0634679	1	Cpeb4	0.0199241	-0.504689	1	Pds5b	0.0262295	0.472934	1	Prelid1	1.97e-08	-0.260472	0.000404873	Brinp3	0.00937424
				Epop	1.24e-05	0.0556433	0.255491	Ccl24	1.46e-05	-0.16058	0.298787	Map1s	3.65e-07	-0.203347	0.00749598	Grik5	0.000135645	0.0671287	1	Ltbp4	0.0115359	0.0716934	1	Rtf1	0.0251052	0.319205	1	Commd2	0.00367921	-0.208515	1	Gm21814	0.0132684	-0.1028	1	Emc4	0.0202197	0.451897	1	Nfix	0.0266085	0.690598	1	Pgs1	2e-08	-0.240781	0.000410991	Tspan5	0.00941945
				AI987944	1.26e-05	-0.158734	0.257852	Kif5c	1.53e-05	-0.0918002	0.314588	Csmd3	3.7e-07	-0.314957	0.00760383	Eva1a	0.000136337	-0.145154	1	Clock	0.0115662	-0.206639	1	Dpy19l4	0.0252492	0.253371	1	Sdha	0.00368587	-0.161699	1	Usp29	0.0132684	-0.133599	1	Sptlc2	0.0202327	0.411776	1	Wwp2	0.0267807	-0.446702	1	Ppdpf	2.01e-08	-0.136625	0.0004134	Ccdc141	0.00950951
				Iars	1.26e-05	-0.139053	0.258705	Gstm1	1.54e-05	-0.0675518	0.315172	Aif1	3.72e-07	-0.191432	0.00763454	Lamb2	0.000140841	-0.0799758	1	Noc4l	0.0115825	0.166839	1	Dnajc3	0.0255075	-0.324032	1	Rgs10	0.0036877	-0.196792	1	Klk9	0.0132684	-0.0694768	1	Ndufa13	0.0208551	0.362376	1	Rrp36	0.0267807	-0.743233	1	Aco2	2.04e-08	-0.129997	0.000418627	Rlim	0.00951533
				Lag3	1.27e-05	0.249825	0.261093	Rrbp1	1.55e-05	0.131314	0.31794	Psd3	3.76e-07	0.123847	0.00771868	Rap1a	0.000142541	-0.173861	1	Rhoh	0.0116648	-0.307282	1	Sptbn1	0.0257847	0.268335	1	Hexb	0.00368895	-0.439092	1	D830024N08Rik	0.0132684	-0.0628272	1	Tor2a	0.0209498	0.408921	1	Bms1	0.0269085	-0.823904	1	Esd	2.11e-08	-0.341205	0.000432459	Rnf146	0.00965905
				Mogs	1.31e-05	-0.120766	0.268878	Atox1	1.57e-05	-0.228874	0.321402	1600012H06Rik	3.78e-07	-0.183656	0.00776262	Ifnar2	0.000143612	-0.139621	1	Gabra2	0.0116762	0.134607	1	Ccni	0.0260983	0.303982	1	Sec22a	0.00370575	-0.148888	1	Dbn1	0.0132684	-0.0703838	1	Rnpc3	0.0210541	-0.419294	1	Nrbp1	0.0269821	0.635211	1	Scp2	2.14e-08	-0.211431	0.000439221	Zeb2os	0.00968309
				Cfh	1.32e-05	-0.16898	0.270794	H2-K1	1.6e-05	-0.188248	0.327664	Lpcat3	3.9e-07	-0.248882	0.00801502	B3galnt2	0.000144885	-0.112125	1	Lpcat3	0.0117165	-0.242069	1	Tubb2b	0.0261046	-0.554486	1	Ube2m	0.00372465	-0.15955	1	Gm47428	0.0132684	-0.0985338	1	Ctsh	0.0212031	0.359576	1	Msl3	0.0269821	0.351276	1	Dctn1	2.23e-08	-0.28859	0.000458866	Egfl6	0.00969124
				mt-Nd6	1.32e-05	0.163701	0.271229	Tmem144	1.61e-05	0.19586	0.330991	Vps50	4.06e-07	-0.22065	0.00833759	Zfp24	0.000145916	-0.168968	1	Ssr4	0.0117324	-0.177722	1	Rab6a	0.0265158	0.352783	1	Slk	0.00374662	-0.0870196	1	Nckap5los	0.0132684	-0.0685374	1	Dop1a	0.0213256	-0.923179	1	Kdm3a	0.0270928	0.404891	1	Srpk2	2.24e-08	-0.19657	0.000460752	Rbm4b	0.00973575
				Anxa3	1.38e-05	-0.147246	0.282618	Ints6l	1.63e-05	-0.186449	0.33368	Rassf1	4.31e-07	-0.178487	0.00885186	Lcorl	0.000148359	-0.206518	1	Icosl	0.0117759	0.257372	1	Prpf38b	0.0272434	0.269412	1	Ppp1r14b	0.00376046	-0.288442	1	Rgs11	0.0132684	-0.0542294	1	Mycbp2	0.0215958	-0.575168	1	Myl6	0.0271862	-0.829588	1	Scd2	2.26e-08	0.458994	0.000464161	Stx7	0.00973634
				Appbp2	1.4e-05	-0.170165	0.287367	Olfml3	1.69e-05	0.161803	0.346882	Tomm7	4.32e-07	0.237054	0.00887817	Pantr1	0.000148478	0.199813	1	Cmc2	0.0117943	0.120411	1	Naa20	0.0273009	-0.289471	1	Blvrb	0.0037712	-0.182798	1	A830052D11Rik	0.0132684	-0.0976733	1	Yae1d1	0.0216654	-0.593004	1	Arhgap17	0.0273675	-0.845924	1	Cend1	2.27e-08	-0.275784	0.000466401	Tcf12	0.00975968
				Ocel1	1.4e-05	-0.108949	0.288193	Cwf19l2	1.69e-05	0.191174	0.347827	Timp2	4.34e-07	0.203977	0.0089162	Psmc4	0.00014969	-0.130245	1	Cmtm6	0.0118061	-0.219585	1	Stub1	0.0279725	0.265494	1	Clic1	0.00380383	-0.273169	1	Gm27239	0.0132684	-0.0806603	1	mt-Nd4	0.0216819	0.302721	1	Cst3	0.0274114	-0.450223	1	Srp9	2.3e-08	-0.171533	0.000471607	Zadh2	0.00982814
				Wtip	1.43e-05	-0.122426	0.293249	Gna15	1.74e-05	0.21588	0.35769	Uqcr11	4.4e-07	0.281422	0.00903168	Gpr165	0.000152447	-0.154766	1	Tgds	0.0118398	-0.164742	1	Wdr61	0.0281443	0.30358	1	Ubr4	0.00382425	-0.10712	1	Pdk1	0.0133329	-0.337507	1	Degs1	0.0218169	0.58097	1	Jam2	0.0274861	-0.798956	1	Pde2a	2.38e-08	-0.205549	0.000488813	Bicd2	0.00989193
				Sema4g	1.44e-05	-0.131008	0.295214	Cdk5rap1	1.75e-05	0.152896	0.359088	Ms4a6d	4.4e-07	-0.265559	0.00903453	Atox1	0.000153968	0.26479	1	Gtpbp10	0.0119113	0.127642	1	Tcp11l2	0.0282844	-0.269423	1	Vmp1	0.00385017	-0.154782	1	Ppp4r3b	0.0133524	-0.334608	1	Aldoc	0.0218286	0.7187	1	Ggta1	0.0277382	-0.364999	1	Ube2v1	2.39e-08	-0.152651	0.000491594	Blzf1	0.00990137
				Rpl22	1.44e-05	0.200005	0.295571	Prrc1	1.75e-05	-0.239423	0.359184	Mapt	4.47e-07	0.12536	0.00917613	Map3k14	0.000160255	-0.125434	1	Ccdc47	0.011936	0.25304	1	Knop1	0.0283415	0.310252	1	Aspscr1	0.00388502	-0.149155	1	Pkn1	0.0134291	-0.290159	1	Blmh	0.0219521	-0.534018	1	Ocel1	0.0282853	0.48094	1	Psmd7	2.53e-08	-0.315132	0.000518637	Fkbp4	0.00991869
				Entpd1	1.47e-05	0.183001	0.300885	Kif1a	1.8e-05	-0.00779355	0.370395	Calm1	5.01e-07	0.298585	0.0102808	Cox7a2	0.000161752	0.338532	1	Pag1	0.0120731	-0.208307	1	Ppp1r18	0.0285031	0.271705	1	Ndufa13	0.00392106	-0.147744	1	Srp68	0.0135036	-0.287061	1	Tmem60	0.0221295	0.579359	1	Brf1	0.0282853	0.383682	1	Zmiz2	2.6e-08	-0.25782	0.000533097	Zbtb18	0.00994081
				Sec11c	1.47e-05	-0.137411	0.301437	Lpar6	1.86e-05	0.248534	0.38165	Snn	5.01e-07	-0.211558	0.0102872	Tbc1d10b	0.000165482	-0.125662	1	Ube2f	0.0122323	-0.151495	1	Ube2a	0.0287852	-0.366277	1	Pepd	0.00394607	-0.0992351	1	Ccl2	0.0135123	0.296818	1	Cdk8	0.0221525	-0.790971	1	Pld1	0.028351	-0.676538	1	Qk	2.68e-08	0.530542	0.000550109	Bcl2l1	0.0099656
				Mdfi	1.49e-05	0.223776	0.306588	Fam107a	2.03e-05	-0.0378337	0.417785	Tomm6	5.05e-07	0.220825	0.010367	Spata2	0.000165878	-0.103289	1	Top1	0.0122552	0.326049	1	Slfn8	0.0288609	0.291835	1	Cebpa	0.00395377	-0.218065	1	Rabgap1l	0.0135406	-0.0970436	1	Tmx3	0.0223309	0.316426	1	Nefl	0.0286913	-0.165972	1	Numbl	2.72e-08	-0.254747	0.000558086	Ncoa2	0.0100187
				Lin7b	1.54e-05	-0.0164436	0.31704	Ntrk2	2.07e-05	-0.0698161	0.424707	Anapc13	5.85e-07	0.251068	0.0120176	Rasa3	0.00016725	-0.189067	1	Ccl24	0.0122561	-0.129037	1	Sdhaf3	0.0289321	-0.342787	1	Eif3h	0.00395902	-0.185544	1	Adprm	0.0135406	-0.0996117	1	Nav1	0.0224516	-0.512944	1	Grpel1	0.0288274	0.426974	1	0610012G03Rik	2.76e-08	-0.158667	0.00056638	Frmpd1	0.0100329
				Ppp1r16b	1.59e-05	0.0930751	0.32581	Atp1b3	2.07e-05	-0.213852	0.424956	Atp5mpl	6.13e-07	0.283956	0.012581	Rpl28	0.000167864	0.19695	1	Fkbp4	0.0123001	0.258017	1	Lbr	0.0299354	0.280417	1	Robo2	0.00398531	0.188833	1	P2ry12	0.0136657	-0.323294	1	E230029C05Rik	0.0224695	-0.519556	1	Gm10605	0.0291408	-0.515739	1	Qdpr	2.8e-08	-0.11997	0.000575361	Gpld1	0.0101456
				Sesn1	1.59e-05	-0.163211	0.326959	Gngt2	2.09e-05	-0.222448	0.42899	Selenop	6.23e-07	-0.19701	0.0127845	Slc1a2	0.000168297	0.296229	1	Ftl1-ps1	0.0123684	-0.276377	1	Myadm	0.0301912	0.341132	1	Crym	0.00410108	-0.266217	1	Slc2a1	0.0136779	-0.298555	1	Dctn4	0.0226432	-0.500849	1	Srrd	0.0294117	-0.327268	1	Cep170b	2.83e-08	-0.212249	0.000580778	Apoe	0.0101659
				Lcor	1.61e-05	-0.116885	0.331069	Gm4258	2.24e-05	0.194875	0.459475	Adrb2	6.72e-07	-0.254003	0.0137958	Nfe2l2	0.000173185	0.299859	1	Pdss1	0.012376	-0.087393	1	Farsb	0.0306962	-0.306354	1	Psma3	0.00412961	-0.287516	1	Hnrnpa0	0.0136785	-0.263658	1	Pak1	0.0227268	0.424716	1	Ptn	0.0294877	0.990554	1	Kctd13	2.9e-08	-0.263211	0.000594947	Ddr1	0.0102042
				Exosc3	1.67e-05	-0.111705	0.343175	Crybb1	2.27e-05	-0.248803	0.465565	Cox17	6.85e-07	0.236967	0.0140643	Sall1	0.000178305	-0.198108	1	Cybc1	0.0123936	-0.220125	1	Nuak1	0.0308123	0.279472	1	Glod4	0.00415863	-0.214736	1	Tbxas1	0.0136961	-0.354879	1	BC005537	0.0227286	-0.607151	1	Serinc3	0.0295186	-0.49959	1	Khdrbs3	2.99e-08	-0.0752412	0.000613604	Lrp1b	0.0102502
				Jam3	1.69e-05	-0.123184	0.347972	Atp5h	2.28e-05	-0.211025	0.467223	Itpkb	6.96e-07	-0.289049	0.0142885	Sh2b3	0.000179768	-0.164939	1	Poglut3	0.0125049	-0.162653	1	Parl	0.0311412	-0.301795	1	Anp32b	0.00419841	-0.274368	1	Tsc22d1	0.0137235	-0.263075	1	Creb1	0.0227771	0.554954	1	Bcl2	0.0295227	0.41253	1	Zfp523	3.21e-08	-0.273801	0.000659852	Ube2e2	0.0103606
				Ighm	1.7e-05	-0.194719	0.349575	Tuba1b	2.28e-05	0.169569	0.467342	Txndc15	8.29e-07	-0.198011	0.017017	Ppm1l	0.000180421	-0.147307	1	Hcar2	0.0125202	-0.0981405	1	Atn1	0.031263	-0.264507	1	St13	0.00420503	0.532727	1	Tlr7	0.0137289	-0.299441	1	E130102H24Rik	0.0228435	-0.614712	1	Slain2	0.0295227	0.419073	1	Syt7	3.38e-08	-0.188175	0.000694052	Ngef	0.0104456
				2001-03-01	1.72e-05	-0.150403	0.353173	Rapgef4	2.29e-05	-0.0139671	0.46976	Cadm2	8.42e-07	0.136322	0.0172915	9530082P21Rik	0.000181378	-0.0942001	1	Cdc14a	0.012555	-0.200567	1	Hp1bp3	0.0313233	0.282216	1	Cops4	0.00422716	-0.179421	1	Ly86	0.013737	-0.266208	1	Ptgds	0.0229592	1.12547	1	Isy1	0.0295227	0.383863	1	Fxyd7	3.43e-08	-0.11741	0.000704806	Gtf3c1	0.0105648
				Gcnt1	1.76e-05	0.198233	0.360368	Hist1h3e	2.31e-05	0.0609035	0.474078	Adap2os	8.54e-07	-0.205386	0.0175307	Pgap3	0.000181594	-0.0680774	1	Nrarp	0.0125755	-0.0605952	1	Atp6v0c	0.0316223	-0.257563	1	Snx1	0.0042392	-0.0843762	1	Pigyl	0.0137529	-0.151104	1	Dusp19	0.0229592	0.192801	1	Nrgn	0.0295227	0.649017	1	Edf1	3.46e-08	-0.230015	0.000710709	Acaca	0.0105807
				Esco1	1.83e-05	-0.160675	0.375089	Car2	2.32e-05	-0.0446102	0.476448	Slc3a2	8.61e-07	-0.217828	0.0176867	Amn1	0.000181854	-0.186222	1	Cxcl12	0.0125755	-0.0585812	1	Usp14	0.0319382	0.289424	1	Chst11	0.00424756	-0.151088	1	Atxn2l	0.0139562	-0.231508	1	Mapk8ip1	0.0229592	0.189073	1	Calm2	0.0296381	0.368442	1	Dda1	3.47e-08	-0.178439	0.000712086	Mvk	0.0106211
				Ctss	1.88e-05	0.0923745	0.386515	Gm48617	2.37e-05	0.0595519	0.48741	Slc25a5	9.13e-07	-0.236443	0.0187519	Lsm1	0.000181916	-0.122034	1	Pald1	0.0126185	-0.18115	1	Ube2l3	0.0321416	-0.277322	1	Ssh1	0.00425502	-0.168788	1	Rpl41	0.0140211	0.376508	1	Scg5	0.0229592	0.172405	1	Zcrb1	0.0298477	0.513802	1	Vegfb	3.49e-08	-0.266983	0.000715686	Itgb8	0.0107222
				E230029C05Rik	1.89e-05	-0.185447	0.388488	Hist1h4c	2.41e-05	0.0526907	0.495583	Dapp1	9.3e-07	-0.216341	0.0191047	Notch2	0.000182332	0.302147	1	Med16	0.0127714	0.150035	1	Plpp3	0.0322582	-0.909226	1	Ostf1	0.0042754	-0.270233	1	Meg3	0.0140635	0.610737	1	Negr1	0.0229592	0.359105	1	B3galnt1	0.02993	-0.530188	1	Pnmal2	3.62e-08	-0.325262	0.000742563	Erbb4	0.0108379
				Tmem135	1.92e-05	-0.148511	0.393835	Rps21	2.44e-05	0.161523	0.500527	Fam49b	9.34e-07	-0.231076	0.0191847	Jpt2	0.000185265	-0.0837954	1	Prmt7	0.0127758	-0.154805	1	Midn	0.0327351	0.304744	1	Il11ra1	0.00430537	-0.198315	1	Ppp2ca	0.0141208	-0.337247	1	Smim27	0.0229592	0.194526	1	Cask	0.02993	-0.510198	1	Mapt	3.7e-08	-0.0882955	0.000759109	Rpl39	0.0108453
				St13	1.93e-05	0.189607	0.395872	Susd3	2.51e-05	0.166564	0.514625	Fchsd2	9.72e-07	-0.305315	0.0199621	Ywhah	0.000188403	0.173899	1	Tcf12	0.0128191	-0.183984	1	Tkt	0.0328022	-0.328343	1	Micos13	0.0043184	-0.194441	1	Olfm1	0.0144749	0.232289	1	Gm38843	0.0229592	0.221449	1	Uqcr11	0.0300094	0.657325	1	Dlg2	3.78e-08	-0.0777107	0.000775954	Adgrl3	0.0108909
				Ppp1r15b	1.94e-05	-0.163632	0.398104	Luzp2	2.52e-05	-0.0339064	0.516986	Nrip1	9.89e-07	-0.359803	0.020316	Chst7	0.000194621	-0.130896	1	Epn1	0.0128832	0.239629	1	Dnajc1	0.0330821	0.314445	1	Tacc3	0.00434272	-0.0851153	1	Polr3a	0.0145873	-0.195763	1	Rinl	0.0229592	0.312525	1	Galnt1	0.0304236	0.703271	1	Glo1	4.06e-08	-0.17466	0.000833902	Slc12a4	0.0109021
				Rsl1d1	2e-05	-0.182547	0.411405	Ifi27	2.55e-05	-0.208994	0.523586	Prex1	1.01e-06	-0.209227	0.0207187	Eif3k	0.000194829	-0.140873	1	Cabp1	0.0129392	0.127771	1	Mrpl4	0.0332753	-0.356921	1	Nipa1	0.00434272	-0.0706097	1	Gm34589	0.0147775	-0.325567	1	Bloc1s1	0.0229592	0.130541	1	Ndufv3	0.0304468	0.423773	1	Ntan1	4.09e-08	-0.238481	0.000839361	Tmem80	0.011077
				Bsg	2.08e-05	-0.12021	0.427148	Pea15a	2.61e-05	-0.198875	0.53497	Tm2d3	1.06e-06	-0.196648	0.021783	Vcpip1	0.000195539	-0.225061	1	Sec62	0.0129531	0.336845	1	Slc15a3	0.033294	0.358329	1	Ing1	0.00435179	0.332828	1	Akap9	0.0148226	0.503259	1	2810001G20Rik	0.0229592	0.313005	1	Rad23b	0.0306096	0.473901	1	Ndufa11	4.16e-08	0.0467792	0.000853198	Chrdl1	0.0111553
				Camk2n1	2.12e-05	0.481965	0.436223	Sparc	2.68e-05	-0.107645	0.550301	Rtn4	1.08e-06	-0.270199	0.0220982	Frmd4b	0.000197528	-0.195982	1	Nsun6	0.0131591	0.24071	1	Gngt2	0.0333238	0.252121	1	Marf1	0.0043591	0.488028	1	Ppp5c	0.0148251	-0.185591	1	Spns2	0.0229592	0.271172	1	Mttp	0.0306206	-0.56495	1	Sh3glb2	4.26e-08	-0.0540333	0.000874394	Meg3	0.0112073
				Hacd2	2.14e-05	-0.135385	0.438568	Gmfg	2.73e-05	-0.184096	0.561094	Plxnb2	1.1e-06	-0.223086	0.0225586	Maco1	0.000200217	-0.122504	1	Hras	0.013198	-0.340427	1	Cipc	0.0336371	-0.253685	1	Rps15a	0.00437438	0.148091	1	Bfar	0.0149019	-0.173942	1	Smyd4	0.0229592	0.305308	1	Gpx1	0.030723	0.380793	1	Fsd1	4.3e-08	-0.255949	0.0008822	Ank2	0.0112712
				Osbpl11	2.16e-05	-0.179021	0.444377	Olfr1033	2.75e-05	-0.069938	0.565282	Ywhah	1.11e-06	0.235523	0.0227202	Tmem43	0.000200384	-0.121409	1	Ints10	0.0132803	-0.261035	1	Dio2	0.0340886	0.30026	1	Rpl19	0.00442703	-0.12816	1	Pspc1	0.0149716	-0.230985	1	Gm11423	0.0229592	0.261676	1	Pithd1	0.0308064	0.335937	1	Cox5b	4.33e-08	-0.299933	0.000888244	Kcnn2	0.0113351
				Nfe2l2	2.17e-05	0.212402	0.44629	Myl6	2.87e-05	-0.172133	0.590196	Ndufs5	1.13e-06	0.235727	0.0232596	Stt3b	0.000206479	-0.186847	1	Nod1	0.0134105	0.118097	1	Rab8b	0.0351374	0.280302	1	Sucla2	0.00444334	-0.114574	1	Traf3ip1	0.0153254	-0.198573	1	Rundc3a	0.0229592	0.165054	1	Tmem70	0.0308169	0.359263	1	Podxl2	4.34e-08	-0.271374	0.000891568	Trpm3	0.0113819
				Ibtk	2.19e-05	-0.0831668	0.449929	Selenos	2.89e-05	0.19953	0.59282	Neurl1a	1.15e-06	-0.253477	0.0236015	Trit1	0.000207332	-0.107395	1	Trim68	0.0135637	0.121874	1	Lars2	0.0353172	-0.864273	1	Tmem134	0.00445994	-0.17156	1	Limd1	0.0153254	-0.191595	1	Arl4a	0.0229592	0.428855	1	Ncaph	0.0308169	0.613081	1	Egln1	4.42e-08	-0.156338	0.000907519	Impa1	0.0114188
				Rpl17	2.2e-05	0.140775	0.452702	Rassf3	2.91e-05	-0.130994	0.597762	2900052N01Rik	1.17e-06	0.134624	0.0241029	Ifi204	0.000207472	0.0717851	1	Rpl12	0.0135926	-0.146562	1	Phgdh	0.0359388	-0.424755	1	Tomm20	0.0044644	-0.161508	1	Tcaf1	0.0153751	0.162246	1	Dimt1	0.0229592	0.184763	1	Pgrmc1	0.0311821	0.389662	1	Stx1b	4.42e-08	-0.253804	0.000908139	Wdr53	0.0115569
				Map4k5	2.25e-05	-0.120072	0.461001	Slc15a3	3.04e-05	0.227812	0.623949	Vdac2	1.23e-06	-0.226424	0.0251559	G530011O06Rik	0.000208225	0.356965	1	Clasp2	0.0136402	-0.25199	1	Notch2	0.0361605	0.2694	1	Psmb8	0.00449661	-0.263071	1	Xbp1	0.0153777	0.408805	1	Dbx2	0.0229592	0.279699	1	Rhob	0.0316184	-0.854494	1	Camta2	4.44e-08	-0.258115	0.000911833	Ndfip1	0.0115677
				Rtn4rl1	2.25e-05	-0.156625	0.461934	Dazap1	3.11e-05	-0.180924	0.638811	Ptpn1	1.27e-06	-0.231962	0.0261715	Rnf180	0.000210245	-0.13884	1	Camkk2	0.013659	-0.27016	1	Khdrbs1	0.0368642	0.305112	1	Aqp4	0.0045192	-0.284566	1	Eef2	0.0155142	0.313613	1	Cacnb3	0.0229592	0.234082	1	Eif2d	0.0319425	-0.223048	1	Gm2000	4.44e-08	-0.356665	0.00091226	Pop7	0.01158
				Fchsd2	2.26e-05	-0.176735	0.464419	Gtf2b	3.22e-05	0.194211	0.661908	Hnrnpk	1.36e-06	-0.186119	0.0279918	Fam13b	0.000210667	-0.180622	1	Arfip2	0.0136978	-0.17152	1	Fam111a	0.0388995	0.276996	1	Nexn	0.00458632	-0.202637	1	Rheb	0.0156267	-0.318614	1	C330018D20Rik	0.0229592	0.21712	1	Ddx59	0.0319425	-0.231065	1	Atp5h	4.5e-08	-0.262838	0.00092448	Topors	0.0116307
				Gm11772	2.32e-05	-0.0685624	0.476161	Cck	3.27e-05	-0.0442083	0.670645	Slc15a3	1.37e-06	0.227215	0.0280462	Hipk1	0.000212126	-0.120409	1	Kmt5c	0.0137108	0.187285	1	Snx14	0.0393009	0.274279	1	Myh9	0.00459023	-0.27152	1	Siae	0.0156887	-0.244921	1	Tmem179b	0.0229624	0.460478	1	Rgs5	0.0319425	-0.0907515	1	Spr	4.59e-08	-0.268542	0.000941661	2003-09-01	0.0117212
				Adprhl2	2.35e-05	-0.121685	0.482149	Sncb	3.29e-05	-0.0617604	0.675176	Tpst2	1.37e-06	-0.234205	0.0280494	Itgam	0.000212812	-0.158949	1	Oxsr1	0.0137155	0.215569	1	Cct2	0.0394069	0.304284	1	Cavin1	0.00462763	-0.164349	1	Txndc9	0.0157178	-0.357563	1	Cops4	0.0229632	-0.605229	1	A430110L20Rik	0.0319425	-0.223926	1	Bcan	4.6e-08	-0.17224	0.000944864	Osgin2	0.0117274
				Cd84	2.38e-05	0.238689	0.489581	G730003C15Rik	3.29e-05	0.0700187	0.675285	H2-T22	1.39e-06	-0.155395	0.0285284	Nacc2	0.000213623	-0.130977	1	mt-Co2	0.0137641	-0.148529	1	Olig1	0.039714	-0.263343	1	Lsp1	0.00463999	-0.0962315	1	Pten	0.0157309	-0.309613	1	Slc39a9	0.0231367	0.363059	1	Ppp1r26	0.0319425	-0.362162	1	Pmm1	4.99e-08	-0.0711378	0.0010241	AC109619.1	0.0117368
				Slamf8	2.39e-05	-0.117719	0.490409	Pgls	3.48e-05	-0.18355	0.714626	Atp2b2	1.43e-06	0.128691	0.0293698	Rpl27a	0.000216097	0.146463	1	Max	0.0137704	-0.217532	1	Snap47	0.0401769	-0.307677	1	Pskh1	0.00465792	-0.114449	1	Zcchc10	0.0157525	-0.179944	1	Gigyf1	0.0232529	-0.401298	1	Kiz	0.0319425	-0.379521	1	Phpt1	4.99e-08	-0.0912132	0.00102521	Lysmd2	0.0117387
				Gdi2	2.47e-05	-0.126934	0.507658	AC160336.1	3.51e-05	0.133656	0.72104	mt-Nd5	1.46e-06	0.327752	0.0299635	Sipa1l2	0.00021712	-0.18368	1	Trip12	0.0137741	-0.235625	1	Txnl1	0.0403793	-0.256886	1	Myo1e	0.00470557	-0.151225	1	Tsc22d4	0.0159203	0.315071	1	Gxylt1	0.0233532	-0.400291	1	Acot8	0.0319425	-0.27996	1	Ddrgk1	5.01e-08	-0.150351	0.00102864	Ctsd	0.0117893
				Cfl1	2.49e-05	-0.131475	0.512044	Cebpz	3.57e-05	0.182385	0.732507	Psma5	1.47e-06	-0.232063	0.0300872	Txnip	0.000222266	-0.197472	1	Eif2ak2	0.0139076	-0.27181	1	Pcmt1	0.0408957	-0.284403	1	Zscan12	0.00471904	-0.106696	1	Atp1b2	0.0159853	0.323748	1	Vps35	0.0234882	-0.621522	1	Zfp335os	0.0319425	-0.160192	1	Ndufa10	5.4e-08	-0.176351	0.00110846	Fstl1	0.0118364
				Ppt2	2.5e-05	-0.143902	0.514228	Hspb3	3.58e-05	-0.0670902	0.734178	Sirpa	1.49e-06	-0.277651	0.0306725	Naa35	0.00022373	-0.196323	1	Qrich1	0.0139291	-0.225004	1	Cd320	0.0409345	-0.319886	1	Nipsnap3b	0.00475952	-0.257424	1	Psmd8	0.0160293	-0.254273	1	M6pr	0.0238716	0.475532	1	Gm42869	0.0319425	-0.346897	1	Akt1	5.47e-08	-0.214816	0.00112412	Krt10	0.0118858
				H2-Oa	2.59e-05	-0.135467	0.531053	Brsk1	3.58e-05	-0.0651272	0.73494	Tgfbr1	1.5e-06	-0.226447	0.0308965	Casp4	0.000223868	-0.142233	1	Gm15567	0.0139546	0.0448885	1	Rbfox2	0.0409395	0.3355	1	Fkbp8	0.00478254	-0.166202	1	Zfp553	0.0160393	-0.187986	1	Rrp1	0.0239511	-0.443979	1	Ptger3	0.0319425	-0.237556	1	Psmb6	5.49e-08	-0.199281	0.0011272	Ak6	0.0119256
				Hif1an	2.6e-05	-0.106351	0.532931	Ktn1	3.73e-05	0.188758	0.765976	Rpl7a	1.52e-06	0.156223	0.03117	Sema4g	0.000223969	-0.132948	1	Avpr2	0.0139546	0.0667525	1	Ang	0.0419883	0.255218	1	Pcna	0.00478388	-0.0657133	1	Irgm2	0.0161027	0.451371	1	Plau	0.0243515	0.576395	1	Fbxl4	0.0319425	-0.234084	1	Ankrd40	5.51e-08	-0.266984	0.00113036	Ubac1	0.0119999
				Ak2	2.6e-05	-0.136528	0.534605	Ttyh1	3.74e-05	-0.0277728	0.768643	Ctss	1.55e-06	0.124776	0.0318588	Rab39	0.000224457	-0.159152	1	Chrdl1	0.0139546	0.103815	1	Lcp2	0.0420523	0.285447	1	Sh3tc1	0.00481208	-0.0604289	1	Ptprj	0.0162447	-0.0849024	1	Hnrnpl	0.024772	-0.445392	1	Zscan20	0.0319425	-0.243715	1	Fads1	5.51e-08	-0.235155	0.00113053	Mad2l1bp	0.0120207
				Cyth4	2.61e-05	-0.118876	0.536232	Hist1h4a	3.75e-05	0.0473559	0.770659	E230029C05Rik	1.64e-06	-0.339179	0.0336144	Map2	0.000225616	0.270748	1	Tro	0.0139546	0.0626394	1	Ptn	0.0425217	-0.535886	1	Lyst	0.00481215	-0.173871	1	Lgmn	0.0163259	-0.198751	1	Fn1	0.0247757	-0.387236	1	Slc25a33	0.0319425	-0.212112	1	Gatad1	5.58e-08	-0.210671	0.00114545	Lpar6	0.0120466
				Ormdl2	2.64e-05	-0.151161	0.542395	Kansl1	3.88e-05	0.193142	0.797469	Ndfip1	1.66e-06	-0.245719	0.0340921	Gss	0.000228332	-0.0752707	1	Cd164	0.0140075	-0.226859	1	Blnk	0.0426166	0.31373	1	Pycard	0.0048449	-0.306766	1	Dnajc21	0.0163557	-0.304769	1	Mrpl44	0.0247757	-0.257596	1	Gm42726	0.0319425	-0.422035	1	Sin3b	5.6e-08	-0.19988	0.0011505	Gm42418	0.0122168
				Rnf121	2.67e-05	-0.115155	0.548004	Gm42726	4e-05	0.097493	0.821381	Erp44	1.67e-06	-0.169599	0.0342777	C1ql3	0.000228914	0.0814859	1	Bud13	0.0140097	-0.124291	1	1110065P20Rik	0.0430606	-0.274807	1	Uvrag	0.00484723	-0.219549	1	Odc1	0.0165662	-0.131367	1	Slc39a12	0.0247757	-0.456192	1	Fam216a	0.0319425	-0.159277	1	Hcfc1r1	5.62e-08	-0.198684	0.00115347	Vps36	0.0123918
				Cmtm7	2.68e-05	0.222892	0.549912	Cbx3	4.12e-05	0.253723	0.845263	Gpr155	1.82e-06	-0.214028	0.0374537	Srsf6	0.000229398	-0.143515	1	Rpl32	0.0140604	-0.172905	1	Slc6a11	0.0432761	-0.367418	1	Mapk3	0.00485861	-0.202756	1	Cops4	0.0166265	-0.265587	1	AV099323	0.0247757	-0.368262	1	4930590J08Rik	0.0319425	-0.278638	1	B230334C09Rik	5.86e-08	-0.269284	0.00120403	Gna12	0.0124152
				Rnf138	2.72e-05	-0.149782	0.558581	Bsg	4.22e-05	-0.166021	0.865449	Mid1	1.89e-06	0.195934	0.0387273	Adcy9	0.000234192	-0.0789179	1	Dynlrb1	0.014141	-0.232643	1	Ddx18	0.0437009	0.339721	1	AB124611	0.00487503	-0.0729266	1	Bcdin3d	0.0166337	-0.277821	1	Aar2	0.0247757	-0.640078	1	4732471J01Rik	0.0319425	-0.219184	1	Adarb1	5.9e-08	-0.27623	0.00121124	Spata3	0.0124221
				Capza2	2.81e-05	-0.117284	0.575946	Psat1	4.29e-05	-0.114171	0.881043	Laptm5	1.92e-06	-0.135732	0.0394199	Gm17435	0.000236442	-0.0730041	1	Man1a2	0.0142185	0.210976	1	Eif3c	0.0443645	0.359771	1	Cltb	0.00491571	-0.205536	1	Pck2	0.0166403	-0.158287	1	Prkab2	0.0247757	-0.332929	1	Ntrk3	0.0319425	-0.106249	1	Snrpn	6.11e-08	-0.207231	0.0012546	Gm43260	0.0124221
				Selenop	2.87e-05	-0.132691	0.589658	Btnl2	4.34e-05	0.0215024	0.890503	Cd276	1.96e-06	-0.103382	0.040168	Ltc4s	0.000236821	0.27474	1	Zcchc7	0.0142697	0.23106	1	Sucla2	0.0445021	-0.275593	1	2005-03-01	0.0049545	-0.188915	1	Ssr2	0.0167434	-0.284476	1	Wars2	0.0247757	-0.287731	1	Fbxl19	0.0319425	-0.221637	1	Gpm6a	6.38e-08	0.602379	0.00130943	Ptdss2	0.0124922
				Trank1	2.91e-05	-0.0209414	0.59702	Vps13c	4.36e-05	0.134829	0.894276	Mcl1	2e-06	-0.278	0.0410961	Pald1	0.000238551	-0.160703	1	Wars	0.0143194	-0.0427965	1	Cir1	0.0449305	0.262597	1	Trappc6b	0.00496417	-0.234688	1	Eif2ak1	0.0169163	0.445703	1	Gm43848	0.0247757	-0.234004	1	Lig4	0.0319425	-0.298681	1	Polr2m	6.38e-08	-0.0920301	0.00131075	Fth1	0.0125019
				Pomt1	2.95e-05	-0.10639	0.606335	Pnp	4.44e-05	0.178588	0.910699	Mdfi	2.02e-06	0.153481	0.0415675	mt-Nd4	0.000240065	-0.116042	1	Abca2	0.0143276	-0.144642	1	Parvg	0.045445	0.264111	1	Ctnna1	0.00496507	-0.11719	1	Cebpb	0.0170249	-0.264753	1	Dmac1	0.0247757	-0.309438	1	Atp11a	0.0319425	-0.257799	1	Anapc16	6.66e-08	-0.291382	0.00136822	Pdcl3	0.0125961
				Lars2	2.98e-05	-0.14655	0.612663	Pag1	4.79e-05	-0.139061	0.983902	Gdi2	2.05e-06	-0.231792	0.0421026	Cd74	0.000241022	-0.198984	1	Specc1	0.01436	0.264279	1	Cttnbp2nl	0.0456367	0.250125	1	Txnl1	0.00497168	-0.220401	1	Dusp22	0.0170504	-0.226972	1	Trip6	0.0247757	-0.321159	1	Gm45250	0.0319425	-0.240097	1	Mzt1	6.8e-08	-0.175664	0.00139597	Dicer1	0.0127634
				Gas6	3.02e-05	-0.124952	0.619278	Eps8l1	4.88e-05	0.0823984	1	Clec5a	2.06e-06	-0.25727	0.042219	Nipsnap3b	0.0002416	-0.159057	1	Nhej1	0.014363	-0.0772693	1	Cirbp	0.0458566	-0.275448	1	Hp1bp3	0.00498192	0.577245	1	Fam98b	0.0171201	-0.0744855	1	Gmcl1	0.0247757	-0.295534	1	Klf2	0.0319425	-0.211651	1	Htra1	6.84e-08	-0.16767	0.00140367	Adarb1	0.0128353
				Gm6277	3.04e-05	-0.11332	0.623781	Htra3	4.91e-05	-0.100543	1	Eif3f	2.14e-06	0.196821	0.043946	Atp6v0a2	0.000242644	-0.207412	1	0610039K10Rik	0.014363	-0.0877051	1	C3ar1	0.0459939	0.311881	1	Fam219a	0.00498245	-0.0681022	1	Ptcd3	0.0173788	-0.168446	1	Gdpgp1	0.0247757	-0.216015	1	Gm10638	0.0319425	-0.207096	1	Hpcal4	6.91e-08	-0.321555	0.00141782	Elmo1	0.0128353
				Zfp871	3.05e-05	-0.159033	0.626003	Gm16337	4.94e-05	0.056101	1	Nfam1	2.16e-06	-0.221754	0.044254	Hic2	0.00024594	-0.0966646	1	Lingo2	0.014363	-0.0743858	1	Relch	0.0471482	0.260351	1	Bcap29	0.00504069	-0.0627428	1	Usp46	0.0175426	0.259988	1	Tbrg1	0.0247757	-0.2914	1	Tspyl4	0.0319425	-0.300047	1	Plxnb1	7.03e-08	-0.163518	0.00144336	Nrgn	0.0129424
				Zfp976	3.07e-05	-0.129494	0.630161	Ak1	4.94e-05	-0.182496	1	Asrgl1	2.21e-06	0.139334	0.0453901	Tbl3	0.000250225	-0.111788	1	Lca5	0.014363	-0.0658211	1	Elmod2	0.0472653	0.26236	1	Mrpl43	0.00509113	-0.248012	1	Cd302	0.0176592	-0.33638	1	Bsn	0.0247757	-0.214076	1	Rtkn2	0.0319425	-0.256887	1	Hdhd2	7.12e-08	-0.0173076	0.00146189	Stk38	0.012971
				Yae1d1	3.07e-05	-0.116074	0.630412	Samd11	5.01e-05	-0.0633766	1	Oasl2	2.22e-06	0.171567	0.0455492	Arhgef17	0.000252164	0.0386108	1	Gm40773	0.014363	-0.0592311	1	Cnot4	0.0476635	0.299828	1	Lamtor4	0.00516134	-0.282513	1	Slc35b1	0.017684	-0.281917	1	Bcr	0.0247757	-0.298098	1	Agap2	0.0319425	-0.371886	1	Ppfia3	7.16e-08	-0.14105	0.00146976	Grk3	0.0130398
				Gfer	3.09e-05	-0.139482	0.633535	Ptn	5.05e-05	-0.102525	1	Ltb	2.23e-06	0.0646257	0.0457262	Plxnb2	0.000252428	-0.176467	1	Hells	0.014363	-0.0898864	1	Eef1d	0.0494821	-0.287022	1	Rps27a	0.00518134	0.145454	1	Mmd2	0.017853	0.0871295	1	Actr6	0.0247757	-0.302194	1	Spryd4	0.0319425	-0.367167	1	Wdr13	7.37e-08	-0.097709	0.00151223	Rbsn	0.013146
				Ralgps1	3.13e-05	-0.120425	0.641739	Cebpa	5.07e-05	0.17787	1	Kcnk13	2.26e-06	-0.187138	0.0463835	Lin7c	0.000253748	-0.119428	1	Dip2b	0.0145652	0.219471	1	Hacd2	0.0506293	-0.35104	1	Ddost	0.00524888	-0.0385502	1	Mtus2	0.017853	0.135912	1	Kcnmb4	0.0247757	-0.350315	1	Gm45606	0.0319425	-0.266639	1	Hipk1	7.58e-08	-0.199677	0.00155689	2810002D19Rik	0.0132606
				Aass	3.13e-05	0.0591408	0.643272	Lsamp	5.4e-05	-0.0456497	1	Dmac2	2.29e-06	-0.149104	0.0470263	Fam104a	0.00025505	-0.161574	1	Ccdc171	0.0147174	0.201799	1	Ndufb9	0.0507012	-0.686265	1	Slc25a11	0.00528658	-0.165016	1	Thoc3	0.0179305	-0.165059	1	Sh3pxd2b	0.0247757	-0.281388	1	Prkch	0.0319425	-0.18604	1	Ncald	7.79e-08	-0.217898	0.00160022	Iffo1	0.0133175
				Gria2	3.15e-05	0.049253	0.646017	Slc2a5	5.43e-05	-0.19945	1	Ctsf	2.31e-06	-0.207372	0.0474046	Scfd1	0.000256534	-0.127243	1	Rpl13	0.0148022	-0.0631721	1	Anp32e	0.050815	0.321986	1	Eif4b	0.00529619	-0.235582	1	1600020E01Rik	0.0179438	0.243005	1	Mir22hg	0.0247757	-0.209735	1	Aldh6a1	0.0319425	-0.569329	1	Tspan17	7.8e-08	-0.245421	0.00160111	Tyw1	0.0133825
				Chchd10	3.19e-05	-0.0312701	0.655062	Filip1l	5.51e-05	0.269724	1	Kansl1l	2.37e-06	-0.194099	0.0486047	Susd3	0.000257996	-0.199865	1	Ppib	0.0150853	-0.0832761	1	Atp5f1	0.0517295	-0.28188	1	Use1	0.00538446	-0.164874	1	Hp1bp3	0.0179651	0.379011	1	Mrpl10	0.0247757	-0.283962	1	Gm46378	0.0319425	-0.302036	1	Mpped1	7.88e-08	-0.0321588	0.00161888	Xist	0.0134438
				Gsdme	3.25e-05	-0.130435	0.668251	Ccl9	5.51e-05	-0.26411	1	Rps4x	2.42e-06	0.120187	0.0497636	Tlr13	0.000258803	-0.177692	1	Ncoa3	0.0151584	-0.274422	1	Ppp1r9a	0.0527186	0.310019	1	Ppia	0.00540547	-0.164305	1	Gpr84	0.0182353	-0.561605	1	Rundc1	0.0247757	-0.270239	1	Gm19605	0.0319425	-0.345226	1	Ech1	7.89e-08	-0.128704	0.00161942	Rplp2	0.0134971
				Tubb4b	3.28e-05	-0.136422	0.672436	Scd1	5.57e-05	-0.0432817	1	BC035044	2.48e-06	-0.214027	0.0508638	Tmem44	0.000259214	-0.118918	1	Crtc1	0.0151595	-0.127139	1	Tubb2a	0.053456	-0.398086	1	Pdcd2	0.00542118	-0.146836	1	Kdm5a	0.0183496	-0.255866	1	1700123O20Rik	0.0247757	-0.137188	1	Kdm1b	0.0319425	-0.495083	1	Cmtm4	8.06e-08	-0.246829	0.00165471	Mical2	0.013525
				Lifr	3.31e-05	-0.192624	0.67928	Sapcd1	5.63e-05	0.0601994	1	Shank1	2.53e-06	0.304219	0.0518951	Rps2	0.000259717	-0.191074	1	Sppl3	0.0153539	0.295074	1	Sdhd	0.0535956	-0.272687	1	Hbs1l	0.00544126	-0.217878	1	Zfp568	0.0184853	-0.193172	1	Irak4	0.0247757	-0.371802	1	Sncb	0.0319425	-0.243932	1	Ube2l3	8.07e-08	-0.107841	0.00165751	Cox5b	0.0135452
				Nrf1	3.37e-05	-0.125938	0.691443	Celf5	5.74e-05	-0.0602241	1	Nrsn1	2.63e-06	0.232452	0.0539389	Nrf1	0.000260142	-0.125756	1	Wwp1	0.0153558	0.293212	1	Anapc11	0.054879	-0.313471	1	Asf1a	0.00545737	-0.186404	1	Rps2	0.0185809	-0.270299	1	Umps	0.0247757	-0.257865	1	Pou5f2	0.0319425	-0.269569	1	Prdx2	8.14e-08	-0.215038	0.0016707	2006-03-01	0.0136258
				Usp38	3.37e-05	-0.131594	0.692131	Ndufs2	5.93e-05	-0.169799	1	Ppp2r2c	2.71e-06	0.154027	0.0555699	Csmd3	0.000262629	-0.237016	1	Myh9	0.0154903	-0.142424	1	Tnks2	0.0552132	0.312538	1	Ppp4r3b	0.00560273	-0.114075	1	Gm48855	0.0186508	-0.258783	1	Urb1	0.0247757	-0.229212	1	5830448L01Rik	0.0319425	-0.234647	1	Dad1	8.72e-08	-0.203715	0.00179071	Gusb	0.0136386
				Gp9	3.39e-05	-0.136553	0.695301	Trim9	6.03e-05	-0.0433194	1	Cd86	2.81e-06	-0.25123	0.0576987	Psma1	0.000264734	-0.196886	1	Tm9sf3	0.0155555	0.289841	1	2006-03-01	0.0553377	0.266808	1	Prdx2	0.00565315	-0.142725	1	Wdr74	0.0187955	0.256708	1	Zfp983	0.0247757	-0.243957	1	Rcbtb1	0.0319425	-0.232288	1	Aip	8.76e-08	-0.257023	0.00179938	N6amt1	0.0136655
				Tle4	3.41e-05	0.239515	0.700015	Furin	6.19e-05	0.180622	1	Smo	2.87e-06	-0.211857	0.0589724	Fmnl3	0.000269313	-0.213412	1	Timm44	0.0155835	0.16087	1	Top1	0.0553856	0.345187	1	Cenpb	0.00566979	-0.0749042	1	Fam53c	0.0188812	-0.149871	1	Rhbdl1	0.0247757	-0.166251	1	Ednrb	0.0319425	-0.212375	1	Rnf187	8.83e-08	-0.167285	0.00181362	Lbh	0.0136815
				Cd14	3.49e-05	-0.153625	0.716274	Zfp955a	6.4e-05	0.130363	1	Inpp5d	2.91e-06	-0.245322	0.0597129	Resf1	0.000269792	-0.192205	1	Tango2	0.0156199	-0.333822	1	Nr1d2	0.0555105	0.254537	1	Derl1	0.00570513	-0.229708	1	Npm3	0.0189775	-0.127175	1	Zbtb22	0.0247757	-0.177531	1	Adsl	0.0319425	-0.324814	1	Thy1	8.88e-08	-0.17825	0.00182278	Ccny	0.0136815
				Fam129b	3.51e-05	-0.0633899	0.720767	Gnas	6.44e-05	-0.183901	1	Ube2d3	2.91e-06	-0.216751	0.0597722	Pprc1	0.000276104	-0.161033	1	Dand5	0.015665	0.158785	1	Nudt3	0.0556356	0.285821	1	Sqor	0.00572838	-0.242396	1	Sqstm1	0.0192296	0.380679	1	Rrp36	0.0247757	-0.154853	1	Xpnpep3	0.0319425	-0.232526	1	Aamdc	9.1e-08	-0.182854	0.00186778	Rarres2	0.0137208
				Atp6ap2	3.57e-05	-0.169818	0.732349	Atp6v0a1	6.47e-05	0.206762	1	Snap25	2.93e-06	0.150924	0.0602393	Prmt1	0.000276613	-0.106621	1	Pet100	0.0156881	0.295169	1	Polr1d	0.0559435	-0.351607	1	Smpdl3a	0.00585915	-0.188466	1	Hpcal4	0.0194379	0.21607	1	Fmnl1	0.0249608	0.27358	1	2610020C07Rik	0.0319425	-0.226907	1	Ppp1ca	9.24e-08	-0.146981	0.00189679	Zfp277	0.0137265
				Gm37233	3.58e-05	-0.114115	0.735577	Sgpl1	6.74e-05	0.233937	1	Spi1	2.95e-06	-0.212478	0.0605442	Rbm7	0.000277019	-0.154285	1	Tap1	0.0157363	-0.247295	1	Ftl1-ps1	0.0566053	-0.264811	1	Smc6	0.0058782	-0.294911	1	Ccnh	0.0194968	-0.264564	1	Tm9sf4	0.0249749	0.406299	1	E230001N04Rik	0.0319425	-0.276246	1	Dbndd2	9.26e-08	-0.0943152	0.00190059	Utp14b	0.0137606
				Brsk1	3.62e-05	0.0610123	0.742967	Atp6v1g1	6.76e-05	-0.180237	1	Trpc4ap	2.99e-06	-0.206281	0.0613631	P2ry6	0.000279949	-0.16819	1	Atad2b	0.0157561	0.296168	1	Gprc5b	0.0602074	-0.554748	1	Eif3d	0.00590566	-0.24403	1	Ighm	0.0196806	-0.322394	1	Cst7	0.0250343	0.551238	1	Cyp4f16	0.0319425	-0.259398	1	Selenoh	9.4e-08	-0.12886	0.00192934	Zfp867	0.0137842
				Metap2	3.65e-05	0.227766	0.75025	AW112010	6.76e-05	-0.203717	1	Ctse	3.11e-06	0.158092	0.063779	St13	0.000287861	0.283043	1	Glrp1	0.015757	0.256444	1	Tnrc6a	0.0606872	0.307068	1	Cplx2	0.00593387	0.396089	1	Pdia3	0.0196918	-0.204203	1	Slc2a1	0.0250554	0.34448	1	Trub1	0.0319425	-0.202407	1	Cuedc2	9.95e-08	-0.228259	0.00204357	Cox6c	0.0138188
				Eif5a	3.7e-05	-0.18548	0.759017	Pebp1	6.82e-05	-0.221844	1	Cd33	3.14e-06	-0.257903	0.0645361	Rhog	0.00029506	0.276199	1	Map1lc3b	0.0158233	-0.308794	1	Ech1	0.0607522	-0.407894	1	Sall2	0.00594067	0.200171	1	Ppp2r3a	0.019698	-0.237929	1	Hnrnpf	0.0250703	-0.725649	1	Tuba1b	0.0319556	0.275318	1	Mgst3	1.01e-07	-0.103158	0.00206992	Ap5s1	0.0138304
				Mmd	3.7e-05	0.159065	0.760283	Itgb5	6.98e-05	-0.124139	1	Pgrmc1	3.24e-06	-0.223072	0.0664713	Sptan1	0.000296403	-0.0816854	1	Ldlrad4	0.0158446	-0.28658	1	Rictor	0.0612393	0.276477	1	Szrd1	0.00595144	-0.16009	1	Ccdc137	0.0197022	0.194043	1	Nrd1	0.0251497	-0.458365	1	Ly86	0.0319946	-0.542221	1	Fgf13	1.02e-07	-0.0727726	0.00209492	Epha5	0.0138822
				Adgrl4	3.79e-05	-0.0185607	0.777137	Aste1	7.04e-05	0.142607	1	Rps7	3.29e-06	0.13251	0.0675205	Nufip2	0.000301187	-0.186108	1	Gm15527	0.0158787	-0.192619	1	Thap2	0.0629263	-0.256756	1	Srgn	0.00602957	-0.236191	1	Ptdss1	0.0197294	-0.296022	1	Rbm4b	0.0253352	-0.395926	1	Arhgef2	0.0320053	0.579347	1	Anp32b	1.04e-07	-0.241215	0.00214103	Rapgef1	0.0139145
				Dbn1	3.79e-05	-0.0169985	0.777137	Cnot3	7.11e-05	0.189766	1	Ndufv3	3.45e-06	0.25044	0.0707717	Tmem176a	0.000305772	-0.230406	1	Trappc5	0.0159288	-0.174233	1	Hpgd	0.0648316	0.28842	1	Tcof1	0.00606734	0.304489	1	Wasl	0.0197676	-0.0942013	1	Uqcr10	0.0253722	0.178898	1	Zfp839	0.0321297	-0.341912	1	Tst	1.05e-07	-0.173152	0.00216012	Adra1a	0.0139145
				Gm42067	3.79e-05	-0.0162524	0.777137	Gm17477	7.21e-05	0.0762801	1	Ms4a6b	3.45e-06	-0.187061	0.0708773	Zfp316	0.000308112	-0.0819344	1	Carf	0.0160359	0.217794	1	BC005561	0.0663695	-0.386348	1	Rab35	0.00608583	-0.242454	1	Prkx	0.0199706	-0.111912	1	Pebp1	0.0258754	-0.624211	1	Ncoa7	0.0321378	0.279174	1	Epas1	1.09e-07	-0.148089	0.00223405	Mpst	0.0139475
				Asf1a	3.79e-05	-0.110998	0.778974	Rac1	7.26e-05	-0.1637	1	Cspg5	3.49e-06	0.0929783	0.071586	Rnaseh1	0.000312733	-0.119671	1	Acadm	0.016143	-0.194884	1	Tent5a	0.0669101	0.260697	1	Ift80	0.00608596	0.096458	1	Ccl9	0.0200186	-0.598521	1	Patl1	0.0259063	-0.402766	1	Cltc	0.0321891	-0.41782	1	Mrpl23	1.09e-07	-0.166015	0.00223565	Pdcd7	0.0139902
				Slc16a7	3.81e-05	0.19019	0.781441	Nktr	7.27e-05	-0.211832	1	Gna15	3.61e-06	-0.216933	0.0740501	Gosr2	0.000313094	-0.105317	1	Lsamp	0.0161623	0.280039	1	Lap3	0.0669676	-0.33369	1	Exd2	0.00608596	0.0765038	1	Manba	0.0201784	-0.266974	1	Tmco1	0.0259276	0.491181	1	Slc29a3	0.0322227	-0.832224	1	Abhd17a	1.09e-07	-0.310451	0.00224619	Rbm14	0.0139971
				Vps37a	3.85e-05	-0.173809	0.790226	Atp1a3	7.3e-05	-0.0366863	1	2001-03-01	3.63e-06	-0.209536	0.0745749	Calu	0.000316061	-0.174676	1	Apex2	0.0162053	-0.14036	1	Naaa	0.0672909	-0.572479	1	Zranb2	0.00613598	-0.288313	1	Zfp213	0.0202374	-0.165402	1	Smarcc2	0.0260407	0.214588	1	Uchl3	0.0325528	0.361653	1	Sumo1	1.11e-07	-0.0964079	0.00228442	C1d	0.0140941
				Bcl7c	3.86e-05	-0.0964894	0.793222	Slc24a3	7.7e-05	0.145473	1	Arhgap17	3.73e-06	-0.247877	0.0766524	Ncf1	0.000316792	-0.210826	1	Selenoh	0.0162714	-0.112448	1	Dcaf7	0.0674809	0.268793	1	Aprt	0.00613843	-0.062768	1	Gm10790	0.0202604	-0.187066	1	Wls	0.0260444	0.435915	1	Ankrd12	0.0326977	0.353343	1	Eci2	1.12e-07	-0.241968	0.00230324	Sra1	0.0141461
				Cebpd	3.87e-05	-0.189693	0.794267	Ints11	7.76e-05	-0.150768	1	Dhrs7b	3.78e-06	-0.172469	0.0776928	A530088E08Rik	0.00033191	-0.110828	1	Btbd9	0.0162826	-0.370214	1	Stk17b	0.0677601	0.271292	1	Txn1	0.00614477	-0.270115	1	Zfp62	0.0203007	-0.210074	1	Rexo4	0.0261979	-0.0653565	1	Rbm8a	0.0330927	0.475615	1	Adora1	1.15e-07	-0.259782	0.0023675	Csgalnact1	0.0141642
				Tmem33	3.88e-05	-0.167769	0.796729	Flt1	7.84e-05	-0.0684765	1	Gna12	3.8e-06	-0.220689	0.0781196	Swap70	0.000334112	-0.203883	1	Calhm6	0.0163838	0.173435	1	Tprkb	0.0681423	-0.426057	1	Cdk2ap1	0.00615694	-0.218534	1	Frrs1	0.0203442	-0.290996	1	Cdv3	0.0261979	-0.543565	1	Ei24	0.0332168	-0.537525	1	Zwint	1.17e-07	-0.118179	0.00240442	Gm10138	0.0141745
				Wwc2	3.9e-05	-0.151561	0.801628	Dlgap1	7.88e-05	-0.0335687	1	Sec11c	3.97e-06	-0.236491	0.0815706	Gns	0.000335587	-0.185459	1	Lonrf1	0.0164264	-0.114285	1	Acsl6	0.0683231	-0.816391	1	Psmc5	0.00616108	-0.11498	1	Fus	0.0203697	0.397363	1	Atxn1	0.0261979	-0.357791	1	Psmc4	0.0332469	0.743746	1	Gfap	1.18e-07	-0.203248	0.00241252	Rrp15	0.0141745
				Ptn	3.92e-05	0.0700069	0.804053	Tmem52	8e-05	-0.169282	1	Jph4	4.2e-06	0.137482	0.0862317	Actr5	0.000335935	-0.0718511	1	Tlr12	0.0165122	0.222362	1	Hmox2	0.0684671	-0.275417	1	Scd2	0.00616225	0.248759	1	Tmem47	0.0203994	0.118681	1	Pqlc1	0.0262203	0.499335	1	Scarb2	0.0336628	-0.343764	1	Ehd1	1.19e-07	-0.253061	0.00244562	Zfp982	0.0141745
				Senp6	3.94e-05	-0.12165	0.809702	Uqcc2	8.1e-05	-0.18422	1	Prcp	4.27e-06	-0.21115	0.087646	Mtx2	0.000336619	-0.185695	1	Mfap3	0.0166766	-0.234133	1	Atp13a3	0.0697179	0.288553	1	Fbxl17	0.00616536	-0.175596	1	Gtf2i	0.0205037	0.315772	1	Sec61a1	0.0262738	-0.746831	1	Rrs1	0.0337202	-0.423066	1	Lypd1	1.22e-07	-0.265423	0.00249837	Urb2	0.0141745
				Gtpbp2	3.99e-05	-0.120079	0.818715	Fam98b	8.25e-05	0.132656	1	Actg1	4.28e-06	-0.239633	0.0878711	Lipa	0.000346949	-0.164091	1	Chek2	0.0167315	-0.209096	1	Rac2	0.0718717	0.251431	1	Mmgt2	0.00617309	-0.179417	1	Abat	0.0206366	0.122865	1	Tbc1d16	0.0263905	-0.368483	1	Ikzf2	0.0337202	-0.356185	1	Dnajc19	1.23e-07	-0.176035	0.00253032	B230323A14Rik	0.0141745
				Camk2a	3.99e-05	0.455723	0.819899	Tgfbr1	8.37e-05	0.127243	1	Ptgs1	4.28e-06	-0.282483	0.0878773	Trim47	0.00034877	-0.10623	1	Gfod1	0.0167634	0.196371	1	Clu	0.0723491	-0.549634	1	Tmem128	0.00618092	-0.164486	1	Rnf185	0.0206435	0.291987	1	Galc	0.0265539	-0.540113	1	Gm29291	0.0337202	-0.301803	1	Ctnnb1	1.25e-07	-0.195358	0.00256813	Gm17477	0.0141745
				Cnksr2	4.04e-05	0.0987393	0.828922	Tceanc2	8.52e-05	0.151861	1	Rpl19	4.42e-06	0.116797	0.0907085	Srsf4	0.000349692	-0.187199	1	Clk4	0.0169707	0.165462	1	Gpr183	0.0733357	0.285165	1	Ccdc163	0.00618313	-0.0981961	1	F11r	0.0206645	0.378151	1	Hmgcl	0.0266259	0.445654	1	Kat8	0.0337202	-0.343069	1	Arpc5l	1.28e-07	-0.26977	0.00262156	Cacng5	0.0141745
				Mgll	4.04e-05	-0.170956	0.82908	Cyfip2	8.67e-05	-0.0766773	1	Entpd1	4.55e-06	-0.250934	0.0934899	Cirbp	0.000351101	-0.131323	1	Cep85l	0.0170815	0.196064	1	Usp21	0.0743158	0.304956	1	Sec11c	0.00626897	-0.165651	1	Pon3	0.0206698	-0.19594	1	Gm4890	0.0266259	0.458309	1	Hdlbp	0.0340825	0.478987	1	Pitpnm1	1.29e-07	-0.190203	0.00264761	Smoc1	0.0141745
				Atp6v0e2	4.05e-05	-0.0756856	0.832183	Tle4	8.67e-05	0.269132	1	Phyhd1	4.79e-06	-0.224347	0.0984224	Snx18	0.000353137	-0.177498	1	Tada3	0.0170871	-0.199579	1	Clec4a2	0.0752495	0.261663	1	Inafm2	0.00628085	-0.0739077	1	Pebp1	0.0206898	-0.192494	1	Gap43	0.0266259	0.457286	1	Dstn	0.0341321	0.229151	1	Rell2	1.29e-07	-0.165665	0.0026545	Thtpa	0.0141745
				Mir99ahg	4.07e-05	-0.170363	0.83549	Wdr70	8.68e-05	0.129893	1	Skp1a	5.09e-06	0.250074	0.104609	Grpel1	0.00035822	-0.134266	1	Fam102b	0.0170934	0.237875	1	Ncf1	0.0760063	0.252277	1	Dlg4	0.00629686	0.278899	1	Stat5a	0.0206975	-0.188981	1	Arhgap30	0.0268687	-0.447952	1	Rtn1	0.0341586	0.725177	1	Lamtor4	1.31e-07	-0.241608	0.00268055	1700088E04Rik	0.0141745
				Lamtor1	4.08e-05	-0.156138	0.837495	Itga6	9.06e-05	-0.182175	1	Ch25h	5.15e-06	0.242758	0.105746	Nsd2	0.000358539	-0.148503	1	Gm14966	0.0172228	0.114641	1	Cpeb4	0.0769161	0.30669	1	Tnni2	0.00633047	-0.283458	1	Golim4	0.0208656	-0.158238	1	Trmt11	0.0268826	-0.403781	1	Mplkip	0.0341586	0.45062	1	Timm17a	1.31e-07	-0.147358	0.00268477	Bclaf3	0.0141745
				Rps9	4.13e-05	0.125244	0.847504	Srp14	9.18e-05	-0.157975	1	Adh5	5.18e-06	-0.228033	0.106375	Actr10	0.000367222	-0.133249	1	Mrps23	0.0172855	0.122552	1	Mrpl17	0.0776329	-0.385475	1	Nt5c	0.00636185	-0.192892	1	Chid1	0.0209309	-0.157283	1	Dip2b	0.0269125	-0.574547	1	Ilvbl	0.0343156	-0.436808	1	Klf13	1.32e-07	-0.135191	0.00271068	Mir124-2hg	0.0141868
				Adam10	4.16e-05	0.213659	0.854992	Ier3ip1	9.44e-05	0.194475	1	Lgi2	5.22e-06	0.165959	0.107226	Myo18b	0.000367643	-0.0858953	1	Cacnb3	0.0172855	0.130387	1	Ube2n	0.0801711	-0.352925	1	Pole4	0.00639288	-0.0951801	1	Zfp672	0.0209594	-0.135146	1	Gtf2h5	0.0270102	0.450589	1	Fem1c	0.0343156	0.207433	1	Cdc34	1.33e-07	-0.11929	0.0027219	Atm	0.0143548
				Rps25	4.23e-05	0.141341	0.868665	Gnai2	9.48e-05	-0.13546	1	Slc12a9	5.27e-06	-0.24568	0.108294	Ptprj	0.000368288	-0.147132	1	Ddx10	0.0174525	0.150608	1	Amfr	0.0805105	-0.323795	1	D5Ertd605e	0.00640165	-0.0464317	1	Lamp1	0.0210108	0.154276	1	Glrx5	0.0270446	-0.438364	1	Mxd4	0.0343571	-0.609123	1	Ddn	1.34e-07	-0.342157	0.00274756	Parg	0.0143751
				Ctdsp1	4.24e-05	-0.106781	0.86972	Mpeg1	9.63e-05	0.184365	1	Kcnab2	5.38e-06	-0.0517855	0.110467	Zfp729a	0.000368804	-0.14325	1	Gm26788	0.0175643	-0.269739	1	Smim27	0.0805749	0.264613	1	Kars	0.00644095	-0.0901514	1	Cdr1os	0.0211705	0.396225	1	Gm46411	0.0270446	-0.508538	1	Rpl27	0.0344146	0.406918	1	Aurkaip1	1.35e-07	-0.225541	0.00276585	Snrpg	0.0143838
				Zbtb48	4.27e-05	-0.0900769	0.876933	Hist1h2bg	9.76e-05	0.0533566	1	Gal3st4	5.51e-06	-0.278604	0.113162	Mtx3	0.000370462	-0.0832627	1	Tbc1d14	0.0175644	-0.279714	1	Snrpb2	0.0816434	0.25077	1	Taf15	0.00646935	-0.175146	1	Rabac1	0.0212255	-0.332272	1	Efemp2	0.0270446	-0.326533	1	mt-Co2	0.0348478	-0.757625	1	Chchd3	1.37e-07	-0.206812	0.00280422	Flii	0.0143879
				Ppp1r14b	4.37e-05	-0.134149	0.896484	Gm42031	9.83e-05	0.147693	1	Cnpy3	5.71e-06	-0.204609	0.117212	Cyhr1	0.000371636	-0.128079	1	Slc25a42	0.0175697	0.124019	1	Bmt2	0.0852225	0.254646	1	Zdhhc14	0.00650628	0.0992854	1	Dclre1b	0.0214046	-0.179209	1	Trf	0.0270671	0.303143	1	Tagln2	0.0350464	0.745397	1	Ube2h	1.4e-07	-0.224957	0.0028847	Rab5c	0.0145024
				Tpbgl	4.49e-05	-0.125029	0.921159	Wdr43	0.000100833	0.147719	1	Yrdc	5.8e-06	-0.123318	0.11907	Ecscr	0.000375162	-0.147523	1	Pex12	0.0176016	-0.124431	1	Mrps16	0.0858744	-0.377033	1	Bzw1	0.00651475	-0.15325	1	Eef1akmt2	0.0214046	-0.171232	1	Heca	0.0272004	-0.353884	1	Exoc3	0.0350715	-0.77082	1	Chmp5	1.42e-07	-0.114712	0.00292232	Ndufb1-ps	0.0145263
				Dym	4.49e-05	-0.112512	0.921508	Akr1a1	0.000103064	-0.17215	1	Ivns1abp	5.8e-06	-0.220192	0.119184	Olfr1033	0.000375674	-0.0473925	1	Dcun1d2	0.0176645	-0.196561	1	Pgp	0.0861433	-0.38221	1	Hnrnpf	0.00652502	-0.122908	1	Mettl14	0.0214319	0.29212	1	Ate1	0.0272059	-0.564661	1	Lfng	0.0353776	-0.303841	1	Stox2	1.56e-07	-0.0866845	0.0031955	Helb	0.0146248
				Slc39a11	4.51e-05	-0.0759882	0.924998	Lamtor4	0.000103541	-0.227192	1	Gnb2	5.83e-06	-0.206828	0.119787	Ssbp4	0.000377744	-0.205989	1	Prmt3	0.0177184	-0.178148	1	Sec22b	0.0863822	-0.305822	1	Mrps7	0.00660149	-0.110748	1	Gtpbp8	0.021645	-0.111191	1	Snrk	0.0272059	-0.586046	1	Bhlhb9	0.0353776	-0.384294	1	Poldip2	1.58e-07	-0.18922	0.00324166	Adi1	0.0146248
				Sec16b	4.54e-05	-0.0536386	0.931703	Rnpep	0.000107004	-0.122639	1	Itm2a	5.93e-06	-0.0183723	0.121667	Ralgps1	0.000380702	-0.141223	1	Commd2	0.017778	-0.174276	1	Spag7	0.0867351	-0.33711	1	Rpp25l	0.0066205	-0.276781	1	Lyz2	0.0216826	-0.351487	1	Rlf	0.0272473	-0.448395	1	Fam3a	0.0355085	0.387381	1	Cfdp1	1.58e-07	-0.153626	0.00324863	Rap1gap	0.0146474
				Prex1	4.64e-05	-0.165502	0.952688	Fdx2	0.000110871	-0.150435	1	Ptma	5.93e-06	0.165025	0.121849	H6pd	0.000384147	-0.100315	1	Ahctf1	0.0178105	-0.274333	1	Glrx5	0.0871675	-0.255995	1	Fkbp2	0.00664622	-0.318932	1	Diablo	0.0217244	-0.197179	1	Timm44	0.0272533	-0.60391	1	Mib1	0.0358712	0.408123	1	Bcl7c	1.61e-07	-0.120111	0.00330143	Mboat2	0.0146605
				Itm2c	4.65e-05	-0.119689	0.954743	Hspa1b	0.000111177	0.0740497	1	Ccng2	5.95e-06	-0.234144	0.122239	Fbxl6	0.000386681	-0.178333	1	Mettl21c	0.0178259	-0.168184	1	Gcc2	0.0875183	0.314185	1	Nol4l	0.00673611	-0.110212	1	Fastk	0.0217344	-0.163096	1	Ncoa7	0.0272705	0.366474	1	Eif1a	0.0358712	0.36789	1	Itpka	1.62e-07	-0.265292	0.00331983	Notch3	0.0146816
				Lmf1	4.71e-05	-0.0981282	0.966445	Ppp1r14b	0.000111533	-0.18746	1	Srsf5	5.98e-06	-0.263999	0.12268	Ptgr1	0.000386821	-0.0818317	1	Cebpg	0.0179248	-0.205559	1	Mapkap1	0.0877972	0.295728	1	Spop	0.00679732	-0.143999	1	Rab11a	0.0218358	-0.267253	1	Sec22b	0.0273825	-0.406839	1	Snx1	0.036119	0.558731	1	1500009C09Rik	1.64e-07	-0.199876	0.00336823	Map3k2	0.0147675
				Cmklr1	4.75e-05	-0.138659	0.974365	Ndufb1-ps	0.000112035	0.218246	1	1700017B05Rik	6.06e-06	-0.268108	0.124524	Pex11b	0.000386874	-0.102595	1	Wfs1	0.0180852	-0.134266	1	Slfn2	0.0888574	0.266362	1	Xlr	0.00682464	-0.214555	1	Pdcd11	0.0218491	-0.160236	1	Rbm7	0.0273825	0.418394	1	Laptm5	0.0362941	-0.526325	1	Rack1	1.67e-07	-0.186468	0.00342099	Cd38	0.0147734
				Pde2a	4.81e-05	-0.130379	0.987927	8030442B05Rik	0.0001123	0.103787	1	Fam110a	6.07e-06	-0.182328	0.124628	Gas5	0.000393271	0.313931	1	Rpl30	0.0181092	-0.194166	1	Mgst3	0.0903144	-0.283868	1	Ciao1	0.00683356	-0.176436	1	Zbtb43	0.0218608	-0.206723	1	Manf	0.0274783	0.555496	1	Spc25	0.0363489	0.365343	1	Iqsec2	1.68e-07	-0.14705	0.00344515	AC149090.1	0.0147779
				Prkch	4.82e-05	-0.0743548	0.989062	Gpr165	0.000114139	0.158407	1	Inka1	6.13e-06	-0.24871	0.125799	Eaf1	0.000393964	-0.0698586	1	Tmem42	0.0181529	-0.0963094	1	Polr3h	0.0904822	-0.261359	1	Pfn1	0.00686843	0.238429	1	Rab34	0.0218959	-0.205319	1	Map4k5	0.0275614	-0.283572	1	Cd82	0.0364305	-0.52966	1	Bsn	1.68e-07	-0.183194	0.00344571	Ube3c	0.0149086
				Zfp638	4.9e-05	-0.156409	1	Gm26912	0.000120382	0.0361297	1	Pnp	6.24e-06	-0.231112	0.128204	Kcmf1	0.000395967	-0.15319	1	Dpm1	0.0181844	-0.198333	1	Mia2	0.0918362	0.283541	1	Svbp	0.0069048	-0.11513	1	Ier5	0.0219297	-0.206931	1	Mapk8	0.0275614	-0.324401	1	Srpk1	0.0364305	0.586031	1	Lgals1	1.69e-07	-0.180168	0.00346321	Naa20	0.0149829
				Cox17	4.95e-05	0.263142	1	Cox7c	0.000120735	0.128126	1	Mgat4b	6.56e-06	-0.21928	0.13463	Mat2a	0.00039671	-0.212642	1	Map4k2	0.0183841	0.141871	1	Hadha	0.0921037	0.265423	1	Rom1	0.00694444	-0.171116	1	Serpine2	0.0220178	-0.236024	1	Fcgr3	0.0278307	0.32574	1	Kcmf1	0.0364346	0.461433	1	Pin1	1.69e-07	-0.381535	0.00347258	Jpx	0.0149949
				Psmb5	4.99e-05	-0.141078	1	Edf1	0.000121577	-0.167586	1	Lacc1	6.56e-06	-0.235328	0.134735	Casp2	0.000397638	-0.105704	1	Dnajb5	0.0184567	-0.168236	1	Tcf25	0.0934481	0.26983	1	Rcbtb1	0.00696351	-0.121549	1	Ebna1bp2	0.0222028	-0.097675	1	Nvl	0.0278546	0.533734	1	Rrbp1	0.0364533	-0.590594	1	Ckb	1.7e-07	-0.241807	0.00349739	Pogk	0.0150088
				Gm4356	5.22e-05	-0.0893257	1	Zcchc9	0.000121773	0.199725	1	Scn2a	6.65e-06	0.0498531	0.136623	Xist	0.000397837	0.203431	1	Prmt5	0.0184599	0.140535	1	Gm42418	0.0965623	-0.692038	1	Ttc14	0.00698712	0.439326	1	Clta	0.0223143	0.247405	1	Apobec1	0.028116	-0.600215	1	Elavl3	0.0364689	0.298391	1	Kif1a	1.74e-07	-0.279703	0.00356516	Vit	0.0150348
				Ppib	5.26e-05	-0.130917	1	Tnfaip2	0.000123314	0.106565	1	Cd84	6.78e-06	0.205804	0.139259	Larp4b	0.000398201	-0.148595	1	Wdr70	0.0185125	0.268101	1	Med21	0.0980509	0.30275	1	Rgs1	0.00701791	0.290237	1	Vta1	0.0223431	-0.162249	1	Pde2a	0.028116	-0.50858	1	Ms4a6c	0.0367367	0.368476	1	Rex1bd	1.74e-07	-0.207054	0.00357056	Wdr11	0.0150619
				Slc49a4	5.26e-05	-0.0979079	1	Polr1d	0.000125882	-0.144848	1	Tecr	6.88e-06	-0.20576	0.141166	Borcs6	0.000399551	-0.110961	1	2001-03-01	0.0185743	-0.201938	1	Gng12	0.0998249	-0.479451	1	Tasor2	0.00703795	-0.173264	1	Dbt	0.0224145	-0.0962655	1	Eif6	0.0281783	-0.282331	1	mt-Cytb	0.0369649	-0.552165	1	E130114P18Rik	1.75e-07	-0.214106	0.00359413	Fam229b	0.0151571
				Pycard	5.35e-05	-0.128886	1	Snca	0.000129143	-0.0262317	1	Atp1a3	6.88e-06	0.186823	0.141188	Ebi3	0.000399704	0.251448	1	Prox2	0.0186273	-0.181387	1	Emc6	0.100107	-0.27169	1	Prdx4	0.00707009	-0.266782	1	Ssh1	0.0224925	-0.177149	1	Adk	0.0281783	-0.428986	1	Pnisr	0.0369651	-0.748092	1	Grk2	1.79e-07	-0.232314	0.00368394	Anxa7	0.0151726
				Ctsd	5.37e-05	-0.0824397	1	Cd9	0.000130105	-0.238814	1	Bahd1	6.91e-06	-0.0895583	0.141963	Slc30a6	0.000403571	-0.111208	1	Ctsc	0.0186338	-0.183639	1	Hdac1	0.100232	0.286736	1	Pop5	0.00710734	-0.204269	1	Phf2	0.0224925	-0.217285	1	Ldlrad4	0.0283417	0.413413	1	Dnaja1	0.0369816	0.377662	1	Arrb1	1.82e-07	-0.143769	0.00374639	4930578M01Rik	0.0152142
				Ly86	5.4e-05	-0.098843	1	Gm17634	0.000131472	0.0210176	1	Shank3	7.03e-06	0.0736691	0.144403	Ehd4	0.00040397	-0.211547	1	Psap	0.0186518	0.168343	1	Ostf1	0.100901	-0.282209	1	2810004N23Rik	0.00716796	0.303814	1	Tnip2	0.0224952	-0.180851	1	Hint1	0.0283559	-0.375019	1	Golga1	0.037104	-0.434428	1	Gng7	1.83e-07	-0.141939	0.00376395	Phf12	0.0152633
				Tubb2a	5.41e-05	-0.150147	1	Jun	0.000132459	0.226222	1	Snrpg	7.16e-06	0.207111	0.146951	Sptbn2	0.000405769	0.163318	1	Tinf2	0.0187487	-0.168588	1	Med31	0.10263	-0.361097	1	Keap1	0.00726911	-0.106887	1	Atraid	0.022505	-0.283798	1	Tns3	0.0283688	-0.712086	1	Gm26520	0.037104	-0.430799	1	Sox11	1.87e-07	-0.117782	0.00383057	Thrb	0.0155552
				Atp6v0a2	5.43e-05	-0.156091	1	Ndufb5	0.00013259	-0.16388	1	Ubb	7.3e-06	-0.15159	0.149846	C1galt1c1	0.000408701	-0.119801	1	B4galt7	0.0187511	0.102603	1	Mier1	0.103853	0.258855	1	Smarce1	0.00746914	-0.137881	1	Zfp871	0.0225373	-0.228655	1	Mpv17l2	0.0286001	0.342028	1	Mtus1	0.0373546	0.658372	1	Mapk3	1.88e-07	-0.167105	0.00386445	Eif3g	0.0156327
				Farsa	5.61e-05	-0.123788	1	Marcks	0.000133083	-0.088249	1	Nudt16l1	7.64e-06	-0.186891	0.156865	Rpl23	0.000410025	0.166382	1	Gm5464	0.018794	0.0973353	1	Pmm1	0.104165	-0.39578	1	H2-T23	0.0074732	-0.18578	1	Adprh	0.0225653	-0.25533	1	Med4	0.0286001	0.331106	1	Myef2	0.0377235	0.654868	1	Hey1	1.9e-07	-0.298553	0.00389874	Rbmx	0.0156688
				Jade1	5.65e-05	-0.129315	1	mt-Atp8	0.000134829	0.185721	1	Cirbp	8.07e-06	-0.198034	0.165592	Pdia6	0.000415142	-0.156231	1	Calb1	0.0188894	0.122021	1	Fam168a	0.108078	0.278328	1	Rtp4	0.00751979	0.211476	1	Ppp1r7	0.0225697	-0.224603	1	Tbl1xr1	0.028756	0.476483	1	Cmc2	0.0377235	0.28158	1	Tmem208	1.9e-07	-0.124937	0.00390351	Plppr5	0.015739
				Nemf	5.7e-05	-0.129188	1	S100a13	0.000135547	-0.112226	1	Anxa3	8.18e-06	-0.191451	0.167988	Zbtb5	0.000422021	-0.0862167	1	Fzr1	0.018905	0.164127	1	Pi4ka	0.108106	-0.272799	1	Tapt1	0.00752104	-0.136166	1	Gprasp2	0.02263	-0.129191	1	D1Ertd622e	0.0289307	-0.590274	1	Anp32a	0.0379249	0.44965	1	Gas2l1	1.94e-07	-0.189469	0.00397363	Pde12	0.015739
				Lncpint	5.7e-05	-0.109399	1	Tpp1	0.000136454	-0.210834	1	Cd82	8.61e-06	-0.173303	0.176847	Zfp780b	0.000423288	-0.0983599	1	Hist1h2ap	0.018934	0.120145	1	Itsn1	0.109192	-0.26109	1	Cers2	0.00752476	-0.162704	1	Vps35l	0.0226426	-0.104757	1	Zbtb37	0.0289307	-0.347194	1	Mospd3	0.0380715	0.371395	1	Ube2s	1.96e-07	-0.0835594	0.00401626	Pdpn	0.015898
				Clock	5.71e-05	-0.12795	1	Sptbn1	0.000137193	-0.09737	1	Phactr1	8.67e-06	0.165519	0.178083	Snrpb	0.000425825	-0.128205	1	Rcsd1	0.0189783	-0.142436	1	Atl2	0.109849	-0.296765	1	Msantd3	0.00776991	-0.1688	1	Rabl6	0.0226758	0.249904	1	Akap10	0.0289307	-0.450889	1	Eml4	0.0380787	0.549237	1	Ran	1.97e-07	-0.34495	0.00404552	Kif21b	0.0159578
				Erf	5.78e-05	-0.138342	1	Gm10076	0.000143833	-0.188817	1	Ntpcr	8.99e-06	-0.231283	0.184615	Tpcn1	0.000431037	-0.185054	1	Mocs1	0.0190831	0.115811	1	Bach1	0.110242	0.257044	1	C1d	0.00785469	-0.0257855	1	Mfsd11	0.0227343	-0.240361	1	Slc25a44	0.0292856	-0.416319	1	Oga	0.0383471	-0.731861	1	Eps15	1.98e-07	-0.0546772	0.00406517	Rab39b	0.0159608
				Ptprb	5.8e-05	0.0259486	1	Cep170b	0.000144408	-0.10878	1	Plpp3	9.09e-06	0.157244	0.186681	Tsen15	0.000438938	-0.0894388	1	Pik3r6	0.0191052	-0.190426	1	Kmt2a	0.111196	0.290012	1	Igsf6	0.00786472	-0.166086	1	Ralbp1	0.0229539	0.529303	1	Pno1	0.0292856	-0.291843	1	5530601H04Rik	0.0385485	-0.436519	1	Gabarapl1	2e-07	-0.11417	0.00409862	Sardh	0.016039
				Btnl2	5.87e-05	0.059731	1	Pet100	0.000145655	0.187238	1	S100b	9.26e-06	0.249361	0.190099	Usp2	0.000439755	-0.258574	1	Podxl	0.019178	0.0452036	1	Ybx1	0.112446	-0.333545	1	Mindy2	0.00787916	-0.083423	1	Glb1	0.0230192	-0.337455	1	Dcbld2	0.0292856	0.389449	1	Cd86	0.0387281	-0.625693	1	Eml2	2.1e-07	-0.290834	0.00430351	Pptc7	0.016039
				Chmp4b	6.29e-05	0.209565	1	Arhgap31	0.000145938	0.198087	1	Arf1	9.42e-06	-0.18981	0.193468	Cnst	0.000444783	-0.108757	1	Gm32885	0.019178	0.0514596	1	Nbeal1	0.112592	0.299647	1	Btf3	0.00788725	-0.132182	1	Lsm12	0.0231142	-0.199405	1	Runx1	0.0293266	-0.593028	1	Emc2	0.039035	0.414401	1	Txndc17	2.17e-07	-0.264774	0.00445081	Emc9	0.0160476
				Orai2	6.31e-05	-0.0990509	1	Atp6v1f	0.000147951	-0.184926	1	Numb	9.44e-06	-0.239636	0.193758	Eprs	0.000446689	-0.16605	1	Fan1	0.0192345	0.114792	1	Ndufa12	0.113098	-0.552982	1	Tomm22	0.00790919	-0.203006	1	Bcr	0.0232363	0.195074	1	Nadk2	0.0293528	-0.539321	1	Brd9	0.0390591	0.806887	1	Nnat	2.22e-07	-0.204248	0.0045513	Nnat	0.0160687
				Nol4l	6.33e-05	-0.0854844	1	Sf3b2	0.000148252	-0.156854	1	Ldha	9.57e-06	0.289195	0.196404	Ubash3b	0.000447517	-0.136919	1	Pon2	0.0193062	-0.187533	1	Tecr	0.113896	-0.340644	1	Cct3	0.00791919	-0.132607	1	Taf15	0.02328	-0.24234	1	Gm43378	0.0294216	-0.728577	1	Cd180	0.0390591	-0.933505	1	Zmat2	2.27e-07	-0.0719787	0.00465361	Cdk14	0.0160955
				Tomm7	6.34e-05	0.21217	1	Xlr4b	0.000149301	0.070195	1	Actr3	9.86e-06	-0.224792	0.202439	Scn1b	0.000450224	-0.156071	1	Btbd2	0.0194187	-0.0841805	1	Vti1a	0.114248	-0.312032	1	Ndufa8	0.00793003	-0.12183	1	1300002E11Rik	0.0233614	-0.278946	1	Ctns	0.0294633	-0.270236	1	Rufy3	0.0391931	-0.524945	1	Hsd17b10	2.28e-07	-0.10366	0.00467403	Col11a2	0.0160973
				Fuca2	6.42e-05	-0.129352	1	Gstm5	0.000154191	-0.0421573	1	Cct8	9.92e-06	-0.183734	0.203608	Retreg1	0.000450468	-0.165473	1	Ift20	0.0194831	-0.229839	1	Gstm5	0.115251	-0.461484	1	Sox11	0.00799241	-0.189532	1	Pym1	0.0233942	-0.145366	1	Cdkal1	0.0294633	-0.44677	1	Rpn2	0.0391982	-0.561462	1	Ajm1	2.28e-07	-0.213132	0.00468093	Dlgap4	0.0161022
				Srsf6	6.55e-05	-0.14787	1	Pfn2	0.000154275	-0.0536641	1	Srgn	9.93e-06	-0.267247	0.20391	Arhgap5	0.00045082	-0.161233	1	Mkks	0.019495	-0.0809966	1	Mgll	0.115618	-0.346583	1	Gatad1	0.00806929	-0.197703	1	Sde2	0.0234426	-0.190066	1	Plgrkt	0.0295469	-0.441198	1	Hpgd	0.0395695	0.644912	1	Ndufb5	2.29e-07	-0.243671	0.00470101	Gm44167	0.0162051
				Hpgds	6.55e-05	-0.120211	1	Mlc1	0.000155546	-0.0305328	1	Gstm1	1.01e-05	0.185381	0.20694	Tgfbrap1	0.000458715	-0.159606	1	Amacr	0.0195934	-0.0864313	1	Tspan3	0.116149	-0.432276	1	Gprc5b	0.00811456	-0.211506	1	Zfp994	0.0234594	-0.137061	1	Clock	0.029672	-0.388252	1	Gnl3l	0.0397337	0.313224	1	Pebp1	2.34e-07	-0.24278	0.00480625	Zfp688	0.0162051
				Dst	6.59e-05	-0.198266	1	Gm47551	0.000161242	0.0271395	1	Ccdc107	1.01e-05	-0.182616	0.208397	Smchd1	0.000472156	-0.162969	1	Zmat3	0.019602	-0.167348	1	Tsen34	0.117564	-0.349306	1	Calm1	0.00812559	0.332845	1	Bmf	0.0235748	-0.201585	1	Pdia3	0.0297973	0.358751	1	Tle4	0.0397643	0.301238	1	Rpl18	2.36e-07	-0.275118	0.00485104	Hipk2	0.0162849
				Mbtd1	6.81e-05	-0.143787	1	BC031181	0.000161451	-0.159128	1	Tnfrsf1a	1.03e-05	-0.215499	0.211912	Eif3g	0.000474029	-0.156802	1	Zfat	0.0196923	-0.102395	1	Btbd1	0.119028	-0.409726	1	Serp1	0.00816323	-0.0978269	1	Trim26	0.0236659	-0.280949	1	Mlx	0.0299557	-0.416107	1	Gpx4	0.0398758	0.298562	1	Lcat	2.37e-07	-0.288521	0.00487189	Cd81	0.0163418
				P2ry6	6.97e-05	-0.154956	1	Spink10	0.000161633	0.0221838	1	Tmed2	1.06e-05	-0.166303	0.217842	Ube3c	0.00047456	-0.150263	1	Trp53rka	0.0197019	-0.158522	1	Eif5b	0.11908	0.273541	1	Capns1	0.00816973	-0.203852	1	Gm42658	0.023766	-0.123452	1	C1qc	0.0299651	0.256611	1	Otulinl	0.039885	-0.381084	1	H1fx	2.39e-07	-0.248151	0.00491054	Rbm3	0.0164936
				Gm15635	6.97e-05	-0.0678755	1	Use1	0.000164712	-0.153724	1	Pld4	1.07e-05	-0.23257	0.219596	Asl	0.000475141	-0.0927234	1	9330020H09Rik	0.0197094	-0.107724	1	Slc25a4	0.1198	-0.448424	1	Tm6sf1	0.00821617	-0.121484	1	9530018F02Rik	0.023766	-0.0930438	1	Metap1	0.0299852	-0.43107	1	Rpl29	0.0399882	0.480856	1	Mllt1	2.44e-07	-0.172663	0.00501553	Atp5mpl	0.0165449
				Ptov1	7.12e-05	-0.123822	1	Selenok	0.000169564	-0.165362	1	Psap	1.11e-05	-0.132393	0.228063	Ufm1	0.000484165	-0.187107	1	Hmg20a	0.0197179	-0.168017	1	Cdk16	0.121099	0.274826	1	Dhrs4	0.00822134	-0.235059	1	Nrxn1	0.0238075	0.270464	1	Lsm3	0.0299852	0.291298	1	Pigc	0.0401112	0.362353	1	Aldoa	2.48e-07	-0.29177	0.00508237	mt-Co2	0.0166285
				Rrbp1	7.12e-05	0.130704	1	Bag1	0.000170526	-0.131523	1	Lamp1	1.15e-05	0.133679	0.236345	Dnajc15	0.000488989	-0.16201	1	Cpne2	0.0197419	-0.0828727	1	Gcsh	0.123615	-0.416528	1	Tctex1d2	0.0082554	-0.0779822	1	Itga6	0.0238431	-0.278786	1	Acvr1b	0.0299852	-0.43438	1	Birc5	0.0401952	0.452042	1	Gnl1	2.49e-07	-0.163951	0.00512109	Bri3	0.0166975
				Keap1	7.16e-05	-0.112383	1	Epas1	0.000176283	-0.0473049	1	Evi2a	1.15e-05	-0.265013	0.236757	Mgll	0.000497073	-0.133738	1	Cap2	0.0197419	-0.105543	1	Krit1	0.124492	-0.265088	1	Hist1h4d	0.00825704	-0.167444	1	Exoc6b	0.023917	0.338268	1	Plxdc2	0.0301297	0.30775	1	Oip5os1	0.0403479	0.384434	1	Mrpl28	2.51e-07	-0.104379	0.00514442	Neurl1a	0.016754
				Kbtbd4	7.22e-05	-0.0972622	1	E130102H24Rik	0.000181958	0.0991267	1	Rpn1	1.19e-05	0.254627	0.24377	Rnf169	0.000502881	-0.111828	1	Rpl10a	0.0197494	-0.24813	1	Ndufc2	0.12636	-0.536721	1	Coq7	0.00827473	-0.239399	1	Mrps28	0.0239205	-0.174452	1	Adprhl2	0.0304449	-0.537085	1	Spen	0.0403954	0.551845	1	Fasn	2.53e-07	-0.116042	0.00519792	Trp53inp1	0.016778
				Rab43	7.36e-05	-0.116056	1	Bicra	0.000183945	0.141034	1	Myl12a	1.21e-05	-0.205401	0.248072	Rsbn1	0.000504183	-0.185259	1	Gm13778	0.0197507	0.110752	1	Swi5	0.12735	-0.26313	1	Rbm45	0.00829548	-0.0862244	1	Atp8a2	0.0239356	-0.247764	1	Malat1	0.0305118	-0.423136	1	Prkcsh	0.0405166	-0.595469	1	Slc1a2	2.62e-07	0.279897	0.00537046	Sumo3	0.0167909
				Fam214a	7.45e-05	-0.0947742	1	Syt7	0.00018464	-0.0343041	1	Arpc3	1.22e-05	-0.173548	0.251516	Abt1	0.00050727	-0.10088	1	Ttc7	0.0197854	0.241196	1	Rer1	0.127763	-0.303082	1	Swi5	0.00833299	-0.200903	1	Sparc	0.0239384	-0.156098	1	Ahctf1	0.0305691	-0.448033	1	Zbtb22	0.0407727	-0.263902	1	Eid1	2.65e-07	-0.0282813	0.00544206	Hmgcr	0.0168143
				Copb2	7.46e-05	-0.138557	1	Ubn1	0.000188788	-0.179113	1	mt-Nd1	1.23e-05	-0.1506	0.251595	Agap2	0.000507476	-0.0307304	1	Acd	0.0197938	0.161017	1	Pdgfa	0.129108	-0.25444	1	Ciao2a	0.00835485	-0.165062	1	Wsb1	0.0239844	-0.260783	1	Nup153	0.0305691	-0.471716	1	Rab3gap2	0.0408632	0.518273	1	Zcchc17	2.68e-07	-0.158371	0.00549973	Ntrk3	0.016869
				H2-T24	7.58e-05	-0.0961112	1	Lamtor1	0.0001963	-0.132806	1	Pabpn1	1.23e-05	-0.167784	0.251635	Tmem170b	0.000513769	-0.173187	1	Tomm20	0.0198306	-0.265237	1	Ccnd3	0.131519	-0.37807	1	Med28	0.0084119	-0.215549	1	Tnks1bp1	0.0241453	-0.104304	1	Yars	0.0306991	-0.393875	1	AI597479	0.0409471	0.428575	1	Sptssa	2.7e-07	-0.0773819	0.00553952	Spata7	0.0170689
				Pkn1	7.66e-05	-0.164099	1	Camk1	0.000197341	-0.156271	1	Cebpa	1.24e-05	-0.21346	0.255042	Rrp15	0.000520742	-0.105282	1	Mr1	0.01984	0.219354	1	Ndufs5	0.132673	-0.522667	1	Glrx3	0.00845298	-0.161874	1	Pmaip1	0.0241453	-0.177765	1	Pin1	0.0306991	-0.246294	1	Camsap2	0.0409471	0.190481	1	Cyp2j9	2.74e-07	-0.129799	0.00563335	Cenpc1	0.0172668
				Ptprz1	7.68e-05	0.0787428	1	Psd3	0.000197438	-0.0257512	1	Sparcl1	1.29e-05	0.431529	0.265232	Pskh1	0.000535896	-0.0823557	1	Zfp808	0.0198415	-0.055568	1	Cep85l	0.133327	0.252749	1	Ftl1-ps1	0.00846011	-0.209375	1	Limch1	0.0242191	0.126095	1	Nrbf2	0.0306991	-0.440893	1	Qsox1	0.0409471	0.461001	1	Cdk10	2.76e-07	-0.29817	0.00565862	Pdcd4	0.0173743
				Rhbdd1	7.69e-05	-0.090735	1	Ccnd3	0.000202336	-0.197042	1	Fcgr2b	1.34e-05	0.239049	0.27537	Trim35	0.000540433	-0.151676	1	Gramd3	0.0198415	-0.0612554	1	Supt6	0.135757	0.284144	1	Timm23	0.0084853	-0.215754	1	Cdc42ep2	0.0242416	-0.154063	1	Zfp952	0.0306991	-0.393319	1	Nup160	0.0409471	0.359451	1	Mmd2	2.77e-07	-0.0523856	0.00568641	Ppp1r26	0.0173862
				Ndufb1-ps	7.74e-05	0.255086	1	Sirpa	0.000205325	0.130996	1	Cox6a1	1.4e-05	0.217395	0.286706	Bbs9	0.000543932	-0.136423	1	Dym	0.0198836	-0.276601	1	Psma2	0.137823	-0.255606	1	Calr	0.00851656	-0.19485	1	Gcn1	0.0242526	-0.297277	1	Eif1ad	0.0306991	-0.312678	1	Depdc7	0.0409471	0.236333	1	Anxa5	2.87e-07	-0.15791	0.00589038	Adap1	0.0173862
				Zfp655	7.88e-05	-0.121597	1	Btf3	0.000205722	-0.172148	1	Pcbp2	1.44e-05	0.221881	0.295524	Primpol	0.000547592	-0.102934	1	Fis1	0.0199013	-0.22301	1	Gkap1	0.140376	0.292247	1	Chchd1	0.00852071	-0.287088	1	Mkrn2	0.0242526	0.248296	1	Pbdc1	0.0306991	0.221859	1	Tiparp	0.0409471	0.243277	1	Dynlrb1	2.89e-07	-0.0775596	0.00593091	Dennd4a	0.0174164
				Tmem129	7.88e-05	-0.0784408	1	Hist2h2ac	0.000205953	0.0472368	1	Sub1	1.47e-05	-0.226577	0.301809	Capza2	0.000548013	-0.120625	1	Zfp677	0.0199027	-0.0935468	1	Zdhhc17	0.141027	-0.293461	1	Pan3	0.00853703	0.335125	1	Plcl2	0.0243324	-0.344796	1	Oard1	0.0307926	-0.478812	1	Fktn	0.0409471	0.30748	1	Mrpl54	2.9e-07	-0.322392	0.00595605	Pias2	0.0174282
				Trim30a	8e-05	0.231718	1	Tmco1	0.00020723	0.180268	1	Cflar	1.48e-05	-0.277027	0.303887	Gm7072	0.000549155	-0.142066	1	Gm42699	0.0200542	0.0817024	1	Ndufs2	0.141932	-0.373359	1	Oser1	0.00854194	-0.158297	1	Ahdc1	0.0244699	-0.0710963	1	Ccny	0.0307926	-0.507695	1	Prkcz	0.0409471	0.210211	1	Klc1	3e-07	-0.194066	0.00616579	Tma7	0.0175558
				Atg7	8.03e-05	-0.0904438	1	Mrc2	0.000208508	-0.122585	1	Cers2	1.49e-05	-0.200212	0.306091	Yeats2	0.000552164	-0.0729728	1	Rpl17	0.0200702	-0.221997	1	Ik	0.14278	0.27955	1	G6pdx	0.0086226	-0.0777571	1	Hira	0.0244839	-0.149046	1	Dleu2	0.0308328	-0.307113	1	Nsg1	0.0409471	0.339982	1	Ift57	3.02e-07	-0.199627	0.00619658	Gatad2b	0.0175696
				Zfp65	8.08e-05	-0.0958232	1	Mettl7a1	0.00020972	0.200503	1	Ptprj	1.49e-05	-0.17872	0.30662	Clcn5	0.000554783	-0.0997953	1	Nfat5	0.0201099	-0.153901	1	Chmp6	0.144198	-0.284123	1	Csf2ra	0.00865974	-0.089836	1	Pfdn1	0.0246899	-0.170359	1	Cd83	0.0308643	-0.629332	1	Sirt3	0.0409471	0.352789	1	Egln2	3.03e-07	-0.256972	0.00622195	Cox7b	0.0176881
				Ptprj	8.34e-05	-0.164819	1	9630028I04Rik	0.000215675	0.0857295	1	Arrdc4	1.53e-05	0.172989	0.314436	Tbc1d23	0.000566926	-0.215196	1	Ero1lb	0.0201481	0.0545023	1	Dag1	0.147253	-0.353673	1	Ndufa9	0.0086797	-0.180915	1	Wdr38	0.0247254	-0.106974	1	Sumf1	0.0308764	0.398547	1	Casp4	0.0409471	0.292227	1	Rnd2	3.14e-07	-0.160343	0.00645088	Tex9	0.0176917
				Rps24	8.39e-05	0.122893	1	Rpl22	0.000218961	-0.148724	1	Tnfrsf11a	1.54e-05	-0.17304	0.316819	Sil1	0.000571946	-0.12328	1	2700062C07Rik	0.0202084	0.252565	1	Ppp2r2b	0.148473	-0.53573	1	Plekha3	0.00868092	-0.103497	1	Folr2	0.0247254	-0.0694713	1	E2f4	0.0308799	0.263609	1	St14	0.0409471	0.266695	1	Cabp1	3.19e-07	-0.195144	0.00654003	Gna11	0.0177065
				Pias4	8.45e-05	-0.0959719	1	Stx1b	0.00021956	-0.0359442	1	Nr2f1	1.55e-05	0.0787936	0.319048	Swi5	0.000575793	-0.184597	1	Map7d2	0.0202287	0.138175	1	Htra1	0.149295	-0.79371	1	Nudt13	0.00870773	0.171637	1	Lrrc29	0.0247254	-0.0889852	1	Wdr1	0.0309187	-0.712753	1	Gm16536	0.0409471	0.250003	1	Ugp2	3.2e-07	-0.0529158	0.00657591	Eda	0.017714
				Lipt1	8.49e-05	-0.0574174	1	Dlgap3	0.000220561	-0.0324099	1	Sucla2	1.56e-05	-0.161976	0.320187	Gpatch2l	0.000576924	-0.140741	1	Tmed3	0.0202504	-0.150051	1	Med10	0.156139	-0.261677	1	Nudt9	0.0088689	-0.079617	1	Gm47389	0.0247254	-0.0963304	1	Apbb1ip	0.0310203	-0.677071	1	Nbeal2	0.0409471	0.241766	1	Zfp358	3.29e-07	-0.259185	0.00675492	Gm7967	0.0177377
				Gabpa	8.63e-05	-0.0971209	1	Eif3k	0.000222183	-0.110846	1	Sp140	1.59e-05	0.17843	0.325882	Cmklr1	0.000578234	-0.118906	1	Nav2	0.0202644	0.262182	1	Paxx	0.157575	-0.31635	1	Otub1	0.00886946	-0.100149	1	Hist1h4c	0.0247254	-0.0933894	1	Tusc3	0.0310263	0.399207	1	Chst11	0.0409471	0.322033	1	D8Ertd738e	3.29e-07	-0.119301	0.00676403	Adcy1	0.0177538
				Psmc2	8.8e-05	-0.11597	1	Zfp36l1	0.00022655	0.189077	1	Hs2st1	1.65e-05	-0.173283	0.33842	Cebpz	0.000582516	0.253226	1	Mark2	0.0203641	-0.167655	1	Trappc2l	0.166858	-0.277493	1	Bloc1s2	0.0088845	-0.108481	1	Maff	0.0247254	-0.0672507	1	Rab14	0.031031	-0.519911	1	Mllt6	0.0409471	0.146531	1	Hes5	3.32e-07	-0.121345	0.00682061	Miga1	0.0178085
				Sec61g	8.87e-05	0.249148	1	Ssh2	0.000227444	-0.162385	1	Zeb2os	1.65e-05	-0.219497	0.339138	Mmut	0.00058848	-0.122187	1	Acvr2a	0.0204223	-0.174217	1	Mrpl42	0.167691	0.283248	1	Tmem115	0.00891262	-0.140999	1	Bach1	0.0248189	0.418563	1	Mms19	0.0311118	-0.321973	1	Ncoa1	0.0409471	0.480619	1	Rheb	3.37e-07	-0.11142	0.00691555	Btbd3	0.0179002
				Gna11	8.96e-05	-0.102872	1	Prdm2	0.000228031	0.198229	1	Adcy7	1.69e-05	-0.19309	0.346813	Galnt16	0.000597382	-0.0419716	1	Pik3r2	0.0204933	0.225339	1	Cspg5	0.175934	-0.81363	1	Usp24	0.00894168	-0.170333	1	Frs3	0.0248332	-0.202877	1	Lrig2	0.0311752	0.327712	1	Ero1lb	0.0409471	0.227731	1	Dtx3	3.4e-07	-0.18486	0.00698947	Pkn1	0.0179745
				Fam8a1	9.09e-05	-0.111072	1	Calm3	0.000228119	-0.0831089	1	Fam81a	1.69e-05	0.109272	0.347855	Sesn1	0.000604277	-0.14805	1	Tcim	0.020584	-0.128628	1	Prdx6	0.176742	-0.743288	1	9430038I01Rik	0.00894576	-0.186034	1	Neu1	0.0249102	-0.238142	1	Rcc2	0.0311934	-0.409436	1	Elp3	0.0409471	0.290797	1	Pfkm	3.47e-07	-0.0949699	0.00711945	Zeb2	0.018066
				Atg10	9.11e-05	-0.107682	1	Maf	0.00022991	0.16169	1	Erf	1.73e-05	-0.170372	0.355539	Gm15635	0.000605499	-0.0550273	1	Ildr2	0.0206336	-0.174134	1	Adh5	0.177883	-0.312993	1	Chmp2b	0.00896335	-0.202091	1	Snrpe	0.0249104	-0.207269	1	Sdf4	0.0314025	0.459271	1	Kbtbd7	0.0409471	0.246905	1	Slc1a3	3.53e-07	0.578114	0.00724655	Rps27l	0.0180742
				Zdhhc21	9.11e-05	-0.116078	1	Plekhb2	0.000233546	-0.132112	1	Xaf1	1.75e-05	0.211723	0.360032	Luc7l2	0.000608921	-0.153229	1	Rngtt	0.0206408	0.252437	1	Uqcc2	0.183303	0.276574	1	Snd1	0.00902777	-0.132207	1	Mettl9	0.0249365	-0.23059	1	Brsk1	0.0314276	0.166367	1	Fbxo32	0.0409471	0.302679	1	Rab6b	3.55e-07	-0.168005	0.0072887	Rp9	0.0182083
				Retreg1	9.13e-05	-0.135903	1	Csf2ra	0.000236203	-0.14856	1	Trim37	1.76e-05	0.147659	0.360535	Tle4	0.000613208	0.283698	1	Myo1b	0.0206714	-0.143921	1	Pnrc2	0.183949	-0.372697	1	Etfb	0.00907806	-0.116074	1	Htatip2	0.0249521	0.175712	1	Amotl1	0.0314276	-0.580443	1	Parvb	0.0409471	0.417442	1	Psmb1	3.6e-07	-0.139531	0.00739704	Mpv17	0.0182859
				Phip	9.15e-05	-0.148132	1	Dlg2	0.000237711	-0.0429851	1	Hexa	1.76e-05	0.135243	0.361911	Psme3	0.000623301	-0.106085	1	Rpsa	0.0206775	-0.245202	1	Ldhb	0.187994	-0.432495	1	Zfp664	0.00912494	0.328946	1	Kctd2	0.0249643	-0.220514	1	Atg5	0.0314276	0.161389	1	Kifc5b	0.0409471	0.433211	1	Slc4a3	3.7e-07	-0.179004	0.00759806	Cant1	0.0183012
				H2-Eb1	9.31e-05	-0.00995416	1	Zfp658	0.000240605	0.147069	1	Pnrc1	1.78e-05	-0.226817	0.366241	Eif4enif1	0.000627118	-0.155253	1	Fbxo31	0.0207936	-0.196126	1	Ptprm	0.189689	-0.358282	1	Dguok	0.00913889	-0.0897574	1	Aga	0.0251565	-0.118747	1	Mtmr4	0.0314276	-0.391878	1	Ppard	0.0409471	0.364565	1	Epn1	3.82e-07	-0.164681	0.00783405	Tceal8	0.0183088
				Calu	9.39e-05	-0.114713	1	Ccl6	0.000245207	-0.307859	1	Kpnb1	1.78e-05	-0.1864	0.366411	Armc6	0.000628416	-0.0698291	1	Gfra4	0.0208083	-0.130644	1	Setd1b	0.189914	0.275849	1	Ergic3	0.00916263	-0.174264	1	Ubtd2	0.0252176	-0.0732941	1	Abhd10	0.0314276	-0.260026	1	D17H6S53E	0.0409471	0.270985	1	Sap30l	3.83e-07	-0.163144	0.00787272	Stx17	0.0183651
				Prpf4b	9.41e-05	0.206254	1	Cspg5	0.000251573	-0.029335	1	Btf3	1.8e-05	-0.184727	0.369737	Zfp605	0.000629241	-0.081896	1	Senp2	0.020833	0.215126	1	Bank1	0.191851	0.279335	1	Tmem160	0.00920988	-0.175507	1	Gm26964	0.0252176	-0.0700987	1	Rps11	0.0314407	-0.557025	1	Pex6	0.0409471	0.220654	1	Ankrd13d	3.88e-07	-0.208167	0.00796444	Olfm2	0.0183859
				Fbxo8	9.56e-05	-0.0877982	1	Thy1	0.000254525	-0.0246481	1	Osbpl11	1.81e-05	-0.193721	0.372246	Wars2	0.000630263	-0.110009	1	Atg5	0.020836	0.190791	1	Top2b	0.193626	0.265433	1	Kynu	0.00928477	-0.105749	1	Zfp51	0.0252176	-0.0811975	1	Tbc1d20	0.031442	0.585528	1	Ino80c	0.0409471	0.297259	1	Bcas1	3.91e-07	-0.216567	0.00803081	Fau	0.0184585
				Slc29a3	9.66e-05	-0.170883	1	Epb41l1	0.000255614	-0.0545003	1	Eno1	1.81e-05	0.226632	0.37257	Zfp397	0.000630385	-0.111663	1	Coro1c	0.0208464	-0.0951139	1	Phyhipl	0.195355	-0.516677	1	Zfp27	0.00928477	-0.0512771	1	Tslp	0.0252176	-0.0733379	1	Rab7b	0.0315524	-0.846435	1	Cep120	0.0409471	0.274538	1	Tpt1	3.96e-07	-0.236961	0.00813667	Snrnp48	0.0184823
				Fzd8	9.88e-05	-0.0546709	1	Rnf7	0.000256891	-0.199644	1	Mturn	1.9e-05	0.0704544	0.38924	Ptms	0.000635278	0.223845	1	Cyb5rl	0.0209439	-0.10186	1	Nfatc2	0.196246	-0.581698	1	Armc6	0.00928477	-0.0389125	1	Zfhx3	0.0252929	0.283505	1	Ndufs7	0.031568	0.583015	1	Fxn	0.0409471	0.233616	1	Mrps18a	3.97e-07	-0.166521	0.00815646	Vps13a	0.0185405
				Anapc7	9.98e-05	-0.0969613	1	Adgrg1	0.000260836	0.139934	1	Il10ra	1.9e-05	-0.242973	0.390165	Ets1	0.000637824	-0.167142	1	Gm15965	0.0209439	-0.103534	1	Map2k2	0.196763	-0.293205	1	Taf9b	0.00928477	-0.0656277	1	Fcho2	0.0253546	0.310891	1	Acsl1	0.0317367	-0.627535	1	Arhgap19	0.0409471	0.342692	1	Rpl9-ps6	3.99e-07	-0.344071	0.008192	Mansc1	0.0185462
				Mex3b	9.99e-05	-0.0970348	1	Exoc3l2	0.000261728	0.0380914	1	Rassf4	1.9e-05	-0.230413	0.390204	Slc16a6	0.000637953	-0.205507	1	Mt1	0.0209741	-0.043296	1	Golgb1	0.19819	0.277398	1	Tspan9	0.0093161	0.102302	1	Rab20	0.025401	-0.230455	1	Taf8	0.0318285	-0.305864	1	Ftsj1	0.0409471	0.498988	1	Thap12	4.04e-07	-0.174898	0.00829275	Tmem53	0.0187062
				Enpp4	0.000100388	-0.0957421	1	Glul	0.000265053	0.139576	1	Tnfaip8l2	1.9e-05	-0.265431	0.390495	C1qb	0.000640884	-0.0694043	1	4930565N06Rik	0.0210233	-0.16962	1	Tpi1	0.198368	-0.277935	1	Plcd1	0.0093161	0.132483	1	Btbd9	0.0254206	-0.2228	1	Nck1	0.0319246	0.490433	1	Htatsf1	0.0409471	0.405831	1	Pgbd5	4.2e-07	-0.344567	0.00861569	Mlph	0.0187347
				Rps20	0.000102047	0.168089	1	Vars	0.000266714	-0.15971	1	Itgam	1.98e-05	-0.26567	0.406604	Slc38a10	0.000643374	-0.195302	1	B4galt1	0.021098	0.3309	1	Cadm4	0.200437	-0.35351	1	Mir124a-1hg	0.0093161	0.104806	1	Birc2	0.0254308	-0.223301	1	Fmo5	0.0321708	-0.323164	1	Cox7a2l	0.040949	0.422299	1	Abr	4.26e-07	-0.125037	0.00874752	Rgs16	0.0187347
				Sac3d1	0.000102249	-0.0963184	1	Nefl	0.00026822	-0.0560016	1	Clcn7	2.01e-05	-0.150693	0.411963	Gm48420	0.000650009	-0.057142	1	Dab1	0.0211556	-0.15777	1	Aqp4	0.202391	-0.676684	1	Ltb	0.0093161	0.0809417	1	Rps21	0.0254691	0.354476	1	Smim1	0.0321708	-0.345546	1	Lockd	0.0411751	0.597566	1	Mobp	4.32e-07	-0.333572	0.00886074	Tmem63a	0.0187347
				Tln1	0.000102417	0.1648	1	Sat1	0.000274191	0.152926	1	Cox7b	2.07e-05	0.236271	0.42554	Rps9	0.00065253	0.10519	1	Arl8a	0.0211792	0.263955	1	Add3	0.203417	-0.268862	1	Rplp2	0.00934602	0.118637	1	Tstd2	0.0255407	-0.282911	1	Aff1	0.0321708	-0.167009	1	Sirpa	0.0412135	-0.458544	1	Etfb	4.33e-07	-0.181033	0.00888262	Cd34	0.0187347
				Mbd6	0.000103409	-0.10102	1	Sptbn2	0.00027438	-0.0537667	1	Vps35	2.1e-05	-0.188119	0.430396	Cebpd	0.000652629	-0.123826	1	Crk	0.0212535	-0.292636	1	Gtf2h5	0.213138	0.266429	1	Bach1	0.00941173	0.364376	1	Slc46a1	0.0255691	0.328732	1	E530011L22Rik	0.0321708	-0.393249	1	Zyg11b	0.0412591	-0.292867	1	Jpt1	4.34e-07	-0.123764	0.00891943	Shf	0.0187347
				Dynll1	0.000104183	-0.123902	1	Snx3	0.000275778	-0.151545	1	Il21r	2.13e-05	-0.196409	0.437563	5330438D12Rik	0.000655129	-0.138992	1	Emc2	0.0212753	-0.188391	1	Hspbp1	0.214505	-0.285265	1	Isca1	0.0094674	-0.0673499	1	Hadha	0.0256595	0.311906	1	Lmo4	0.032218	-0.412963	1	Sft2d3	0.0412591	-0.38757	1	Caln1	4.37e-07	-0.224451	0.00898004	Bhlhe22	0.0187347
				Rnf113a2	0.000106165	-0.077612	1	Pdxp	0.000276462	-0.0542044	1	Mplkip	2.16e-05	-0.145594	0.443051	Fry	0.000656804	-0.184519	1	Arhgef9	0.0212945	0.158896	1	Ndufs8	0.214776	-0.335386	1	Timm8a1	0.00948632	-0.161236	1	Pcdhga9	0.0256929	-0.13709	1	Pkn2	0.0323259	-0.625512	1	Ak6	0.0413058	0.547461	1	Swi5	4.47e-07	-0.129372	0.00918298	Tmem79	0.0187347
				Slc7a8	0.000106832	-0.119154	1	Emg1	0.000276598	-0.14899	1	Plekhh2	2.2e-05	0.165154	0.451139	Ywhaz	0.000658191	0.247739	1	Rps8	0.0213934	0.243801	1	Tasor	0.221834	0.267286	1	Psmg1	0.00952623	-0.108844	1	Clic1	0.0258025	-0.310411	1	Ankrd27	0.0324747	-0.25544	1	Pin1	0.0413666	0.516526	1	Timm10b	4.62e-07	-0.0764123	0.00947949	Rbm19	0.0187347
				Nae1	0.000107006	-0.113572	1	Dact3	0.000279549	-0.0571876	1	Zfhx3	2.22e-05	-0.245009	0.455075	Gtf2e2	0.000667045	-0.0809563	1	Rplp1	0.0214393	-0.0973331	1	Ankrd12	0.22776	0.253547	1	Nfia	0.00954786	0.286348	1	Gatb	0.0258079	-0.17709	1	Serpine2	0.0325721	0.346688	1	Irak2	0.041457	0.440133	1	Mthfd2l	4.64e-07	-0.17511	0.0095215	Tbxas1	0.0187347
				Itgav	0.000108023	-0.189643	1	Atp6v1c1	0.000281613	-0.18127	1	Eif3l	2.22e-05	-0.207926	0.455342	Cers2	0.000670762	-0.187688	1	Hpgds	0.0214552	-0.148628	1	Ndufb5	0.228622	-0.281356	1	Dcaf13	0.00967793	0.273972	1	Uqcc3	0.0258124	0.350743	1	Rnf114	0.0327056	-0.590877	1	Secisbp2	0.041457	0.422179	1	Hcn2	4.66e-07	-0.146068	0.00956201	Sars2	0.0187347
				Htra2	0.000108613	0.240903	1	Tceal1	0.000283107	-0.146677	1	Hpgds	2.26e-05	-0.205979	0.463458	Smurf1	0.00068613	-0.110622	1	Mfsd11	0.0214702	-0.231839	1	Ufc1	0.229159	-0.376113	1	Mvp	0.00969499	-0.184288	1	Ybx3	0.0259443	-0.164031	1	Zup1	0.0327074	-0.62732	1	Map2k4	0.0416159	0.232542	1	Cnbp	4.8e-07	-0.0649765	0.00986016	Zfp14	0.0187347
				Gm48226	0.000111681	-0.0833838	1	Ccni	0.000285653	-0.183338	1	Map2	2.26e-05	0.244156	0.464152	Ggps1	0.000687002	-0.14793	1	Urb1	0.0215147	0.140652	1	Cript	0.229219	-0.304706	1	Msantd4	0.00971611	-0.158406	1	Nup160	0.0260125	-0.109884	1	Ccnyl1	0.032929	-0.27214	1	Hps3	0.0420437	-0.629318	1	Timm8b	4.81e-07	-0.188891	0.00988246	Cd37	0.0187347
				2410004B18Rik	0.000112312	-0.09353	1	Rxfp1	0.00028648	0.0462141	1	Atf7ip	2.26e-05	-0.242172	0.464862	Akt2	0.000687305	-0.1092	1	Gm45250	0.0215906	-0.104405	1	Ccdc124	0.230093	-0.286422	1	1700123M08Rik	0.00972302	-0.0633023	1	Chek2	0.0260125	-0.134548	1	D330023K18Rik	0.032929	-0.360276	1	Cltb	0.0420668	0.442264	1	Slc22a17	4.85e-07	-0.202161	0.00995744	Adgra2	0.0187347
				Yipf6	0.000112329	-0.121772	1	Id1	0.00029104	-0.0408233	1	Grm3	2.33e-05	0.0976377	0.479054	Nt5c3	0.000689078	-0.111524	1	Srgap2	0.0217264	-0.156402	1	Atxn1	0.242914	0.262663	1	Gng2	0.00978619	-0.150357	1	Mtg2	0.0260352	-0.175818	1	Mepce	0.032929	-0.262805	1	Txndc15	0.0420668	-0.655562	1	Cope	4.89e-07	-0.174276	0.010038	Rbpms	0.0187347
				Pggt1b	0.00011261	-0.154083	1	Vmn2r53	0.000291161	0.0285639	1	Rhob	2.36e-05	-0.240206	0.483628	2510039O18Rik	0.000695635	-0.0944726	1	Hbb-bt	0.0217333	-0.231075	1	Mien1	0.244709	0.260407	1	Hsp90b1	0.00983288	0.339932	1	Rpl21	0.0262658	0.253726	1	Ncoa4	0.032929	-0.267304	1	Mlx	0.0424395	0.443228	1	H2afv	4.9e-07	-0.16302	0.0100552	Ltv1	0.0187347
				Ltc4s	0.000113005	0.177033	1	Nedd4	0.000293489	-0.0485731	1	Zfp668	2.37e-05	-0.0739844	0.485948	St3gal4	0.000696414	-0.116108	1	Fcgr1	0.0217465	-0.201475	1	Tspan7	0.248199	-0.440031	1	Pdgfb	0.00991349	-0.205131	1	Hnrnpab	0.0263341	0.371664	1	Fyco1	0.0330437	-0.48029	1	Rps28	0.0425742	0.746015	1	Ppil3	4.9e-07	-0.242399	0.0100629	Nuak1	0.0187347
				5031425E22Rik	0.000115186	-0.105991	1	Abcg1	0.000293951	-0.168944	1	Tmbim4	2.37e-05	-0.174637	0.48634	Armcx3	0.000699055	-0.107202	1	Psma2	0.0218395	-0.134953	1	Npepps	0.249491	0.267286	1	Tubb2b	0.00993497	-0.274826	1	Sco1	0.0263356	-0.193633	1	Tmem65	0.0330437	-0.42483	1	Lgals1	0.0426453	-0.320293	1	Ndufv1	4.97e-07	-0.110461	0.0102046	Arl5c	0.0187347
				Serinc1	0.000115456	-0.131645	1	Prdx6	0.000295593	-0.00105576	1	Smad7	2.42e-05	-0.265678	0.497894	Tap2	0.000699551	-0.0999037	1	Casp6	0.0219989	-0.0872861	1	Chchd2	0.255065	-0.42501	1	2610001J05Rik	0.00994897	-0.14571	1	Adap2os	0.0263508	-0.209078	1	Kcnq1ot1	0.0330498	-0.598679	1	Tpx2	0.0428181	0.538368	1	Tesc	5.07e-07	-0.231904	0.0104185	Pecam1	0.0187347
				Calhm2	0.000116743	-0.134547	1	Pkig	0.000299629	-0.178506	1	Slc43a2	2.43e-05	-0.161247	0.498051	E230029C05Rik	0.000704647	-0.235321	1	Parn	0.02204	-0.207929	1	Mlc1	0.255168	-0.553362	1	Nek7	0.00996299	-0.222942	1	Tmem184b	0.0264106	-0.165755	1	Eapp	0.0336054	-0.352952	1	Pitpna	0.0431365	0.531925	1	Tomm5	5.08e-07	-0.143071	0.0104229	Cd300a	0.0187347
				Maco1	0.000117626	-0.131678	1	Commd2	0.00030419	-0.15537	1	Pdcl3	2.43e-05	-0.171426	0.498191	Hsp90b1	0.000705017	0.147335	1	Vps4a	0.0221154	0.185989	1	Fry	0.257326	-0.332639	1	Slc4a3	0.00997542	-0.142356	1	Slc38a10	0.026417	-0.184143	1	Thyn1	0.0337025	-0.234293	1	Cenph	0.0432373	0.513762	1	Amer2	5.09e-07	-0.0364031	0.0104458	Tagap1	0.0187347
				Blvrb	0.00011853	-0.121512	1	Ptpre	0.000310444	0.232642	1	Rela	2.49e-05	-0.185617	0.511472	Prkcz	0.000705117	-0.120987	1	Cd9	0.02223	-0.251726	1	Slc25a18	0.258002	-0.692071	1	Casp1	0.00998078	-0.0978018	1	Slc29a3	0.0267523	-0.139357	1	Baiap2	0.0337025	-0.330557	1	Kif5c	0.0432433	0.282407	1	Stmn2	5.28e-07	-0.219385	0.0108503	Jcad	0.0187347
				Fkbp7	0.000120814	-0.0819708	1	Arglu1	0.000313395	0.156938	1	Ints10	2.49e-05	-0.122218	0.511956	Btf3	0.000706595	-0.173203	1	Sf3a3	0.0222396	0.249543	1	Oaz1	0.262065	-0.276685	1	Batf	0.0100394	-0.12283	1	Ogfr	0.0267804	-0.153178	1	Auh	0.0337025	-0.355841	1	Abtb1	0.0432433	0.37597	1	Eri3	5.29e-07	-0.193356	0.0108688	Hint1	0.0187429
				Zfp605	0.000121787	-0.0785183	1	Bri3	0.000314206	-0.164946	1	Ccr1	2.5e-05	-0.265008	0.513043	Ccdc6	0.000716211	-0.155729	1	Acad11	0.0222829	-0.163646	1	Gapdh	0.26598	-0.269578	1	Snx4	0.0100891	-0.186366	1	Usp11	0.0269699	-0.0789454	1	Tbc1d12	0.0337025	-0.247819	1	Zfp637	0.0432433	-0.300891	1	Mprip	5.32e-07	-0.144817	0.0109202	Smpd1	0.0187915
				Bysl	0.00012345	-0.0775331	1	Atp8a2	0.000315145	-0.201372	1	Camk2a	2.51e-05	0.806612	0.514373	Psma6	0.000725304	-0.153265	1	BC005561	0.022401	-0.27027	1	Lix1	0.268436	-0.688448	1	Ppp2r5d	0.0101038	-0.046258	1	Rnf169	0.0270288	-0.127762	1	Ago3	0.0338099	-0.437229	1	Rabac1	0.0433672	-0.453869	1	Fam168a	5.4e-07	-0.0424503	0.0110909	Cyp2j9	0.0188293
				Ccdc59	0.000123452	-0.150647	1	Lgals9	0.000315954	-0.150315	1	Golm1	2.65e-05	-0.247462	0.543864	Tmed2	0.000725968	-0.149367	1	Dgkd	0.0224023	0.316077	1	Nnat	0.269354	-0.494467	1	Cwf19l1	0.0101038	-0.0506441	1	Crtap	0.0270363	-0.0936358	1	Trim34a	0.0339919	-0.31873	1	Paics	0.0434335	0.142073	1	Gnai1	5.48e-07	-0.214904	0.0112609	4930453N24Rik	0.0188383
				Orc2	0.000124829	-0.102761	1	Capzb	0.000316232	-0.140169	1	Itga9	2.76e-05	-0.142272	0.566854	Tmem192	0.000726468	-0.112244	1	Ncstn	0.022439	0.275144	1	Ndufs7	0.272349	-0.288596	1	Polr1c	0.0101323	-0.16851	1	Irf7	0.0270492	-0.240533	1	Ptn	0.0340038	0.464013	1	Plk1	0.0438258	0.668283	1	Prkcz	5.57e-07	-0.296316	0.0114438	Skp1a	0.0188758
				Clec4a2	0.000126639	0.207709	1	Mcl1	0.000317344	0.190293	1	Rab3il1	2.77e-05	-0.17975	0.568629	Emg1	0.000735213	-0.144146	1	Cplx2	0.0224806	0.309915	1	Jkamp	0.273485	-0.304838	1	Srp9	0.0101471	-0.201383	1	Mpst	0.0270925	-0.129597	1	C9orf72	0.0344034	-0.657796	1	Aspm	0.0439573	0.501703	1	Rtraf	5.62e-07	-0.195778	0.0115427	Sp4	0.018973
				Rpl21	0.000127288	0.144657	1	Klk9	0.000322929	0.039138	1	Ddx5	2.88e-05	-0.204555	0.591999	C130026I21Rik	0.000744618	0.102806	1	Shkbp1	0.0224948	-0.151966	1	Hspe1	0.280573	-0.268441	1	Ogfr	0.0101843	-0.0236316	1	Pitpnb	0.0271115	-0.145692	1	Psmd11	0.0344439	-0.655346	1	Rab5a	0.0439744	-0.354279	1	Nefl	5.75e-07	-0.09068	0.0117999	Pim1	0.018992
				Hsp90aa1	0.000128169	-0.159576	1	Ankrd40	0.000323966	-0.1718	1	Ptprz1	2.9e-05	0.162972	0.596046	Naalad2	0.000749074	-0.105343	1	Lin9	0.0225535	-0.114353	1	Ndrg4	0.283282	-0.519299	1	Tent4b	0.0102589	-0.136638	1	Gpr155	0.0271891	-0.232792	1	G3bp1	0.0344557	-0.584078	1	Metrn	0.0440668	0.532615	1	Gm11808	5.92e-07	-0.239723	0.0121581	Sumo1	0.0190509
				Trp53inp1	0.000128198	-0.12728	1	Slc6a1	0.000329404	-0.0302822	1	Tmcc2	2.99e-05	-0.00690822	0.614183	Mtmr1	0.000750725	-0.105122	1	Ywhah	0.0225999	-0.235723	1	Tst	0.295575	-0.539432	1	Usp12	0.0102874	-0.150816	1	Smad5	0.0272344	-0.155907	1	Nme7	0.0344915	-0.206209	1	Rpl10	0.0441149	0.694818	1	Jph3	6.07e-07	-0.122892	0.0124617	Abcb1a	0.0190799
				Vars	0.00012925	-0.107673	1	Ank3	0.000330849	-0.0181794	1	Atp6ap2	3.03e-05	-0.207296	0.6215	Gm15446	0.000751922	-0.0857486	1	Rpl24	0.0226675	-0.162019	1	Nedd8	0.309648	-0.27273	1	Farsb	0.0102966	-0.11003	1	Ttc30a1	0.0272607	-0.216457	1	Elmsan1	0.0344915	-0.292816	1	Tm6sf1	0.0444395	-0.540327	1	Tubb3	6.17e-07	-0.14817	0.0126582	Enox2	0.0190799
				Igip	0.000129936	-0.100639	1	Gltp	0.000331774	-0.134419	1	Etl4	3.06e-05	0.174906	0.627332	Tap1	0.0007616	-0.0627579	1	Lrba	0.0227713	-0.2905	1	Arl3	0.311005	-0.278513	1	Arhgap25	0.0104203	-0.0263862	1	Rnf122	0.0272703	-0.124121	1	Ercc3	0.0344915	-0.285855	1	Cryba4	0.0447204	-0.544804	1	Satb1	6.28e-07	-0.246402	0.0128947	Poglut3	0.0192764
				Ptp4a3	0.000130399	-0.123548	1	Prdx1	0.000337286	-0.190416	1	Adi1	3.06e-05	0.172532	0.628636	Zfp869	0.000764861	-0.136398	1	Sh2d3c	0.0227868	-0.168451	1	Ugp2	0.311227	-0.373662	1	Hspd1	0.0104354	-0.288415	1	Zdhhc4	0.0273256	-0.111517	1	Atxn2	0.0346806	-0.371439	1	Ireb2	0.0447204	0.450569	1	Tmem126a	6.33e-07	-0.349411	0.012988	Rap2a	0.019524
				Fabp7	0.000131735	0.0342179	1	Dedd	0.00033778	0.135835	1	Ndfip2	3.11e-05	-0.211231	0.638346	Dhcr7	0.000769342	-0.122659	1	Polr2m	0.0228724	0.284801	1	Snrpf	0.31193	-0.346754	1	Upp2	0.0104465	-0.0523967	1	E130311K13Rik	0.0273652	0.234063	1	Plekho1	0.0346962	-0.53072	1	Tmem11	0.0450745	-0.615661	1	Map2k2	6.36e-07	-0.169797	0.0130563	Trib1	0.0195311
				Tlr7	0.00013202	-0.188901	1	Gm16867	0.000338199	0.0575696	1	Car2	3.14e-05	0.0951939	0.6453	Cyp4v3	0.000773629	-0.102651	1	Bco2	0.0229204	-0.125015	1	Id2	0.316006	-0.36463	1	Fam129b	0.0104768	-0.122801	1	Tlr1	0.0273755	-0.160365	1	Pitpna	0.0347535	-0.262242	1	Paxip1	0.0450941	0.646066	1	Gpd1l	6.38e-07	-0.227833	0.0131082	Prr12	0.0195398
				Slc15a4	0.000132235	-0.143139	1	Rtcb	0.00034095	-0.141732	1	Cklf	3.18e-05	-0.217623	0.652757	Rpl22	0.000775948	0.243018	1	Epsti1	0.0229277	-0.122003	1	Idh3a	0.329531	-0.341449	1	Rpl7a	0.0105428	-0.169697	1	Mrps33	0.0274133	0.378177	1	Nrip1	0.0347566	-0.328647	1	Zfp365	0.0450941	0.494236	1	Kbtbd11	6.42e-07	-0.0568787	0.0131804	Eif3m	0.0195412
				Tmed2	0.000132422	-0.162205	1	Prnp	0.000342995	-0.0510173	1	Rpl27	3.21e-05	0.130929	0.659453	Soga1	0.000776163	-0.117834	1	Riok3	0.0229792	-0.27746	1	Metrn	0.335031	-0.255551	1	Nrxn1	0.0105695	0.359445	1	Retreg2	0.0274388	-0.276793	1	Hnrnpa1	0.0350887	-0.508072	1	Cdk2	0.0450941	0.462098	1	Tbc1d9b	6.61e-07	-0.251596	0.0135627	Parp12	0.0195415
				Basp1	0.000133596	-0.0952213	1	Arl3	0.000347946	-0.0724192	1	Ccl24	3.24e-05	-0.103345	0.665709	Stmn3	0.000781196	0.100508	1	Pld4	0.0229819	0.179103	1	Atp1a2	0.335383	-0.62934	1	Pygl	0.0106383	-0.164308	1	Qsox2	0.0276348	-0.12474	1	Gdi2	0.035107	-0.486961	1	Ggps1	0.0450941	-0.442041	1	Nacc1	6.62e-07	-0.312993	0.0135926	Ntrk2	0.0195886
				Kif3b	0.00013385	-0.0857961	1	Gm3252	0.000348921	0.0539372	1	Dctn2	3.25e-05	-0.204113	0.667734	Sec24a	0.000783784	-0.127636	1	Psmb9	0.0230198	-0.104575	1	Snapc5	0.335815	-0.287412	1	Eef1e1	0.0106409	-0.277934	1	A330023F24Rik	0.0276621	-0.112684	1	Csnk1g3	0.0356032	-0.326129	1	Snap29	0.0450941	0.397719	1	Actr1b	6.62e-07	-0.223322	0.013602	Dhx30	0.0196062
				Ap4s1	0.000134944	-0.103378	1	Zfp60	0.000349844	0.116968	1	Mcfd2	3.26e-05	-0.209032	0.669602	Arhgef10l	0.000785567	-0.124346	1	Nifk	0.0230826	-0.142253	1	Elovl5	0.338759	-0.42016	1	Dennd5a	0.0106422	-0.0600444	1	Myo1g	0.0276627	-0.111456	1	Ighm	0.0359323	0.52379	1	Il10rb	0.0452672	-0.536348	1	Akr1a1	6.66e-07	-0.111823	0.0136746	Meis1	0.0197077
				Homer2	0.000135733	0.0703923	1	Hspa13	0.000354246	0.216593	1	Uvssa	3.29e-05	-0.138065	0.674657	Soat1	0.000786464	0.221726	1	Gsdmd	0.023094	0.22858	1	Ptprt	0.351596	-0.296764	1	Serf2	0.0106493	0.225712	1	Gt(ROSA)26Sor	0.0276684	-0.397207	1	Tet3	0.035964	-0.57278	1	Cdr1os	0.0454445	0.749362	1	Castor2	6.88e-07	-0.135468	0.0141283	Tmem219	0.0197569
				Samm50	0.000136622	-0.131037	1	Vps41	0.000355257	-0.172381	1	Gm4673	3.39e-05	-0.130158	0.696034	Rab3gap2	0.000788625	-0.118792	1	A430106G13Rik	0.0231127	0.207925	1	Selenok	0.353549	-0.251053	1	Slc7a8	0.0107278	0.301509	1	Sel1l	0.0277029	-0.215926	1	Cmtm7	0.0360327	0.616866	1	Kmt2c	0.0456645	0.358876	1	Hibadh	7.05e-07	-0.0727492	0.0144725	Mr1	0.019777
				Fars2	0.000137389	-0.0753062	1	Rbpj	0.000360796	0.159556	1	C1ql3	3.42e-05	0.0581448	0.701406	Wdr26	0.000790847	-0.196925	1	Zbed3	0.02322	-0.115029	1	Dock1	0.36723	-0.356235	1	Apopt1	0.0108172	-0.124282	1	Banp	0.0277131	-0.1699	1	Rab11b	0.0362697	-0.505255	1	Ralgapa1	0.0457465	0.57887	1	2300009A05Rik	7.05e-07	-0.185973	0.0144853	Sp3	0.0197987
				Scai	0.000138968	-0.111115	1	Ctsz	0.00036147	-0.134061	1	Gdpgp1	3.53e-05	-0.0922447	0.723928	Hspb3	0.000802401	-0.0403743	1	Il4i1	0.0232782	-0.101963	1	Ncs1	0.3675	0.26247	1	Chmp1b	0.0108465	-0.167332	1	Btg3	0.0278749	-0.160757	1	Usp47	0.0362986	-0.434351	1	Atp2b1	0.0458682	-0.990377	1	Rhbdd2	7.08e-07	-0.110345	0.0145418	Snx14	0.0197996
				Yif1b	0.000140149	-0.113589	1	Zbtb20	0.000362919	-0.166219	1	Rbfox3	3.55e-05	0.0750217	0.728177	Cst3	0.000806087	-0.0805119	1	Enpp4	0.0233518	0.129309	1	Gpr37l1	0.370348	-0.700963	1	Mrpl12	0.0109514	-0.102521	1	Slc24a5	0.0278866	-0.0975004	1	Atp5k	0.0363534	0.660057	1	Ppp1ca	0.0460732	0.489518	1	Zfp91	7.1e-07	-0.0520894	0.0145713	Snx15	0.0197999
				Cklf	0.00014502	-0.120535	1	Ttc9b	0.000363019	-0.047079	1	Rptor	3.58e-05	-0.222577	0.7353	Angpt2	0.000807359	-0.0488797	1	Fubp1	0.0233775	-0.149951	1	Rps27l	0.37463	-0.338554	1	Ncoa4	0.0110024	-0.149069	1	Snx20	0.0279621	-0.207493	1	Fam207a	0.0364494	0.47037	1	Rbm15	0.0466854	0.487446	1	Vti1b	7.16e-07	-0.172676	0.0147072	Tmem86a	0.0200316
				Ints8	0.000145797	-0.0838059	1	Dab2ip	0.00036474	-0.0600818	1	Gna13	3.6e-05	-0.217212	0.738492	Stac2	0.000815756	0.042521	1	Pum3	0.0234083	0.139652	1	Msi2	0.375245	-0.316455	1	Fars2	0.0110909	-0.19345	1	Sft2d3	0.0280271	-0.167421	1	Tmed10	0.0365221	0.609472	1	Tubb2b	0.0466854	0.380044	1	Tmem250-ps	7.23e-07	-0.191382	0.0148469	Il33	0.0201576
				Cdc42ep3	0.000146715	-0.0759697	1	Tapbp	0.000367143	-0.210067	1	Cd52	3.72e-05	0.18029	0.764258	Fem1b	0.000832601	-0.0644813	1	Gm29093	0.0234293	0.131722	1	Aldoc	0.375564	-0.467869	1	Bloc1s3	0.0111571	-0.128098	1	Zfp46	0.0280686	-0.113423	1	Tfpi	0.0366913	0.332932	1	Sh3kbp1	0.0468357	0.608267	1	Ciao2b	7.23e-07	-0.204808	0.0148512	Ahi1	0.0202576
				Txnrd2	0.00014804	-0.107289	1	Nabp2	0.000372425	-0.104143	1	Dnajb1	3.75e-05	-0.156281	0.77038	Slamf1	0.000834099	0.0965985	1	Ube2d3	0.0234601	-0.111303	1	Hepacam	0.384749	-0.446653	1	Fbxo7	0.0112128	-0.104973	1	Ada	0.0280765	-0.118734	1	Nup98	0.0367198	-0.319897	1	Exosc8	0.0468735	-0.155853	1	Tmem191c	7.33e-07	-0.130403	0.0150459	Zfp239	0.020289
				Capzb	0.000148127	-0.119835	1	Wdr1	0.00037293	-0.167688	1	Dusp7	3.87e-05	-0.259419	0.794165	Slc35f6	0.000840966	-0.132395	1	Psd	0.0236666	0.189066	1	Atp5o	0.386102	-0.371233	1	Stat6	0.0112454	-0.107581	1	Gm9828	0.0280765	-0.118123	1	Speg	0.0367838	-0.430479	1	Gas6	0.0468735	-0.521228	1	Fbxo41	7.33e-07	-0.0394726	0.0150541	Aifm2	0.020289
				Gm43017	0.000148746	-0.0378229	1	Trp53	0.000374017	-0.145815	1	Ostm1	3.95e-05	-0.171322	0.811771	Gm33023	0.000841862	-0.0580794	1	Eefsec	0.0238169	0.211106	1	Ntrk2	0.388859	-0.339971	1	Ckap4	0.0112539	-0.123469	1	Gimap1	0.0281782	0.374127	1	Scarb2	0.0367873	0.397386	1	Zcchc2	0.0470112	0.369448	1	Ubxn1	7.37e-07	-0.136687	0.0151264	Id2	0.0204589
				Nubpl	0.000149778	-0.0939507	1	Hes1	0.000374233	0.126656	1	St6galnac4	3.96e-05	-0.200063	0.813852	Nfatc3	0.00084292	-0.145765	1	Vrk1	0.0238253	-0.197828	1	Qdpr	0.390835	-0.299725	1	Tsnax	0.0112694	-0.187205	1	Gm47283	0.0281975	-0.306593	1	Rpl39	0.0369556	-0.0384873	1	Zfp770	0.0470112	0.327412	1	Atp6v0e2	7.43e-07	-0.104703	0.0152513	Epc1	0.0204695
				Ifi204	0.000153214	0.0536982	1	Gm29488	0.000376728	-0.17564	1	Klf3	4.03e-05	-0.244395	0.827589	Arid1a	0.000848464	-0.186357	1	Anapc10	0.0241263	0.0954033	1	Pgm2l1	0.392197	-0.280272	1	Uap1l1	0.011289	-0.157623	1	Arhgef18	0.0282451	-0.323515	1	Map1b	0.0371207	0.376194	1	Hmgn5	0.0470112	0.326118	1	Cfl2	7.56e-07	-0.0430064	0.0155228	1700017B05Rik	0.0205512
				Ctbp2	0.000157324	-0.112852	1	Eif3j2	0.000376737	0.150217	1	Hmgb1	4.05e-05	0.18887	0.831125	Ufc1	0.000850686	-0.110738	1	Csnk1g2	0.0242732	0.211719	1	Klf9	0.393832	-0.25025	1	Mtfr1l	0.0113009	-0.2098	1	Kdm4b	0.0283476	-0.124361	1	Dpm2	0.0371503	-0.363999	1	Mgat1	0.0470344	-0.710685	1	Nupr1	7.57e-07	-0.271774	0.015541	Kcnj10	0.0206821
				Timm23	0.000161649	-0.144545	1	Gm10419	0.000378644	-0.0267958	1	4930404N11Rik	4.05e-05	-0.0765085	0.831528	Ost4	0.000854387	0.331202	1	Wipf2	0.0242949	-0.263553	1	Cryab	0.400792	-0.257549	1	Rpl23a	0.0113319	0.167081	1	1500015A07Rik	0.0283764	-0.1351	1	Smc3	0.0374316	-0.545637	1	Dpm3	0.047262	0.82891	1	Prdx5	7.57e-07	-0.241934	0.0155424	Ikzf2	0.0207035
				Syncrip	0.000163095	-0.154742	1	Colgalt1	0.000380932	-0.182524	1	Man1a	4.07e-05	-0.195035	0.836536	Akr1b3	0.000855676	-0.135336	1	Itgb3	0.0245492	-0.142319	1	Prxl2a	0.401286	-0.320012	1	Gpr137b	0.0113413	-0.141786	1	Ly6g6d	0.0284803	-0.129348	1	Snx30	0.0374718	-0.629443	1	Med19	0.047264	-0.353592	1	Lmo1	7.7e-07	-0.161931	0.015808	Rabl3	0.0207122
				Ldhb	0.000164494	-0.115794	1	Mrfap1	0.000391072	-0.181159	1	Dido1	4.12e-05	-0.145452	0.846653	Grk6	0.000865001	-0.119691	1	Arhgef6	0.024587	-0.305295	1	Ssu72	0.402875	-0.349864	1	Zdhhc12	0.0114378	-0.241897	1	0610040J01Rik	0.0285352	-0.113682	1	Tacc1	0.0374951	0.408259	1	Zc3h18	0.0474164	0.551647	1	Lamtor2	7.7e-07	-0.107995	0.0158183	Tsc22d4	0.0207481
				Yrdc	0.000164553	-0.0967311	1	Gm17025	0.000398357	0.0685727	1	Pxn	4.18e-05	-0.124714	0.85766	Rps19bp1	0.000867658	-0.0874509	1	AI597479	0.0246381	0.159614	1	Mrpl21	0.403361	-0.376583	1	Trim11	0.0114378	-0.103104	1	4632404H12Rik	0.0285419	-0.128204	1	Thoc2	0.0379514	-0.720642	1	Chd3	0.0474164	0.815887	1	Klhdc8b	7.79e-07	-0.245057	0.0160013	Pigt	0.0208934
				Edem2	0.000165128	-0.138605	1	Gm11261	0.00040147	0.0205646	1	Cxcl14	4.18e-05	0.0840497	0.858737	Sppl2b	0.000869771	-0.0689256	1	Susd4	0.0248754	0.0630368	1	Sdc4	0.408182	-0.480821	1	Ppib	0.0115396	-0.221852	1	1700008J07Rik	0.0288972	-0.114792	1	Tlk1	0.0380052	-0.442362	1	Gnb2	0.0474676	0.485938	1	Dctpp1	7.99e-07	-0.241831	0.0164026	Dot1l	0.0210091
				Dock10	0.000167039	-0.158178	1	Capns1	0.000405762	-0.139936	1	Oas1a	4.23e-05	0.072742	0.868198	Rnmt	0.000889277	-0.0902521	1	Lamp5	0.0248754	0.0685365	1	Fis1	0.409368	-0.319312	1	Rrp15	0.0115513	-0.228655	1	Utp15	0.0289735	-0.0722774	1	Csnk2a1	0.0381342	-0.903174	1	Timm13	0.0475557	0.63105	1	Pacsin1	8.08e-07	-0.15328	0.0165838	Lxn	0.0211738
				Ran	0.000168482	-0.130041	1	Nfe2l2	0.000406984	0.201413	1	Fbrsl1	4.28e-05	-0.206701	0.877909	Kcnd1	0.000891189	-0.114508	1	Fhl3	0.0248754	0.032853	1	Car2	0.410997	-0.435546	1	Ranbp9	0.0116624	-0.167867	1	Dnhd1	0.0290139	-0.0909238	1	Sipa1l1	0.0381342	0.430888	1	Sec11a	0.0476229	-0.499882	1	Vsnl1	8.09e-07	-0.0553951	0.0166019	Entpd2	0.021297
				Cyhr1	0.000169511	-0.106583	1	Rad23a	0.000409122	-0.0927392	1	Ints14	4.29e-05	-0.0971057	0.881138	Lnpep	0.000894302	-0.183042	1	Nos3	0.0248754	0.0869066	1	Gja1	0.411318	-0.60175	1	Chd1l	0.0116669	-0.112279	1	Frat1	0.0290139	-0.0949857	1	Ndufa7	0.0381342	0.408866	1	Man2a2	0.0479264	0.159771	1	Setd3	8.12e-07	-0.112413	0.0166771	Klhl24	0.021398
				Kti12	0.00017009	-0.0861175	1	Eml2	0.000413811	-0.0284682	1	Hcar2	4.37e-05	0.142571	0.897782	Toe1	0.000897051	-0.107806	1	5830416I19Rik	0.0248754	0.0578187	1	Sdha	0.419123	-0.256969	1	Snx20	0.0116824	-0.191097	1	Prkar1a	0.0290234	0.311893	1	Wbp2	0.0381952	-0.401535	1	Nsd2	0.0479395	0.513919	1	Echs1	8.19e-07	0.0468932	0.0168239	Lyz2	0.0214381
				4930453N24Rik	0.000171706	-0.104755	1	Clta	0.000414114	-0.112541	1	Lix1	4.42e-05	0.0839404	0.906892	Lyzl4	0.000898091	-0.0962103	1	Vmn2r79	0.0248754	0.0584372	1	Arhgef4	0.421711	-0.266583	1	Prr18	0.0117513	-0.24021	1	Dst	0.0290267	-0.281178	1	Snx18	0.0382723	-0.643209	1	Ppm1m	0.0481212	0.147355	1	Tecr	8.35e-07	-0.118149	0.0171429	L3mbtl3	0.0216327
				Atp2c1	0.000172352	-0.200758	1	Fam129a	0.000416872	-0.134259	1	Tmcc1	4.46e-05	-0.226897	0.915205	Icam2	0.000907507	-0.0309013	1	Nxpe4	0.0248754	0.0917371	1	Kif13b	0.423582	-0.263189	1	Rtraf	0.0118349	-0.173708	1	Atf6	0.0290278	-0.346831	1	Zfp398	0.038545	-0.560067	1	Stx4a	0.0481732	0.375327	1	Ak3	8.46e-07	-0.108442	0.0173609	Cep192	0.0216327
				AI467606	0.000176042	-0.128426	1	2002-09-01	0.000421724	0.108666	1	Syngap1	4.49e-05	-0.034314	0.921497	Rraga	0.000910379	-0.132298	1	Sh3bgrl2	0.0248754	0.0590483	1	AW047730	0.42563	-0.475453	1	Commd7	0.0118425	-0.116668	1	Eno3	0.029047	-0.180295	1	Cx3cr1	0.0387007	0.336155	1	Ifitm3	0.0481732	0.854093	1	Aimp1	8.71e-07	-0.236721	0.017882	Mtg2	0.0217169
				Zswim6	0.000176604	0.197942	1	Sec61g	0.000426203	0.136066	1	Psmb5	4.51e-05	-0.161744	0.925215	Apobec2	0.000911291	-0.0597457	1	Gm16105	0.0248754	0.0447405	1	Mcts1	0.428163	-0.348261	1	Cyfip2	0.0118734	0.432557	1	2510002D24Rik	0.029055	0.288544	1	Sccpdh	0.0388452	-0.592264	1	Azin1	0.0484386	0.415083	1	Atp5f1	8.9e-07	-0.145867	0.0182788	Mt1	0.0217325
				Cox5a	0.000178385	-0.16607	1	Smim14	0.000429246	-0.176025	1	Dnaja1	4.52e-05	-0.218142	0.927357	Clstn1	0.000918137	-0.122041	1	4930469K13Rik	0.0248754	0.0652304	1	Il11ra1	0.437219	-0.31407	1	Ciao2b	0.0119437	-0.0960574	1	Ndufaf8	0.0290949	-0.287726	1	Thra	0.0389138	0.513819	1	Pfdn1	0.0485456	0.504596	1	Trappc6b	8.93e-07	-0.0741869	0.0183277	Klhl3	0.0217544
				Grpel1	0.000178788	-0.118652	1	Retreg1	0.000430821	0.134314	1	Hcst	4.53e-05	0.213843	0.930883	Etv6	0.000919065	-0.112651	1	Fzd2	0.0248754	0.069426	1	Slc6a1	0.439595	-0.699447	1	B230118H07Rik	0.0120341	-0.168279	1	Dot1l	0.0291212	-0.154699	1	Kmt2b	0.0390664	-0.553185	1	Ndufb9	0.0487428	0.542313	1	Ankrd13b	9.08e-07	-0.187608	0.018642	Fgfr1op	0.0217829
				Atp5f1	0.000180272	-0.139944	1	Samsn1	0.000444576	0.208487	1	Id1	4.55e-05	-0.0413831	0.935106	Scrt1	0.000919481	0.117916	1	Rgs6	0.0248754	0.088322	1	Ddt	0.440833	-0.383552	1	Prpf38a	0.0120494	-0.166729	1	Ksr1	0.0291351	-0.117116	1	Appl2	0.0391988	-0.803347	1	Lair1	0.0487684	-0.495776	1	Ndufb1-ps	9.17e-07	0.632354	0.0188325	Adnp	0.0218106
				Irf2bp2	0.000181692	0.179426	1	2610042L04Rik	0.000456831	0.0405377	1	Nptxr	4.6e-05	-0.0142984	0.944503	Fads1	0.000919955	-0.142231	1	Itgb8	0.0248754	0.078396	1	Csrp1	0.447102	-0.570274	1	Tent4a	0.0120776	-0.0433718	1	Dnaaf5	0.0294927	-0.111717	1	Cox6a1	0.039334	0.442693	1	Uhrf2	0.0488925	0.478747	1	Hspb11	9.46e-07	-0.22968	0.0194149	Tspan15	0.0218278
				Cct4	0.000181735	-0.147114	1	Commd5	0.000459897	0.0565879	1	Sparc	4.62e-05	-0.170363	0.949534	Telo2	0.000929286	-0.0726637	1	Gm49077	0.0248754	0.046689	1	Stmn2	0.451002	-0.262274	1	Nsmaf	0.0121277	-0.153351	1	Lrfn1	0.0294927	-0.132578	1	Arap2	0.0393721	-0.662745	1	Snrnp200	0.0489965	0.263789	1	Fbxo31	9.47e-07	-0.257483	0.019439	Snhg8	0.0218599
				Pou5f2	0.000182856	-0.082278	1	Rmdn1	0.00046004	0.13546	1	Olfr1033	4.63e-05	-0.025969	0.951569	Golga7b	0.00093572	0.0883344	1	Ly6k	0.0248754	0.0614317	1	Sumo2	0.456632	-0.27483	1	Vps36	0.0121822	-0.202196	1	Zfp420	0.0294927	-0.0835622	1	Trip12	0.0397604	-0.313067	1	Fry	0.0489965	0.219363	1	Tmem223	9.47e-07	-0.125907	0.019452	Cd9	0.0219689
				Triap1	0.000183712	-0.120766	1	Hypk	0.000462308	0.173874	1	Ppp1r16b	4.67e-05	0.114795	0.958018	Dcun1d2	0.00094707	-0.107621	1	Mylk	0.0248754	0.0519238	1	Scg3	0.477333	-0.573194	1	Dynlt3	0.0122358	-0.313181	1	Tmem230	0.0296923	-0.191907	1	Pten	0.0398923	-0.690048	1	Brpf1	0.0489965	0.262236	1	Abhd4	9.57e-07	-0.190081	0.019658	Snrnp40	0.0220373
				Cetn3	0.000187504	-0.121131	1	Errfi1	0.000468339	0.15704	1	Tuba1b	4.76e-05	-0.20572	0.976598	Zswim8	0.000947805	-0.143314	1	A430093F15Rik	0.0248754	0.0934703	1	Rab9	0.484569	-0.259363	1	Arfgap3	0.01228	-0.134258	1	Ppp1r11	0.0297057	0.326988	1	Klf6	0.0402548	-0.650537	1	Dapk3	0.0489965	0.26268	1	Mdh2	9.65e-07	-0.0420128	0.0198155	Atp2c1	0.0220496
				Cd300a	0.000189339	0.194497	1	Rpp21	0.000469074	0.160471	1	Phf3	4.79e-05	-0.182063	0.984453	Sephs1	0.000958627	-0.0888412	1	F8	0.0248754	0.0664687	1	Mmd2	0.488972	-0.409818	1	Plin3	0.0124307	-0.0498838	1	Rfc1	0.0297218	0.35181	1	Apmap	0.0403429	-0.26512	1	Fzr1	0.0489965	0.292249	1	Ap2a1	9.69e-07	-0.188757	0.0199057	Pmf1	0.0220902
				Snhg8	0.000191096	0.213289	1	Vipr1	0.00047943	0.0629036	1	Rorb	4.87e-05	0.138778	0.999569	Zfp868	0.000970851	-0.112087	1	Nbeal1	0.0250397	-0.299884	1	Tbc1d10a	0.489019	-0.282024	1	Samm50	0.0124349	-0.181002	1	Glce	0.0299111	-0.116826	1	Mfap3	0.0407488	0.0551054	1	Lpp	0.0489965	0.321974	1	Dkk3	9.7e-07	-0.153952	0.0199211	Pgm2	0.0220902
				Sar1a	0.000191398	-0.144809	1	Borcs8	0.000489627	0.15017	1	Pepd	4.93e-05	-0.184715	1	Cyth4	0.000972907	-0.145337	1	Pias2	0.0250835	0.189814	1	Syt11	0.49427	-0.374151	1	Sumf1	0.01244	-0.174106	1	Gm15834	0.0299782	-0.132415	1	Ptdss2	0.041004	-0.448169	1	Slc35a4	0.0489965	0.450513	1	Upf3a	9.85e-07	-0.205563	0.0202248	Rab43	0.0220902
				Mief2	0.000196314	-0.072141	1	Slco1a4	0.000492786	-0.0134313	1	Nos1ap	4.96e-05	-0.160154	1	Ltbr	0.000976732	-0.119829	1	Nudcd3	0.0251041	0.270155	1	Ahcyl1	0.502356	-0.363172	1	Ctsz	0.0124742	-0.393065	1	Gm16973	0.0299782	-0.0964993	1	Retreg3	0.041004	-0.453613	1	Itm2c	0.0490373	-0.546888	1	Gnas	9.94e-07	-0.258473	0.0204084	1810044D09Rik	0.0220902
				Gm2244	0.000196852	0.170042	1	Xlr3b	0.000495723	0.0519689	1	Fam155a	5.09e-05	0.0345734	1	Snw1	0.000980672	0.287772	1	Cab39l	0.0251338	0.171986	1	Pank2	0.513702	-0.251727	1	Alox5	0.0124774	-0.0830045	1	Srf	0.0299782	-0.0816528	1	Clpx	0.0410086	-0.344251	1	Gps2	0.0491538	0.806636	1	Carmil2	9.95e-07	-0.143766	0.0204233	Ctf1	0.0220902
				Sfxn5	0.000197497	0.091848	1	Rnf130	0.000496259	0.153803	1	H2-Ob	5.15e-05	0.165555	1	Atp2b2	0.000990738	0.213556	1	Cpd	0.0251508	-0.132048	1	Cmtm5	0.521147	-0.45134	1	Jak3	0.0124774	-0.0921733	1	D030056L22Rik	0.0299797	-0.149567	1	Ndufaf4	0.0413429	-0.647121	1	Polb	0.0492681	0.41296	1	Nr2f6	9.96e-07	-0.261398	0.0204417	Eif4ebp1	0.0220902
				Atf6b	0.000197513	-0.110163	1	Anks1b	0.000498105	-0.0427408	1	Fcgrt	5.17e-05	-0.170061	1	Cad	0.00100032	-0.0670628	1	Zfp759	0.0251511	-0.101461	1	Acyp2	0.523333	-0.467978	1	Cul4b	0.0125272	-0.0697647	1	G6pc3	0.0300411	-0.122855	1	Safb2	0.0416304	-0.513241	1	Adap2os	0.0492681	-0.804437	1	Bola2	1e-06	-0.198328	0.0206089	Zfp354b	0.0220902
				Vps51	0.000198416	-0.0755628	1	Nme1	0.000500227	-0.16108	1	Sp1	5.18e-05	-0.159246	1	Vars	0.0010004	-0.084107	1	Apoo	0.0251511	-0.0869055	1	Lxn	0.524706	-0.303539	1	Pgp	0.0125429	-0.224712	1	Ppp2r2c	0.0300755	0.158443	1	Smarca2	0.0416511	-0.394167	1	Tpd52l2	0.0495512	-0.589695	1	Pgp	1.02e-06	-0.081867	0.0208447	Homez	0.0220902
				Srsf5	0.000199301	-0.140507	1	Akr1b3	0.000504045	-0.153302	1	Gpr146	5.18e-05	-0.183205	1	Psmc5	0.00100106	-0.0691296	1	Zfp65	0.0252081	-0.177018	1	Lrrcc1	0.529599	-0.312652	1	Oaz1	0.0125623	-0.0878175	1	Map7	0.0301596	0.267049	1	2610001J05Rik	0.0416835	-0.387853	1	Usp25	0.0495512	0.585725	1	Eloc	1.02e-06	-0.143055	0.0210279	Mtmr12	0.0220902
				Inka1	0.000199344	-0.124229	1	Galc	0.000505876	-0.168561	1	6330403L08Rik	5.25e-05	-0.0901069	1	Rfwd3	0.0010015	-0.096667	1	Card9	0.0252263	0.185897	1	Hira	0.529838	-0.25027	1	Ubald2	0.0125975	0.0281992	1	Retsat	0.0301794	-0.104463	1	Ago1	0.0417509	0.439695	1	Slc16a6	0.0497881	-0.628738	1	Polr2f	1.06e-06	-0.069827	0.0216903	Syt10	0.0220902
				Cdc37	0.000201738	0.200217	1	Qdpr	0.000506094	-0.122238	1	Prex2	5.47e-05	0.0990768	1	Krit1	0.00100997	-0.143069	1	Cdk11b	0.0252602	0.191374	1	Fh1	0.540721	-0.367575	1	Ubald1	0.0126769	0.309097	1	E530011L22Rik	0.0301794	-0.102199	1	Slc25a37	0.0417509	-0.501622	1	Plxnb2	0.0498009	-0.459834	1	Gapdh	1.07e-06	-0.212435	0.0218845	Tap1	0.0220902
				Sash1	0.000202196	0.0726931	1	Mbd3	0.000507498	-0.133867	1	Smdt1	5.47e-05	0.163697	1	Ric8a	0.00102475	-0.123444	1	Atg14	0.0252605	-0.172834	1	Micos13	0.541433	-0.26151	1	Pacsin3	0.0126776	-0.148832	1	Pdgfa	0.0302678	0.366244	1	Rab1b	0.0417509	-0.631406	1	Gtf2a1	0.0498451	-0.419857	1	Amz2	1.07e-06	-0.16406	0.0219795	Abraxas1	0.0221797
				Pten	0.000203303	-0.143704	1	Cd244a	0.000508575	-0.0592434	1	Cct6a	5.48e-05	-0.198799	1	Senp1	0.0010384	-0.116134	1	Gsr	0.0253167	-0.0940048	1	Mfge8	0.550004	-0.316126	1	Rpl34	0.0127005	0.147473	1	1700025G04Rik	0.0304706	-0.0849767	1	Rpl32	0.0417802	-0.472799	1	Ndufs4	0.0498453	0.378671	1	Sh3bgrl3	1.07e-06	-0.186326	0.0219829	Zkscan3	0.0222221
				Tap2	0.000205957	-0.101546	1	Upk1b	0.000508703	-0.192358	1	Ly6a	5.48e-05	-0.0345659	1	Arid4b	0.00104934	-0.160144	1	Csf1r	0.0253297	0.113015	1	Gfap	0.552058	-0.568999	1	Rnaset2b	0.0127011	-0.302553	1	U2af1l4	0.0306458	-0.177538	1	Chd2	0.0417912	0.342739	1	Nap1l1	0.049902	0.552262	1	Mapk10	1.11e-06	-0.123627	0.0228049	Btg2	0.0223706
				Selenow	0.000206215	0.0236802	1	Pus3	0.000521901	0.149015	1	Ccdc152	5.49e-05	0.223865	1	Nktr	0.00105113	-0.150862	1	Ptbp1	0.0253702	0.214711	1	Pfdn5	0.56072	-0.294103	1	Rpl21	0.0127687	0.112665	1	Ogfod3	0.0306458	-0.174861	1	Limk1	0.0419227	-0.528078	1	Rps3a1	0.0504952	0.475388	1	Adgrb2	1.14e-06	-0.216667	0.0234848	Kcmf1	0.0223783
				Hjurp	0.000206407	-0.115287	1	Hebp1	0.00052579	-0.163655	1	Ubl3	5.6e-05	-0.173895	1	Usp7	0.00106089	-0.110721	1	Gm128	0.025492	-0.0542279	1	Gpm6a	0.564991	-0.266062	1	Cplx1	0.0127812	0.346585	1	Shc1	0.0306728	-0.208536	1	Setdb1	0.0420114	-0.467454	1	Ska2	0.0505421	0.659547	1	2005-09-01	1.16e-06	-0.184239	0.0237262	Slc6a9	0.0225377
				Gt(ROSA)26Sor	0.000206905	-0.139099	1	Ccl3	0.000527264	-0.0618645	1	Pkn1	5.69e-05	-0.185565	1	Hivep3	0.00106498	-0.143762	1	Gm30382	0.025492	-0.0749035	1	Cnih1	0.569339	-0.30735	1	Dync1li2	0.0127862	-0.0722253	1	Lactb	0.03072	-0.17073	1	Pon3	0.0422069	0.411653	1	Rhoh	0.050618	-0.290202	1	Myl6	1.16e-06	-0.12695	0.0238458	Enho	0.0226121
				Sall1	0.000206929	-0.136402	1	Ubqln1	0.0005316	-0.165114	1	Afmid	5.82e-05	-0.0613771	1	Evi2a	0.00108441	-0.159386	1	Axin2	0.025492	-0.0598738	1	Mex3c	0.574446	-0.257204	1	Itpripl1	0.0127952	-0.107239	1	Zfhx2	0.0307242	0.281282	1	Tcea1	0.0423017	0.56938	1	Cntln	0.0510517	0.159552	1	Cenpx	1.18e-06	-0.161529	0.0242856	Eif3b	0.0227606
				Xpot	0.000207391	-0.0949977	1	Gm14508	0.000535277	0.0843152	1	Zfp644	5.98e-05	-0.200104	1	Zxdc	0.00109861	-0.0943634	1	Gm10767	0.025492	-0.0698132	1	Rgcc	0.575952	-0.82069	1	Ankrd13a	0.0128444	-0.111478	1	U2surp	0.0308052	0.452584	1	Pdcd1	0.0423964	0.433127	1	Amd1	0.0510517	-0.0275639	1	C1qbp	1.19e-06	-0.106647	0.0244672	Sorbs1	0.0227916
				Abca1	0.000207963	0.174134	1	Cggbp1	0.000540067	0.172085	1	Telo2	5.98e-05	-0.138529	1	5930430L01Rik	0.00110373	-0.0610815	1	1810062O18Rik	0.025492	-0.0662851	1	Chpt1	0.581963	-0.331064	1	Dnajc3	0.0128495	-0.138794	1	Ppfia4	0.0308384	-0.184046	1	Stimate	0.0423964	0.380601	1	Ctbs	0.0510889	-0.696303	1	Emc8	1.2e-06	-0.227338	0.02456	Rpl37a	0.0228276
				Zbtb26	0.000209333	-0.103419	1	Kcnab2	0.000542998	-0.0256314	1	Rap1gap	5.98e-05	-0.0246669	1	Klhdc2	0.00110573	-0.0902583	1	Gm27017	0.025492	-0.0455401	1	S1pr1	0.582923	-0.368769	1	Tmem192	0.0129463	-0.0683612	1	D10Wsu102e	0.0308963	-0.191879	1	Fryl	0.0424011	-0.491736	1	Tm2d1	0.0510889	0.41539	1	Kcnh3	1.2e-06	-0.0900614	0.0246896	Atp6v0a2	0.0228617
				Cacnb3	0.000211161	0.0210298	1	Npl	0.00054405	0.160839	1	Cmtm8	6.01e-05	-0.15388	1	Zswim5	0.00111034	-0.0656983	1	B4galt2	0.0255504	0.153065	1	Trappc2	0.584134	-0.414087	1	Dars	0.0129911	-0.190387	1	Rbl1	0.0309489	-0.147741	1	Ctsb	0.0424407	0.180939	1	Pafah1b2	0.0510889	0.54594	1	Dstn	1.27e-06	-0.0976409	0.0260005	Tcta	0.0228849
				Zbtb25	0.000211257	-0.0524051	1	2003-09-01	0.000544551	-0.0243807	1	Kcnk6	6.23e-05	-0.188114	1	Myc	0.00112695	0.203476	1	Usp2	0.025551	-0.14325	1	Glud1	0.585966	-0.31192	1	Mthfd1	0.0130578	-0.208655	1	Taf11	0.030956	-0.126372	1	Tagln2	0.042499	-0.354793	1	Thrsp	0.0511125	0.503418	1	Syp	1.28e-06	-0.0452949	0.0262824	Cops9	0.0229329
				Gucd1	0.000213718	-0.0754786	1	Adam3	0.000547998	0.0469628	1	Trim30a	6.41e-05	0.247414	1	Phc3	0.00112799	-0.13627	1	1110002L01Rik	0.0256033	-0.176821	1	Il18	0.594653	-0.335508	1	Olfml3	0.0130799	0.434378	1	Ppp1r9a	0.0309611	0.381342	1	Snapc5	0.042499	-0.542431	1	Snhg8	0.0511741	-0.0831066	1	Polr3h	1.29e-06	-0.169459	0.0264165	Maob	0.0229408
				Man2b1	0.000214213	-0.114869	1	Tmem167	0.00055253	-0.136453	1	Rab5c	6.47e-05	-0.151881	1	Ifitm2	0.0011285	-0.058934	1	Ptgs1	0.0256432	-0.141646	1	Aplp1	0.599418	-0.433514	1	Ndufb7	0.0131044	-0.21347	1	Gtf3c5	0.0309699	-0.0659389	1	Pknox1	0.042499	-0.357874	1	Srsf10	0.0511741	0.746413	1	Atp5mpl	1.31e-06	0.534735	0.0269284	Pax6	0.022951
				Zfhx3	0.000215344	0.129111	1	Txndc9	0.000559542	-0.19311	1	Ubl5	6.53e-05	0.156979	1	Rbm15b	0.00113105	-0.0707508	1	Sap30l	0.0256814	-0.100411	1	Eci1	0.624988	-0.342354	1	Haus7	0.0132067	-0.17941	1	Socs5	0.0310016	0.16443	1	Tmem164	0.042499	-0.477269	1	Tmem219	0.0511741	-0.494586	1	Eif5a	1.32e-06	-0.0831393	0.0270765	Asap1	0.0231566
				Sema4b	0.000216441	-0.0937011	1	Gm3411	0.000577177	0.0762365	1	Yae1d1	6.63e-05	-0.197072	1	St8sia4	0.00113178	-0.134938	1	Tbc1d15	0.0256968	-0.298271	1	Tubb4b	0.635646	-0.286975	1	Foxg1	0.0132227	0.171115	1	Gm14508	0.0310611	-0.140375	1	Clstn1	0.0426766	0.284722	1	Csf1r	0.0515187	-0.498869	1	Pomp	1.33e-06	-0.107503	0.0272614	Trmt11	0.0231843
				Sema6d	0.000217412	-0.0997485	1	Vmn2r79	0.000583806	0.0325313	1	Fam171b	6.7e-05	0.0874185	1	Ctla2b	0.001132	0.170483	1	Lpcat2	0.0258074	0.151986	1	Kif1bp	0.638922	-0.320077	1	Timm10	0.0132391	-0.211819	1	Rccd1	0.0310611	-0.0781416	1	Slc4a3	0.0427534	0.306922	1	Ctsc	0.0516923	-0.455802	1	Gps1	1.33e-06	-0.115008	0.0273423	Nrbp1	0.0232025
				Arl10	0.000217642	-0.175809	1	Klk8	0.000598878	-0.185409	1	Rab35	6.75e-05	-0.135407	1	Mcfd2	0.00113955	-0.0745499	1	Rtl8a	0.0259666	0.168857	1	Emc7	0.641626	-0.398146	1	Slc31a1	0.0133242	-0.1728	1	Taco1	0.0310611	-0.104456	1	Adora1	0.0427534	0.192153	1	Gas5	0.0518204	0.539624	1	B930095G15Rik	1.34e-06	-0.0521435	0.0274312	Maml2	0.0232264
				Nrxn1	0.000217998	0.132363	1	Depdc7	0.000607376	0.145173	1	Wdr33	6.75e-05	-0.173302	1	Mars	0.0011429	-0.115833	1	Clu	0.0260753	0.368066	1	Nsmf	0.65866	-0.322	1	Blvra	0.0133473	-0.0733891	1	Def6	0.0311085	-0.106281	1	Hsd17b7	0.0427534	0.155228	1	Gtpbp2	0.0520786	0.586231	1	Tesk1	1.34e-06	-0.191537	0.0274704	Sdhd	0.0232924
				Brix1	0.000218462	-0.0705234	1	Epb41l4aos	0.000609597	0.126988	1	Soga3	6.89e-05	0.0413768	1	Eef2kmt	0.00114332	-0.0870108	1	Rpl34	0.0261051	-0.205398	1	Chchd10	0.667129	-0.829639	1	Hnrnpul2	0.0133631	-0.192641	1	Timm8a1	0.0312423	-0.110493	1	Olfml2b	0.0427534	0.238353	1	Tfe3	0.0522978	-0.68776	1	Hivep2	1.34e-06	-0.0999757	0.0274756	Dnajb11	0.0235395
				Sfr1	0.000220575	-0.12963	1	Hnrnpa3	0.000610325	0.143244	1	Gspt1	6.89e-05	-0.183378	1	Tent4a	0.00115156	-0.113624	1	Tbx6	0.0261391	0.153886	1	Prnp	0.67457	-0.410461	1	Polr2b	0.0133657	-0.135286	1	Ppwd1	0.0313454	0.294717	1	Mymk	0.0427534	0.242086	1	Tomm7	0.0523096	0.124246	1	Nat14	1.34e-06	-0.17074	0.0275931	Psmb1	0.0236172
				Cnnm4	0.000221023	-0.0808067	1	Igbp1	0.000620719	-0.111933	1	Mef2a	6.91e-05	-0.246871	1	Lrrc14	0.00115204	-0.146208	1	Rrbp1	0.0261763	0.142363	1	Mcee	0.68289	-0.303289	1	Camkv	0.0133723	0.327716	1	Bloc1s6	0.031475	-0.153664	1	Mrps2	0.0427534	0.232976	1	Psmb5	0.052338	-0.49975	1	Cycs	1.35e-06	-0.138143	0.0276491	Ccnt1	0.0239847
				Edem1	0.000222567	-0.155114	1	Mapk8ip1	0.000630781	-0.027237	1	Hmga2	6.96e-05	-0.062603	1	Fem1a	0.00115344	-0.0987156	1	Exoc4	0.0263118	-0.205326	1	Park7	0.689375	-0.273284	1	Kcnq2	0.0133958	0.0811026	1	Rpl36a-ps1	0.0315102	-0.0771413	1	Cd59a	0.0427534	0.149427	1	Fcer1g	0.0523503	0.603747	1	Dennd5a	1.36e-06	-0.0396842	0.027915	Phlpp1	0.0240111
				Axl	0.000223422	-0.031998	1	AU020206	0.000633874	-0.197861	1	Vapa	6.99e-05	-0.213203	1	Rps15a	0.00115641	0.22342	1	Srgap3	0.0264171	0.0759965	1	Acsbg1	0.703765	-0.564982	1	Ppm1k	0.0135948	0.222694	1	Hnrnpc	0.0315454	0.306356	1	Adgrb2	0.0427534	0.228205	1	Mrps34	0.0523513	-0.402079	1	Akr7a5	1.36e-06	-0.136781	0.0279677	Pigk	0.0240359
				Scaf8	0.00022371	-0.11736	1	Dclk1	0.000639854	-0.0360265	1	Gm16310	7.03e-05	-0.0484356	1	Slc31a2	0.00115869	-0.16592	1	Shisa5	0.0265975	0.27345	1	Dbi	0.708267	-0.544152	1	Rnf141	0.0136224	0.18627	1	Ppa2	0.0316253	-0.16837	1	Afap1	0.0427534	0.105867	1	Pbx3	0.0527947	-0.577063	1	Mgll	1.39e-06	-0.168401	0.0286045	Ank	0.0240687
				Eef2k	0.000225318	-0.153635	1	Gm37306	0.000641459	0.0448093	1	Jtb	7.03e-05	-0.172829	1	Phf3	0.00116379	-0.235828	1	Ddrgk1	0.0266796	-0.131649	1	Srpk2	0.71445	-0.282953	1	Taf1b	0.0136599	-0.110715	1	Sdhaf2	0.0317377	-0.244462	1	Wbp1	0.0427534	0.224165	1	Wbp11	0.0529511	0.318197	1	Med30	1.4e-06	-0.180877	0.0286745	Gm37885	0.0240842
				Pttg1ip	0.000227784	-0.101037	1	Ptprn	0.000641587	-0.0223461	1	Cox5b	7.04e-05	0.203007	1	Lrwd1	0.00116468	-0.107031	1	Parp9	0.0266816	-0.210903	1	Slc39a12	0.716684	-0.267604	1	Mtpap	0.0136627	-0.298885	1	Rbm34	0.0318611	0.349808	1	D830050J10Rik	0.0427534	0.352756	1	Rps25	0.0529511	0.504656	1	Ube2v2	1.41e-06	-0.0227883	0.0289082	Xiap	0.0241629
				Toe1	0.000228511	-0.0975025	1	Papss1	0.000642414	-0.183492	1	Trem2	7.2e-05	0.12066	1	Eef1akmt1	0.00116699	-0.124721	1	Ppp1r12b	0.0266998	0.288286	1	Ddit4	0.727799	-0.353069	1	Kxd1	0.0136629	-0.0300956	1	BC024063	0.0319649	-0.0898466	1	Mypopos	0.0427534	0.269544	1	Usp22	0.0530143	-0.533433	1	BC031181	1.46e-06	-0.134062	0.0299669	Adcy8	0.0243501
				Col15a1	0.000229624	-0.0802608	1	Wdfy1	0.000644539	-0.152265	1	Mrps21	7.21e-05	0.146563	1	Psd	0.00117022	0.225246	1	Dennd1c	0.0267625	0.184711	1	Pdcl3	0.729452	-0.288987	1	Evi2a	0.0136989	-0.160389	1	Mt1	0.0320223	0.08651	1	Slc6a16	0.0427534	0.296948	1	Fcrls	0.0535108	-0.690373	1	Arc	1.46e-06	-0.0910325	0.0300092	B230217C12Rik	0.0243932
				Actr10	0.000229711	-0.14331	1	Shisa5	0.000645349	-0.135482	1	Morf4l1	7.61e-05	0.16321	1	Fzd4	0.00117372	-0.101179	1	Gm10578	0.0267859	-0.141936	1	Ttyh1	0.732075	-0.598776	1	Snap23	0.0137153	-0.0770892	1	Sowahc	0.0320262	-0.273471	1	Ppp1r15a	0.0427534	0.15815	1	Dynll1	0.0537431	0.61925	1	Tprgl	1.48e-06	-0.0957302	0.0304397	Acss3	0.024434
				Fxyd7	0.000229985	-0.00644663	1	B430010I23Rik	0.000651498	0.126979	1	Slc7a8	7.65e-05	-0.181688	1	Sertad3	0.00117575	-0.0531621	1	Gm47689	0.0268467	-0.165087	1	Gstm1	0.745971	-0.463894	1	Nr2c2ap	0.0137442	0.0107122	1	Ppp2r2d	0.0321172	0.360275	1	Sez6l2	0.0427534	0.109964	1	Exosc7	0.0542698	0.599714	1	Pde6d	1.5e-06	-0.18214	0.030885	Gsr	0.0244364
				Fam57b	0.000229985	-0.0124675	1	Ap5m1	0.000655712	-0.142289	1	Psmc2	7.67e-05	-0.185011	1	Asf1a	0.00117789	-0.124089	1	B4galt5	0.0269908	0.211615	1	Phlpp1	0.759425	-0.392449	1	Ngly1	0.0138178	-0.132268	1	Ern1	0.0321914	-0.174681	1	Irf7	0.0427534	0.114193	1	Tmem265	0.0543661	-0.345562	1	Mrps33	1.52e-06	-0.0999477	0.0311883	Ift74	0.0245804
				Mir124a-1hg	0.000229985	-0.00851783	1	Srgn	0.000655783	-0.171442	1	Clptm1	7.68e-05	-0.166714	1	Abcf2	0.00119235	-0.0699757	1	Trpm7	0.0270294	0.351124	1	Cldn10	0.770423	-0.580692	1	Arfgap2	0.0138185	-0.172643	1	Pgm2l1	0.0322789	0.270862	1	Gm17435	0.0427534	0.32018	1	Zfp866	0.0543661	-0.232375	1	Prxl2a	1.53e-06	-0.189183	0.0313747	3110082J24Rik	0.0245905
				Fbxo7	0.000231159	-0.0885071	1	Gm20536	0.000656435	0.0544342	1	Park7	7.75e-05	-0.175418	1	Gpn1	0.00119565	-0.0985155	1	Zdhhc16	0.0270404	-0.0901059	1	Aldh2	0.77639	-0.265305	1	Lilrb4a	0.0138541	-0.171918	1	Tstd3	0.0324252	-0.0848757	1	D830024N08Rik	0.0427534	0.455532	1	Zfp317	0.0543661	-0.226097	1	Dlg1	1.53e-06	-0.210686	0.0314081	Commd7	0.0246112
				Arhgap5	0.000231275	-0.136256	1	Sh3glb2	0.000659531	-0.104711	1	Coro1a	7.76e-05	-0.188121	1	Gnao1	0.00119674	0.21988	1	mt-Nd4	0.0270985	0.1529	1	Cpe	0.783112	-0.316311	1	Tfg	0.0139472	-0.0303016	1	Sco2	0.0328518	-0.143975	1	Fbxo31	0.0427534	0.204929	1	Acad11	0.0543661	-0.331112	1	Glrx3	1.54e-06	-0.0861213	0.0316988	Fam13c	0.0246506
				Atraid	0.000233069	-0.137385	1	Ppib	0.000666082	-0.12365	1	Cox6b1	7.79e-05	0.181268	1	Numb	0.00120058	-0.135132	1	Cops9	0.0273247	0.0294312	1	Tmem223	0.786311	-0.321521	1	Ptcd3	0.0139946	-0.0271521	1	Tyw5	0.0328911	0.149958	1	Gm16536	0.0427534	0.255656	1	Slc18b1	0.0543661	-0.360755	1	Epop	1.61e-06	-0.0611091	0.0330097	Bmt2	0.0247843
				Pacc1	0.000234624	-0.0733716	1	D330041H03Rik	0.000670062	0.0872005	1	Irf9	7.79e-05	0.21373	1	Fam219b	0.00120188	-0.126706	1	Wdr33	0.0273793	-0.244453	1	Fbxl16	0.791766	-0.282878	1	Cebpg	0.0140805	-0.167531	1	Pclo	0.0328911	0.125267	1	Rab39	0.0427534	0.279684	1	Pwwp3a	0.0543661	-0.411904	1	Ctxn1	1.62e-06	-0.255603	0.0332461	Tmem177	0.0247883
				Mlec	0.000234912	-0.123304	1	Dhrs7	0.000673973	0.195667	1	Nrm	7.85e-05	-0.152821	1	Hes5	0.00120261	-0.0219859	1	Klhl26	0.0274066	0.0932543	1	Evi5	0.810074	-0.252771	1	Selenop	0.0140975	-0.283212	1	Stx1a	0.0328911	0.107571	1	Apeh	0.0427534	0.23698	1	2810001G20Rik	0.0543661	-0.319571	1	Ubb	1.62e-06	-0.216651	0.0333108	Slc25a21	0.0247883
				Pmpcb	0.000239875	-0.0906723	1	Fermt2	0.000674418	-0.0067454	1	Ddx55	7.91e-05	-0.126796	1	Slc25a27	0.00120777	-0.104751	1	4632427E13Rik	0.0275778	-0.138375	1	Hopx	0.815421	-0.530285	1	Tkt	0.0141141	-0.217024	1	Stard5	0.0328911	0.152618	1	Sec22c	0.0427534	0.155084	1	Gm46430	0.0543661	-0.298727	1	Tbcb	1.62e-06	-0.11841	0.0333121	Myh9	0.0247883
				Ggh	0.000240451	-0.0948696	1	Spty2d1	0.000679057	0.170358	1	Pkig	7.93e-05	-0.18792	1	Cspg5	0.00121447	0.166978	1	C2cd2l	0.0275846	-0.143316	1	Dlgap1	0.819617	-0.29785	1	Atg10	0.0141235	-0.114911	1	Ncan	0.0328911	0.0937052	1	Syne1	0.0427534	0.174231	1	Tmem267	0.0543661	-0.268862	1	Cyb5b	1.64e-06	-0.21676	0.0335699	Lgals3bp	0.0248481
				Slc12a9	0.000240977	-0.163569	1	Rgs5	0.000679709	-0.0106618	1	Ywhab	7.96e-05	0.186631	1	Fli1	0.00122564	0.242514	1	Map2k5	0.027645	0.242107	1	Fabp5	0.821062	-0.451531	1	Rnf19b	0.0142491	-0.16797	1	Helb	0.0328911	-0.100356	1	Utrn	0.0427534	0.276352	1	Rft1	0.0543661	-0.553878	1	Yap1	1.64e-06	-0.253699	0.033596	C2cd2l	0.0248747
				Map1s	0.000242739	-0.11592	1	Zfp30	0.00068024	0.121543	1	Vav1	8.01e-05	-0.213223	1	Fbxl4	0.00122726	-0.0953528	1	Rps3a1	0.0277095	-0.232742	1	Hpca	0.822784	-0.58864	1	Parl	0.0142782	-0.075226	1	Ell2	0.0328911	0.135237	1	E130307A14Rik	0.0427534	0.255925	1	Mtmr9	0.0543661	-0.231916	1	Abat	1.64e-06	0.0357026	0.0337427	Meis2	0.0249217
				Sla	0.000243319	-0.119378	1	Gm47917	0.000681294	0.0280687	1	Rps6kc1	8.07e-05	-0.108694	1	Hnrnpdl	0.00122765	-0.12876	1	Olfml2b	0.027713	0.151835	1	Mrps17	0.824678	-0.303102	1	Dlgap3	0.0142802	0.442059	1	Pou5f2	0.0328911	0.140683	1	Zfp287	0.0427534	0.18679	1	Fahd1	0.0543661	-0.235564	1	Gid4	1.64e-06	-0.0339861	0.033747	Odr4	0.0250039
				Ndufv2	0.000243591	-0.112959	1	Gm46224	0.000684843	0.127065	1	Klhl42	8.11e-05	-0.103283	1	Kansl1l	0.0012308	-0.117801	1	Rps14	0.027743	-0.132215	1	Cyc1	0.83058	-0.366857	1	Arhgap4	0.0142823	0.199033	1	Shank3	0.0328911	0.123103	1	Rnd2	0.0427534	0.0901711	1	Gm50105	0.0543661	-0.389193	1	2310011J03Rik	1.65e-06	-0.247116	0.0337897	Gm11808	0.0250274
				Hoxb4	0.000244596	0.110944	1	Dynlt1c	0.000691879	0.0720981	1	Pds5a	8.16e-05	-0.176671	1	Naxd	0.00123987	-0.152399	1	Socs6	0.0277441	0.272392	1	Ddhd1	0.837037	-0.330006	1	Gm42659	0.0143053	0.140456	1	Lsamp	0.0328911	0.0957257	1	Cd300lb	0.0427534	0.220044	1	Ppt2	0.0544346	-0.525901	1	Ctsl	1.65e-06	-0.245071	0.033959	Lrrn3	0.0251985
				Bbs9	0.000246584	-0.120003	1	Gm15441	0.000694902	0.0293892	1	Dhrs3	8.35e-05	0.201745	1	Hipk3	0.00125023	-0.0385652	1	Zfp638	0.0277809	-0.21837	1	Pdcd6	0.840183	-0.321626	1	Fam160a2	0.0143053	0.140043	1	BC023719	0.0328911	0.234421	1	Gm19605	0.0427534	0.295188	1	Eif3j1	0.0549046	0.382904	1	Src	1.66e-06	-0.229347	0.0340037	Larp1b	0.0253504
				Ccl6	0.000247172	-0.126602	1	Tlr12	0.000698974	-0.0877349	1	Ntsr2	8.4e-05	0.070776	1	Ino80	0.00125689	-0.155695	1	Iah1	0.0277878	0.126781	1	Adgrl1	0.850045	-0.284723	1	Zfp2	0.0143053	0.0472069	1	Ppp2r2b	0.0328911	0.136547	1	1500009C09Rik	0.0427534	0.189131	1	Upf2	0.054975	0.310561	1	Rtn1	1.68e-06	-0.177646	0.0345033	Map1lc3b	0.0253804
				Phactr3	0.000249245	0.0866919	1	Uchl4	0.000701836	0.0670762	1	Atp6v1g1	8.41e-05	-0.174272	1	Gm50012	0.00126764	-0.0622022	1	Gm46411	0.0278359	-0.452767	1	Slc4a4	0.853961	-0.60297	1	Gm40841	0.0143053	0.054419	1	Prelid1	0.0329238	-0.191033	1	Abcc10	0.0427534	0.441562	1	Nipsnap3b	0.054975	0.368568	1	Rab31	1.69e-06	-0.156555	0.0346062	Atp6v1h	0.025458
				Ankrd44	0.000250079	-0.162551	1	Bcl2l11	0.000705155	0.153927	1	Rps23	8.42e-05	0.0944606	1	Rabggtb	0.00126985	-0.119043	1	Vps51	0.0279391	-0.16074	1	Vdac1	0.855345	-0.252517	1	BC023719	0.0143053	0.109549	1	Asxl2	0.0329521	0.377233	1	Alkbh7	0.0427534	0.134569	1	Cox19	0.054975	0.325366	1	Arhgap44	1.69e-06	-0.18459	0.0346491	Marcks	0.0255429
				Resf1	0.000251296	-0.178693	1	Gm43464	0.000707364	0.0273793	1	Gm26917	8.43e-05	0.247009	1	Ints10	0.00127165	-0.0906133	1	Rab11b	0.0279738	-0.1722	1	Ak3	0.866945	-0.350415	1	Fhl1	0.0143053	0.12244	1	Galnt11	0.0329584	-0.162042	1	Epas1	0.0427534	0.165573	1	Mrpl35	0.054975	0.367778	1	Dbn1	1.71e-06	-0.191654	0.0351448	Mcoln1	0.0255768
				Apool	0.000256625	-0.0952118	1	Mis12	0.000707772	0.115076	1	Atp5f1	8.45e-05	-0.164094	1	Cybc1	0.00127303	-0.152806	1	Bcr	0.0280504	-0.125356	1	Acsl3	0.868093	-0.526442	1	Polr3k	0.0143445	-0.112638	1	Gart	0.0331901	-0.251611	1	Synpo	0.0427534	0.235955	1	Tcf12	0.0549795	0.431253	1	Rftn2	1.74e-06	-0.12478	0.0356868	Bend6	0.0255992
				Lgi4	0.000256921	0.111857	1	Syf2	0.000709995	-0.143441	1	Plod1	8.46e-05	-0.209715	1	Arhgef40	0.00128191	-0.134648	1	Arhgap45	0.0281978	-0.148669	1	Abhd3	0.883621	-0.411026	1	Zrsr1	0.0143903	-0.165433	1	Srpr	0.0333182	0.438406	1	Gnal	0.0427534	0.116891	1	Smarcc2	0.0551654	0.405531	1	Wbp1	1.74e-06	-0.16863	0.0358265	Kcnq2	0.0255992
				Jph4	0.000257546	0.079276	1	Slc4a4	0.000712726	-0.00822675	1	Nedd4	8.48e-05	0.105449	1	Dnajc17	0.00129558	-0.0683335	1	Htra2	0.0281996	0.310615	1	Kcnj10	0.890178	-0.50649	1	Mon2	0.0144086	-0.132702	1	Get4	0.0334168	-0.183956	1	Rnf165	0.0427534	0.328689	1	Ccnh	0.0551819	-0.315902	1	Plekhb2	1.76e-06	-0.0100515	0.0362322	Slc6a1	0.0256006
				Tecr	0.000258829	-0.130659	1	Pgd	0.000718677	-0.142596	1	Zfp458	8.61e-05	-0.103133	1	Zfp839	0.00129761	-0.0951735	1	Tlr3	0.0282332	0.160419	1	Sparcl1	0.893635	-0.659355	1	Ssbp2	0.0144541	0.12291	1	Nav1	0.0334212	-0.199301	1	Rtl8b	0.0427534	0.205271	1	S100a13	0.0556293	-0.675539	1	Gnal	1.84e-06	-0.177905	0.0378346	Ankrd44	0.0256525
				Wnk1	0.000261795	-0.122318	1	Gpr65	0.000723442	-0.0739108	1	Anks1b	8.62e-05	0.0240178	1	Cul3	0.0013061	-0.155712	1	Eif4g2	0.0283386	-0.207672	1	Dynlrb1	0.902856	-0.328826	1	Vps35	0.0145434	-0.206157	1	Tceanc2	0.0334755	-0.132573	1	F9	0.0427534	0.32635	1	Dbf4	0.0557302	0.568001	1	Grik5	1.86e-06	0.00217452	0.038145	Mat2a	0.0256532
				Alox5	0.000263481	-0.105331	1	5830444B04Rik	0.000725454	0.0346143	1	Zfp120	8.63e-05	-0.160869	1	Kti12	0.00130904	-0.0852422	1	Zbtb44	0.0284872	0.182071	1	Ndufb2	0.920486	-0.275841	1	Tbc1d16	0.0147202	-0.18449	1	Serpinb9	0.0334755	-0.133206	1	Tmem47	0.0427534	0.0842576	1	Ctsh	0.0558121	-0.50426	1	Kcnb1	1.87e-06	-0.213485	0.0383498	Fxr2	0.025672
				Trappc6b	0.000265511	-0.11678	1	Arf3	0.000729754	-0.158454	1	Psmb6	8.78e-05	-0.177851	1	Sphk2	0.0013254	-0.0774017	1	Rpf2	0.0285092	-0.095143	1	Aco2	0.921268	-0.318083	1	Neat1	0.0147841	-0.179704	1	Mettl21a	0.0334872	-0.22246	1	Arhgef9	0.0427534	0.244101	1	Mrps7	0.0559415	0.355341	1	Mcf2l	1.88e-06	-0.134038	0.0385762	Rb1	0.0256879
				Rtn4	0.000267707	-0.151226	1	Sfxn1	0.000730736	-0.110956	1	Cmtm5	8.88e-05	0.0400988	1	Map3k2	0.00132897	-0.129696	1	Rsbn1	0.0285755	-0.221501	1	Slc1a3	0.929596	-0.564602	1	Cdkn2c	0.0148318	-0.176481	1	Arid1a	0.0335058	0.324901	1	Cyb5r1	0.0428798	0.29194	1	Dock11	0.0561067	0.596763	1	Rap1gap2	1.91e-06	-0.0288792	0.0392226	Pym1	0.0258793
				Ndfip2	0.000267719	-0.172569	1	Adarb1	0.00073137	-0.0848701	1	Sh2b3	8.97e-05	-0.165036	1	Exosc3	0.00132947	-0.132358	1	Zfp36l2	0.0287336	0.274318	1	Tuba4a	0.932424	-0.371458	1	Ipo11	0.0148434	-0.2119	1	Synj1	0.0340165	0.219824	1	Cd9	0.0429897	0.231135	1	Trim12c	0.0569957	0.447583	1	Pgrmc1	1.93e-06	-0.144336	0.0396172	Cds2	0.0259107
				Eif3g	0.000268436	-0.130719	1	Ptprc	0.000732893	-0.14506	1	Akap6	9.05e-05	0.0707871	1	Naa15	0.00132991	-0.16004	1	Adal	0.0288199	0.187993	1	Ide	0.94112	-0.374227	1	Mrpl1	0.0148889	-0.167492	1	Atox1	0.0340703	0.427226	1	Pias4	0.0430617	-0.272601	1	Mrpl14	0.057362	0.509023	1	Mrpl20	1.94e-06	-0.072492	0.0397713	Rrp1b	0.0260054
				Ufm1	0.000270228	-0.121217	1	Olfr46	0.00074037	0.0274795	1	Ywhae	9.07e-05	0.163942	1	Sh3bp5	0.00133197	-0.0934489	1	Tmem243	0.028868	-0.224784	1	Nkain4	0.945858	-0.440965	1	Cyc1	0.0149219	-0.0586792	1	Magi1	0.0341338	-0.121127	1	Lpin1	0.0432907	-0.0839143	1	Mknk1	0.0574266	-0.635248	1	Dnal1	1.95e-06	-0.216675	0.0400057	Gm44777	0.0260064
				Fam3c	0.000270633	-0.106773	1	3222401L13Rik	0.00074455	0.213685	1	Phgdh	9.19e-05	-0.198719	1	Gm20682	0.00133221	-0.0412371	1	Ggnbp1	0.0288722	-0.184236	1	Ndufa4	0.958096	-0.293291	1	Ufm1	0.0149837	-0.151071	1	Mrps12	0.0341752	0.286145	1	H2-Q7	0.0434127	0.46806	1	Zfp267	0.0574516	-0.273526	1	Uqcc3	1.96e-06	-0.0558946	0.0402813	Dpm2	0.0261221
				Nubp1	0.000271962	-0.0839322	1	Gm15420	0.000750434	0.0472749	1	Lman2l	9.35e-05	-0.15892	1	Bbs7	0.00133505	-0.0554364	1	B3glct	0.0289923	-0.190793	1	Cox6b1	0.962116	-0.340306	1	Eif1ax	0.0150082	-0.0252312	1	Pik3r5	0.0345634	-0.180545	1	Dhx36	0.0437034	-0.477648	1	Galnt12	0.0574516	-0.225388	1	Ccl27a	1.96e-06	-0.0761362	0.0403238	Bcar1	0.0262357
				Hck	0.00027309	-0.0823774	1	Pmepa1	0.000753072	0.130096	1	Glb1	9.35e-05	0.185667	1	H2-T22	0.0013416	-0.119724	1	Dedd	0.0290619	0.21833	1	Cycs	0.968574	-0.307167	1	Cpped1	0.0150518	-0.143815	1	Med20	0.0346582	-0.19999	1	Rassf3	0.0437272	-0.381923	1	Lrfn1	0.0574516	-0.402327	1	Uqcrc1	1.97e-06	0.0455881	0.0403809	Ccdc18	0.0262748
				Myo18b	0.000275935	-0.111382	1	Rnd2	0.00075353	-0.0360846	1	Pag1	9.39e-05	-0.199206	1	E530011L22Rik	0.00134449	-0.0643475	1	Prrc2c	0.0290631	0.225487	1	Fxyd1	0.975898	-0.294142	1	Ubb	0.0150919	-0.201726	1	Jagn1	0.0347339	-0.212171	1	Eftud2	0.0437652	-0.269501	1	Mtmr10	0.0574516	-0.337178	1	Slc30a9	1.97e-06	-0.0533399	0.0405169	Fam81a	0.0262748
				Slc38a10	0.000277111	-0.130101	1	Naca	0.000758602	-0.133448	1	Tbc1d14	9.42e-05	-0.159677	1	Sumo1	0.00135271	-0.132544	1	Plin2	0.0291246	0.164513	1	Bcan	0.993038	-0.264965	1	Nuf2	0.0152085	0.157683	1	Ift172	0.0347933	-0.131871	1	Retreg1	0.0438323	0.341897	1	Rnf40	0.0574516	-0.258379	1	Pgam1	2.04e-06	-0.162755	0.041915	Cblb	0.0263399
				Grwd1	0.000283008	-0.0690328	1	Ccz1	0.000769435	0.237695	1	Hdgfl3	9.45e-05	0.0793927	1	Fam185a	0.00135556	-0.0860605	1	Yipf5	0.029153	0.23702	1					Necab2	0.0152085	0.155149	1	Ubash3b	0.0348591	-0.356106	1	Bmp2k	0.0440315	-0.857345	1	Pcid2	0.0574516	-0.222355	1	Zbtb4	2.05e-06	-0.125508	0.0419929	Pfkfb3	0.02642
				Adcy9	0.000285159	-0.0716667	1	Tcf7l2	0.000772107	0.238364	1	Synj2bp	9.47e-05	-0.168672	1	Zfp668	0.00135695	-0.0739658	1	Ckb	0.0292545	-0.180094	1					Cacfd1	0.0152554	-0.0673998	1	Cyp4f13	0.0350085	0.31667	1	Ddx55	0.0440398	-0.415334	1	Ero1l	0.0574516	-0.237858	1	Fam181b	2.05e-06	-0.267166	0.0421705	4931406P16Rik	0.0264371
				Tor2a	0.000289241	-0.122022	1	Gm28187	0.000788261	0.0595682	1	Nfatc2	9.52e-05	-0.125713	1	Crtc2	0.0013629	-0.121544	1	Stx16	0.0293993	-0.157401	1					Ftl1	0.0153038	-0.165672	1	Vrk3	0.0352251	-0.108942	1	Guk1	0.0440398	-0.372496	1	Rtp4	0.0574516	-0.357848	1	Mbd2	2.08e-06	-0.160813	0.0426185	Plat	0.0264846
				Large1	0.000296987	-0.10233	1	H2-T22	0.000794959	-0.100275	1	Unc50	9.74e-05	-0.218503	1	Palm	0.00137053	0.163577	1	Satb1	0.0297666	0.211107	1					Cyth2	0.015305	-0.201434	1	Cotl1	0.0354935	0.278744	1	Fkbp3	0.0440398	-0.336388	1	Zfp40	0.0574516	-0.378591	1	Gsta4	2.12e-06	-0.198736	0.0435418	Gm47423	0.0265122
				Cdc42se2	0.000297511	-0.107586	1	Lhx2	0.000795738	-0.0320064	1	Mat2a	9.75e-05	-0.267575	1	Rhno1	0.001379	-0.107024	1	Rabgap1	0.0297824	0.154177	1					Phf24	0.0153611	0.15586	1	Hjurp	0.0354951	-0.181615	1	B230118H07Rik	0.0441357	0.329051	1	Ccdc34	0.0575005	0.500098	1	Aktip	2.12e-06	-0.142049	0.0435704	Ntsr2	0.0270538
				Retsat	0.000299042	-0.0622218	1	Umodl1	0.000795976	0.0263954	1	Tbl3	9.77e-05	-0.0847258	1	Tiam1	0.00139095	-0.073021	1	Adipor1	0.0298349	0.229631	1					Zfp780b	0.0153925	-0.0728553	1	Cct7	0.0355256	-0.229421	1	Pde8b	0.0441357	0.393795	1	Atf1	0.0576228	0.0639374	1	Fbxl17	2.13e-06	-0.163286	0.0437018	Fzd1	0.0270666
				Slc3a2	0.000300381	-0.111094	1	Akirin2	0.000816474	-0.12919	1	Zfp984	9.81e-05	-0.0739879	1	Fchsd2	0.00139831	-0.212029	1	Surf6	0.029939	0.14014	1					AU020206	0.0154326	-0.18298	1	Chmp2b	0.0355357	0.299536	1	Gcn1	0.0443032	-0.483975	1	Lpl	0.0576947	0.845012	1	Nsg1	2.13e-06	-0.177215	0.043748	Tmem165	0.0272139
				Nudcd2	0.00030131	-0.0959664	1	Nptxr	0.000819974	-0.104982	1	Nckap1l	9.81e-05	-0.209354	1	Rbm41	0.00140755	-0.0448032	1	Mnat1	0.0299706	0.263004	1					Cops3	0.0154567	-0.0503315	1	Tnfrsf17	0.0356252	-0.236177	1	Tmem260	0.0444422	-0.377342	1	Lrrc58	0.0579713	0.603577	1	Rab5c	2.2e-06	-0.122582	0.0451684	Gatm	0.0272264
				Eif2s1	0.000302342	-0.130954	1	Hist2h2aa1	0.000821176	0.0480953	1	Eif4a1	9.92e-05	-0.237124	1	Mrps23	0.00140972	-0.111172	1	Hspa5	0.0300049	0.231024	1					Akt2	0.0154817	-0.216306	1	Atp6ap2	0.0357538	-0.228153	1	Nsun6	0.0444783	-0.335908	1	Tmem203	0.0580031	0.306765	1	Arpc1a	2.2e-06	-0.050768	0.045252	Galnt16	0.0273037
				Itgb3	0.000303954	-0.097568	1	Capn7	0.000822672	0.106906	1	Slc16a7	9.97e-05	0.133689	1	Ppp3r1	0.00141093	-0.108334	1	Nvl	0.0302422	0.0737413	1					Gm43462	0.015515	0.116008	1	Mrpl14	0.035776	-0.387881	1	Rab5if	0.0446223	0.556333	1	Spag5	0.0580031	0.551599	1	D430019H16Rik	2.23e-06	-0.143635	0.0457734	Ctxn1	0.0273084
				Krit1	0.00030621	-0.155198	1	Arfgap3	0.000839703	-0.0847229	1	Calr	0.000100593	-0.173303	1	Eif5a	0.00142458	-0.172126	1	Rdh11	0.0302584	-0.11519	1					Sumo1	0.0155784	-0.141078	1	Apoe	0.0358953	-0.111279	1	Gpr34	0.0450078	0.304918	1	Slc16a3	0.0580031	0.440016	1	Atp9a	2.23e-06	-0.146819	0.0458776	Man1c1	0.0273625
				Pkig	0.000309019	-0.127467	1	Hopx	0.000841186	-0.0152907	1	Nefl	0.000100841	0.0953777	1	Mtg2	0.00142525	-0.0786856	1	Stum	0.03034	0.170949	1					Hmgn1	0.0155903	-0.194073	1	Csf2rb	0.0359801	-0.243148	1	C1galt1	0.0450277	0.306593	1	2610002M06Rik	0.0580031	0.372355	1	Prdx1	2.26e-06	0.558594	0.0464895	Rangap1	0.0273625
				Ubald1	0.000310291	-0.0911768	1	Irf2bpl	0.000843654	-0.217569	1	D1Ertd622e	0.000102374	-0.105952	1	Fbxo36	0.00142676	-0.0655922	1	A930033H14Rik	0.0304161	-0.181086	1					Rheb	0.0156016	0.00455077	1	Glt8d1	0.0363263	-0.192073	1	Eprs	0.0450472	-0.629983	1	Chmp5	0.0581629	0.45553	1	Vps29	2.27e-06	-0.0900746	0.0466409	Uvssa	0.0273748
				Itga6	0.000310612	-0.133132	1	Gm15523	0.000845761	0.0512304	1	Cnbp	0.00010288	-0.160148	1	Slc15a3	0.00142784	0.268437	1	Faim2	0.0306324	0.134271	1					Ndufv2	0.0156218	-0.0169991	1	Bod1	0.036393	0.248417	1	Zfp729a	0.0450882	-0.537032	1	Foxj2	0.0581999	0.339706	1	Nde1	2.28e-06	-0.152946	0.046865	Rnf34	0.0273853
				Pim3	0.000312682	-0.0635985	1	Etv6	0.00084633	0.162493	1	Prmt1	0.000103575	-0.198321	1	Erf	0.00142898	-0.191942	1	Tmem165	0.0306496	-0.282451	1					Dctn4	0.0156946	0.382223	1	Lrmp	0.036434	-0.21634	1	Rab4b	0.0451693	0.52307	1	Ost4	0.0582696	0.504992	1	Atp5o	2.29e-06	-0.150687	0.047078	Gm11713	0.0276219
				Bsdc1	0.000313456	-0.117274	1	Wipf1	0.000848159	0.177133	1	Upf2	0.000104784	0.174468	1	Ptprb	0.00143159	0.0474692	1	Arpp19	0.0306844	0.131781	1					Apmap	0.0157577	-0.154805	1	Phka2	0.0365331	-0.164309	1	Rims1	0.0452261	0.0795182	1	Gal3st4	0.0584081	-0.458843	1	Gabarap	2.31e-06	-0.188946	0.0474189	Slc8a1	0.0276864
				Tmem176a	0.000314911	-0.182594	1	Grin2b	0.000853276	-0.0402094	1	Timp3	0.000104805	0.00962237	1	Srsf5	0.00143234	-0.134837	1	Slc35f5	0.0306989	-0.0622504	1					F630206G17Rik	0.015855	-0.094418	1	Leng8	0.0365668	-0.302984	1	Gcc2	0.0454289	-0.470618	1	Msh2	0.058809	-0.584931	1	Atp5c1	2.33e-06	-0.221926	0.0477566	Nrg2	0.0276864
				Arrb2	0.000317013	0.130994	1	Tle5	0.000853537	-0.171135	1	Pik3r1	0.000106628	-0.217833	1	Pigt	0.00144423	-0.102405	1	4933439C10Rik	0.030733	-0.114436	1					Inpp1	0.0160229	-0.035669	1	Mmgt1	0.0366031	0.263596	1	Tyw5	0.0454947	-0.345552	1	Tbk1	0.0590112	0.408857	1	2010300C02Rik	2.33e-06	-0.114531	0.047854	Nab1	0.0276954
				Gm43696	0.000317738	-0.100675	1	BC065403	0.000858149	0.019559	1	Rab7	0.000108864	-0.159388	1	Lrpap1	0.00144764	-0.159091	1	Cacna1d	0.0307513	0.116686	1					Psma1	0.0160613	-0.0387207	1	Gm43462	0.0366661	0.430557	1	Sag	0.0454947	-0.201061	1	Mfap1a	0.0590778	0.455387	1	Fkbp3	2.35e-06	-0.041164	0.0482189	Hist1h4h	0.0276954
				Vps35l	0.00031847	-0.0982353	1	Smim4	0.000858682	0.130422	1	Dock10	0.000109333	-0.248821	1	Selenof	0.00145454	-0.138987	1	Coa5	0.0308622	0.206297	1					Ubr5	0.0160731	-0.154222	1	Uqcrb	0.0367458	-0.226246	1	Fmn2	0.0454947	-0.132364	1	Top2a	0.0591454	0.463375	1	Atp6v1b2	2.35e-06	-0.0195342	0.0483146	Hectd1	0.0277216
				Rassf5	0.000319974	-0.137546	1	Gm35439	0.000867328	0.0197811	1	Tpcn1	0.000109743	-0.150929	1	Commd7	0.0014547	-0.133671	1	Hist1h2be	0.0308652	0.248572	1					Zfp58	0.0161154	-0.0686861	1	Rps8	0.0368787	0.266046	1	Wdr5	0.0454947	-0.224657	1	Ybx3	0.0595139	0.452564	1	Cct5	2.39e-06	-0.164961	0.0491077	Scap	0.027744
				D1Ertd622e	0.000320358	-0.120492	1	Arhgap45	0.000869596	0.138342	1	Ncf4	0.000110509	-0.173466	1	Rxrb	0.00145629	-0.137562	1	Atp2b4	0.0310343	0.0958783	1					Malat1	0.016138	0.656522	1	Uap1l1	0.037179	-0.21435	1	Gpr21	0.0454947	-0.365369	1	Bcl2l1	0.0599361	0.468188	1	Chmp1a	2.41e-06	-0.163205	0.0495158	Lsm10	0.0278922
				Zfp963	0.000322183	-0.0801993	1	Msl1	0.000872574	-0.180835	1	Gpr34	0.000113663	-0.203705	1	Rpl29	0.00145758	0.138696	1	Ralgapa1	0.0310645	0.204983	1					Zfp365	0.0161404	0.54046	1	Ankrd10	0.0372762	-0.215279	1	Gm4631	0.0454947	-0.285811	1	Slc25a37	0.0599361	-0.567965	1	S100a16	2.45e-06	-0.0308683	0.0503328	Pomt2	0.0278922
				AU041133	0.000323118	-0.079175	1	Hsd17b12	0.000876779	-0.146639	1	Arhgap33	0.000113812	-0.0148704	1	Aen	0.00147565	-0.081244	1	Plxnd1	0.0312118	0.0956771	1					Cct5	0.0161634	-0.0572356	1	Brd2	0.0373165	-0.149716	1	Zbtb10	0.0454947	-0.244038	1	Rps3	0.0600862	0.355269	1	Rab2a	2.49e-06	-0.147241	0.0511829	Syn2	0.0279207
				Cyp4v3	0.000329688	-0.0970852	1	Usp12	0.00088679	0.130398	1	Nrcam	0.000114589	0.0623677	1	Gm5089	0.00147934	0.0480724	1	Pcbp4	0.0312491	0.158035	1					Azi2	0.0162314	-0.19941	1	Dnajc18	0.037435	-0.13041	1	Prkci	0.0454947	-0.125126	1	Ssr2	0.0604634	-0.726237	1	Plaat3	2.51e-06	0.0137327	0.0514821	Avl9	0.0280066
				Timm8b	0.000330783	-0.122498	1	Abi1	0.000901124	0.19944	1	Wwc2	0.000118714	-0.174501	1	Trmt13	0.00148126	-0.112634	1	Pcyt1a	0.0313538	-0.241616	1					Pdha1	0.0162959	-0.270569	1	Rnf19a	0.0374429	-0.125188	1	S100a10	0.0454947	-0.254555	1	Gm12940	0.0604811	0.280307	1	Slc25a18	2.52e-06	-0.0331916	0.0518071	Scmh1	0.0280295
				Arf3	0.000332482	0.138783	1	Enpp4	0.000910061	-0.0968558	1	Tshz2	0.000119185	0.0848742	1	Chd3	0.00148142	0.294712	1	Fam107b	0.0313873	0.0859642	1					Armc1	0.0164584	-0.173798	1	Ndufb11	0.0376823	-0.176373	1	Cyb561d1	0.0454947	-0.129077	1	Pnpla2	0.0604811	0.363448	1	Psmc1	2.54e-06	-0.178284	0.052107	A630072M18Rik	0.0280803
				Sem1	0.000336066	0.185624	1	Csf3r	0.000930385	-0.15547	1	Serinc1	0.000119695	-0.162125	1	Cks1b	0.00148258	-0.0400106	1	Lfng	0.0314176	0.162663	1					Asap3	0.0164684	-0.103687	1	Prune2	0.0378292	0.340329	1	Arhgap29	0.0454947	-0.106298	1	Cep85l	0.0604811	0.402088	1	Pcdh10	2.54e-06	-0.0648798	0.0521554	Cdc25b	0.028121
				Fance	0.000336237	-0.113676	1	Gmppa	0.000952069	-0.113825	1	Asb2	0.000119932	-0.109627	1	Klhl18	0.00148687	-0.12197	1	Gm42659	0.0314424	0.168702	1					Gbp3	0.0165577	-0.102539	1	Fabp7	0.0379614	0.0547057	1	Aco1	0.0454947	-0.161549	1	Ammecr1l	0.0604811	0.312204	1	Id3	2.54e-06	-0.141173	0.052164	Slc38a9	0.0282285
				Ddah1	0.000338104	0.0662256	1	Bax	0.000959078	-0.167287	1	Acvr2b	0.000120075	-0.0882729	1	Ddah2	0.00148943	-0.190571	1	Tmem14a	0.0314498	0.0653648	1					Zswim6	0.0166009	0.222278	1	Atp6v1e1	0.0380103	0.414548	1	Coro2a	0.0454947	-0.113556	1	Anapc16	0.0605144	-0.725457	1	Tpi1	2.61e-06	-0.02938	0.053554	Zfp467	0.0283626
				Jagn1	0.000343917	-0.108591	1	Cnn2	0.000959714	-0.102354	1	Bex2	0.000121543	0.0245938	1	Fbxl12	0.00149319	0.206919	1	Pex3	0.0314927	0.27623	1					Fam167b	0.0166881	-0.0486135	1	Phactr3	0.0381082	0.186195	1	Ctnnal1	0.0454947	-0.260768	1	Chd1l	0.0606814	-0.210586	1	Cox14	2.63e-06	-0.12325	0.0540902	E130311K13Rik	0.0285504
				Tor1aip1	0.000348437	0.146266	1	Farp1	0.000962501	0.0454293	1	Cep170b	0.000123353	-0.0431748	1	Tcf3	0.00151389	-0.133848	1	Pknox1	0.031536	-0.242045	1					Gmpr	0.0167329	-0.111418	1	Luzp1	0.0382936	-0.130166	1	Ift74	0.0454947	-0.264368	1	Aasdh	0.0606814	-0.424254	1	Naa50	2.66e-06	-0.0408042	0.0546569	Cmip	0.0285504
				Ccr6	0.000348692	-0.0395637	1	Prdx5	0.000974336	-0.160819	1	Olfr1328	0.000123408	-0.0283679	1	Pms1	0.00151878	-0.101581	1	D830030K20Rik	0.0315947	0.121705	1					Agap2	0.0167451	0.280862	1	Msantd2	0.0383205	-0.0817848	1	Zmym1	0.0454947	-0.25125	1	A930024E05Rik	0.0606814	-0.320771	1	Tmem176a	2.68e-06	-0.173297	0.0549824	Ttc17	0.0287793
				Cyth2	0.000349853	-0.0933772	1	Tcim	0.000977568	-0.0653757	1	Apc2	0.000123408	-0.0118037	1	Sugp2	0.00154198	-0.0852479	1	Arf6	0.0317245	0.083778	1					Cyb5r3	0.0167658	-0.101751	1	Ppib	0.0383946	-0.168237	1	Zbtb8os	0.0454947	-0.227356	1	Klhdc4	0.0606814	-0.223209	1	Vps28	2.75e-06	-0.125835	0.0564327	Ercc8	0.0287793
				Spata13	0.00035058	0.178605	1	Cox6a2	0.00098512	-0.0630101	1	Socs6	0.000124483	0.169075	1	Trim27	0.00157377	-0.126703	1	Mapk8ip1	0.0318087	0.183271	1					Stt3b	0.016767	-0.117926	1	Ube2w	0.0384169	0.340025	1	Slc2a9	0.0454947	-0.209395	1	Poc1b	0.0606814	-0.261222	1	Ccm2	2.78e-06	-0.181426	0.0571025	Cryzl1	0.0288906
				Pfdn6	0.000352509	-0.0945165	1	Rbms2	0.000987834	-0.071585	1	Ifi207	0.000125214	0.109554	1	Dmd	0.00158414	0.0623385	1	Mfsd4a	0.0318097	-0.254064	1					Zfp652os	0.0169973	-0.0186667	1	Uggt1	0.0384355	-0.274867	1	Antxr2	0.0454947	-0.273142	1	Slc46a1	0.0606814	-0.231833	1	Hmgcs1	2.79e-06	-0.0644787	0.0571853	Aspa	0.0291432
				Hps4	0.000353351	0.200253	1	Nrxn2	0.000995248	-0.0241977	1	Abraxas2	0.000125281	-0.177519	1	Zeb2	0.00158497	-0.190383	1	Gm10353	0.0318189	-0.134069	1					Atp1a2	0.0170165	0.360492	1	Slc25a51	0.0384491	0.262746	1	Abcg3	0.0454947	-0.232693	1	Csf2rb2	0.0606814	-0.342576	1	AY036118	2.79e-06	-0.0260379	0.0571938	Rpap1	0.0291649
				Fcrls	0.000362559	0.15797	1	St8sia6	0.000995585	-0.0992709	1	Itpripl1	0.000125967	-0.13864	1	Spns3	0.00158879	-0.0913055	1	Gng10	0.0318681	-0.244515	1					Ube2g1	0.0170235	-0.108869	1	Il1a	0.0385909	-0.229386	1	Zfp932	0.0454947	-0.27094	1	Amdhd2	0.0606814	-0.204158	1	Dnaic1	2.82e-06	-0.217054	0.0579538	Asph	0.0292681
				Tmcc1	0.000362983	-0.166151	1	Prxl2c	0.00100209	0.228179	1	Elmo1	0.00012643	-0.241669	1	Nr3c1	0.00159268	-0.124598	1	Dpy30	0.0318965	-0.0792683	1					Cirbp	0.0170454	-0.0543701	1	Ndufa4	0.0386812	-0.143043	1	Zfp12	0.0454947	-0.267853	1	Med20	0.0606814	-0.378464	1	Polr2i	2.85e-06	-0.114375	0.0584533	Atl2	0.0292832
				Prmt6	0.000369648	-0.0687004	1	Tmem50b	0.0010174	-0.104417	1	Acsbg1	0.000127719	0.0583791	1	Khdrbs3	0.00159697	-0.150799	1	Dmac1	0.031934	-0.111239	1					Sptbn2	0.0171374	0.172013	1	Carm1	0.0388803	-0.183565	1	Elmod3	0.0454947	-0.240262	1	Map3k8	0.0606814	-0.265795	1	Sbk1	2.9e-06	-0.302632	0.0596206	Dmtn	0.0294602
				Gng7	0.000372133	0.0724034	1	Tor1a	0.00102136	0.13162	1	Eef1b2	0.000127829	0.102028	1	I830077J02Rik	0.00159747	-0.089961	1	Gtf2b	0.031942	0.154324	1					Gins4	0.0171782	-0.126006	1	Tirap	0.0388865	-0.142565	1	Itfg2	0.0454947	-0.318804	1	Pdcd11	0.0606814	-0.474008	1	Fndc4	2.92e-06	-0.139075	0.0598535	Tmem101	0.0295288
				Fmnl3	0.000373201	-0.153423	1	B4galt1	0.00102752	0.177937	1	Ophn1	0.000129053	-0.22002	1	Zfp593	0.00159833	-0.122384	1	Pfdn6	0.0320702	-0.123969	1					Cops9	0.0171944	0.273742	1	Dolk	0.0390591	-0.152009	1	Ccdc91	0.0454947	-0.156971	1	B3galnt2	0.0609229	-0.369547	1	Cdk5	2.93e-06	-0.155362	0.0601086	Eva1a	0.0295887
				Mrgbp	0.000373575	-0.091245	1	Guk1	0.0010312	-0.101624	1	Cpeb2	0.000130089	0.173782	1	Gramd4	0.00159898	-0.0567723	1	Ints2	0.0321378	-0.180637	1					Psmd2	0.0172114	-0.261591	1	Slc41a3	0.0390591	-0.0907338	1	Hbb-bt	0.0454947	-0.114278	1	Eri2	0.0612227	0.395223	1	Slc48a1	2.94e-06	-0.124829	0.0602642	Zfp446	0.0296851
				Trappc5	0.000375273	-0.117883	1	2011-09-01	0.00103306	-0.0785755	1	Grk2	0.0001304	-0.197763	1	Zbtb4	0.00160149	-0.140536	1	Ola1	0.0324189	-0.0982797	1					Thap11	0.0173135	-0.0989256	1	Wwox	0.0390591	-0.0971035	1	Ppfibp2	0.0454947	-0.118738	1	Zfp266	0.0612227	-0.501521	1	Mrpl55	2.94e-06	-0.186421	0.0603824	Npat	0.0296877
				Pcmt1	0.000376546	-0.12407	1	Rmrp	0.00103655	0.0386389	1	Psma6	0.000131516	-0.165513	1	Shpk	0.00160539	-0.0355281	1	Ddx19b	0.0324788	-0.0740591	1					St5	0.0173661	-0.142086	1	Washc5	0.0392712	-0.0971036	1	Angpt2	0.0454947	-0.17067	1	Lpin1	0.0612227	-0.524253	1	Syt11	2.97e-06	-0.0661841	0.0609475	Prmt2	0.0297846
				Vps26a	0.000377709	-0.117249	1	Nlrp1b	0.00103863	0.070878	1	Psmb7	0.000133066	-0.132373	1	Gm40841	0.00161195	-0.061615	1	Dtx2	0.0325402	-0.0630493	1					Zfhx3	0.0175082	0.403972	1	Tent4a	0.0393937	-0.166524	1	Nup93	0.0454947	-0.158061	1	Slc25a45	0.0612227	-0.445162	1	Rpp14	2.97e-06	-0.0411485	0.0609787	Papola	0.0298209
				Cript	0.000379966	-0.141415	1	St3gal6	0.0010418	0.163585	1	Med7	0.000135438	-0.19475	1	Clcn7	0.00162574	-0.077055	1	Map9	0.0326633	-0.0781683	1					Ube2d3	0.0176219	-0.164284	1	Agk	0.0394338	-0.170044	1	Megf11	0.0454947	-0.25799	1	Shcbp1	0.0613699	0.500937	1	Ptpn11	3.01e-06	-0.135457	0.0619033	Wbp11	0.0299969
				Galnt12	0.000380271	-0.0940603	1	Eif3c	0.00104587	0.149302	1	Icam1	0.000135755	-0.295896	1	Mto1	0.00162922	-0.1153	1	Supv3l1	0.0326633	-0.0707086	1					Myl6	0.017685	-0.179935	1	Ywhae	0.0394845	0.305305	1	Armt1	0.0454947	-0.263022	1	Ube2z	0.0614336	-0.374423	1	Csnk1g2	3.02e-06	0.00928709	0.061943	Caskin2	0.0300771
				Thra	0.0003818	0.127154	1	Sipa1	0.00105317	0.122781	1	Sh3bp1	0.000137789	-0.145824	1	Nudt2	0.00163605	-0.14264	1	Mpc2	0.0326733	-0.158326	1					Rsrp1	0.0177426	-0.165519	1	Cask	0.0396733	-0.236865	1	Rpf2	0.0454947	-0.177394	1	Pla2g15	0.0618421	-0.737183	1	Cmip	3.03e-06	-0.224116	0.0622503	Rnf139	0.0301392
				Bzw1	0.000383434	-0.160403	1	Gm11508	0.00108119	0.0426866	1	Ehd4	0.000138433	-0.221296	1	Fam161a	0.00163626	-0.0387691	1	Zfp341	0.0327152	0.0800451	1					Emc2	0.0178195	-0.0599276	1	Car2	0.0399328	0.225025	1	Gm48086	0.0454947	-0.207648	1	mt-Atp8	0.0619495	0.416556	1	Nova2	3.04e-06	-0.209555	0.0623534	Slco1c1	0.0301569
				Hnrnpa1	0.000385506	-0.152919	1	Map7d2	0.00108903	-0.04433	1	Pbx1	0.000138919	0.179006	1	Ddx52	0.00164518	-0.0960224	1	Gm26881	0.0327152	0.0922142	1					Kat2a	0.0178763	-0.123546	1	Tyrobp	0.0399753	-0.0472574	1	Hcfc2	0.0454947	-0.17042	1	Phf20	0.0624985	-0.846242	1	Borcs7	3.04e-06	-0.149051	0.062363	2002-03-01	0.0301742
				Phtf2	0.00038654	-0.102253	1	Ntm	0.00109496	-0.0230093	1	Prpf31	0.00013977	-0.11868	1	Nudt16l1	0.00166357	-0.0769483	1	Saa3	0.0327152	0.0716763	1					Actg1	0.0178998	-0.237529	1	Usp6nl	0.0400349	0.242501	1	Shmt2	0.0454947	-0.217681	1	Gpr34	0.062518	-0.526637	1	Eid2	3.07e-06	-0.251896	0.0629969	Stard8	0.0302157
				Rpl3	0.00038662	-0.11162	1	Kbtbd11	0.00112321	-0.0135129	1	Gm36738	0.000140254	0.126206	1	Rit1	0.00166499	-0.107293	1	Prpf40a	0.0328331	0.203649	1					Commd10	0.0179045	-0.0864662	1	Xpnpep1	0.040046	-0.178494	1	0610010F05Rik	0.0454947	-0.227028	1	Sgo2a	0.0625383	0.228268	1	Gna12	3.11e-06	-0.063725	0.0637765	Sox13	0.0302587
				Ctdsp2	0.000387824	-0.134002	1	Axl	0.00112533	-0.0180022	1	Pten	0.000140718	-0.191922	1	Edem1	0.00167154	-0.147596	1	Gm37756	0.0328786	0.0798436	1					Zyg11b	0.0179338	-0.132913	1	Gimap9	0.0400632	-0.0888691	1	Acsf2	0.0454947	-0.190404	1	Atp5j2	0.062648	0.438349	1	Eif4e	3.13e-06	-0.0356313	0.0643135	Cox18	0.0302587
				Uba2	0.000392054	-0.123829	1	Hist1h2be	0.00112614	0.178813	1	Lrba	0.000141336	-0.230131	1	Tgfa	0.00168643	-0.0931435	1	Cdk14	0.0329097	0.170631	1					Rab18	0.0179693	-0.196903	1	Ccdc127	0.0401136	-0.22235	1	Plekhh3	0.0454947	-0.191671	1	Uqcrc2	0.062739	0.485137	1	Ptprt	3.17e-06	-0.140748	0.0650263	Gmpr	0.0302587
				Mycl	0.000396157	-0.0663608	1	H2-Ob	0.00112795	0.105967	1	Cldn10	0.000141774	0.00322314	1	Necap2	0.00168746	-0.129077	1	Sgtb	0.0329605	0.0472738	1					Egln3	0.01798	-0.169369	1	Txnip	0.040172	0.30462	1	Cep95	0.0454947	-0.281773	1	Cd74	0.0629508	1.74528	1	Me1	3.17e-06	-0.0379577	0.065178	Vps35	0.0302976
				Matr3	0.000399604	-0.125743	1	Pcsk1n	0.00112864	0.0569496	1	Mir99ahg	0.000141819	-0.273725	1	Plaa	0.00168771	-0.0865807	1	Lamtor3	0.0329611	-0.231863	1					Gtf3c4	0.018027	-0.0851691	1	Smyd3	0.0403737	0.262638	1	Gm26520	0.0454947	-0.202155	1	Clec2d	0.0630462	0.477884	1	Nenf	3.29e-06	-0.120016	0.0675859	Tctn1	0.0303721
				S100a9	0.000401717	0.0144332	1	Dctn5	0.00113943	0.150098	1	Scg3	0.00014184	0.0783491	1	Rnf4	0.00170452	-0.0682465	1	Ankrd52	0.0330069	-0.16412	1					Atp5md	0.0180624	0.294662	1	Zfp651	0.0403846	-0.209076	1	Dnmt3aos	0.0454947	-0.258173	1	Rnf145	0.0630462	-0.677691	1	Snx3	3.31e-06	-0.0632641	0.0678591	Msl2	0.0303822
				Dpp8	0.000405962	-0.119144	1	mt-Co2	0.00114983	0.0951806	1	Ndufa2	0.000142557	0.170458	1	Faim	0.00171929	-0.13192	1	Atp5f1	0.033338	-0.133666	1					Gak	0.0180829	-0.0906901	1	Hmgn3	0.0404882	-0.157971	1	Fam49a	0.0454947	-0.144294	1	Vcl	0.0630462	0.328078	1	Yaf2	3.38e-06	-0.0586128	0.0693711	Sall2	0.0304613
				Slc16a10	0.000408312	-0.0824984	1	Serf2	0.00119384	-0.130012	1	Ddx24	0.000144327	0.194308	1	Oaz3	0.00172262	-0.0296743	1	Taf13	0.033347	-0.143199	1					Arl6	0.018099	-0.120167	1	Plekhf2	0.040749	0.367731	1	Pole2	0.0454947	-0.130772	1	Hnrnpab	0.0630923	0.551065	1	Selenof	3.38e-06	-0.113129	0.0694234	Gnl3l	0.0304872
				Slc5a3	0.000409016	-0.0709668	1	Traf6	0.00120084	0.0841681	1	Jph3	0.000144975	0.00151063	1	Sycp1	0.00172262	-0.0341795	1	Trmt2b	0.0334955	-0.0607187	1					Timm17a	0.0181644	-0.125683	1	Polr3e	0.0408104	-0.177279	1	Mthfd1	0.0454947	-0.232846	1	Tm9sf1	0.0632736	0.404726	1	Mrpl42	3.38e-06	-0.22465	0.0694889	Ralb	0.0304995
				Uap1	0.000423814	0.132528	1	Rps17	0.00120919	-0.141337	1	6330403K07Rik	0.000146298	0.0553814	1	Mir124a-1hg	0.00172262	-0.0126702	1	Ptp4a2	0.0335191	-0.231271	1					Fblim1	0.0182737	-0.144447	1	Tmem39b	0.0408687	-0.164128	1	Pfkp	0.0454947	-0.164743	1	Mrpl50	0.0634317	0.206727	1	Crlf2	3.39e-06	-0.191456	0.0696679	Tmem256	0.0305124
				2410002F23Rik	0.000423913	-0.0745744	1	Abat	0.00122199	-0.0292866	1	Rp2	0.000146467	-0.187205	1	Tmed4	0.00173291	-0.118154	1	Agrn	0.0335483	-0.0881838	1					Nab1	0.0183288	-0.118652	1	Brsk1	0.0408687	0.0566329	1	Thoc3	0.0454947	-0.167686	1	Dkc1	0.0634317	0.361398	1	Rab7	3.4e-06	-0.127329	0.0698154	D930016D06Rik	0.0305175
				Apc	0.000427179	-0.12909	1	Asah1	0.00123514	0.145234	1	Pkm	0.000146488	0.192561	1	Rexo2	0.00176465	-0.054264	1	Arhgap20	0.0336154	0.132189	1					Polr2f	0.0183792	-0.0970117	1	Rps28	0.0408724	0.336093	1	Serf1	0.0454947	-0.160605	1	Qdpr	0.0634408	0.289795	1	Fis1	3.44e-06	-0.242838	0.0706414	Slc7a5	0.0305722
				Prdm5	0.000428831	-0.05304	1	C430049B03Rik	0.0012379	0.0753328	1	mt-Atp8	0.000146679	0.13671	1	Sdhd	0.00176822	-0.163831	1	Cbr3	0.0336154	0.0785163	1					Tmco3	0.0184023	0.193998	1	Tm9sf2	0.0409171	0.33381	1	Dhx29	0.0454947	-0.177525	1	Cnot6	0.0634769	0.253289	1	Mta1	3.46e-06	-0.161181	0.0711063	Rhoc	0.0306037
				Slbp	0.000429675	-0.0999527	1	Notum	0.00123839	0.0137181	1	Pdia6	0.000148011	-0.184601	1	Mpped1	0.00176863	0.0823087	1	Asb8	0.0337059	-0.119858	1					Nudt2	0.0184422	-0.127908	1	Polg	0.0409678	-0.181071	1	Usp54	0.0454947	-0.176253	1	D430042O09Rik	0.0635224	-0.348661	1	Ap2s1	3.47e-06	-0.183167	0.071278	Celrr	0.0306136
				Ywhah	0.000433291	0.133872	1	Sdcbp	0.00123885	-0.161862	1	Commd8	0.000152673	-0.189118	1	Brf2	0.00177617	-0.0769172	1	Olfr172	0.0337059	-0.146244	1					Atp6v0c	0.0184462	0.260526	1	Stat5b	0.0410064	-0.118586	1	Rnf219	0.0454947	-0.139916	1	Tma16	0.0638163	-0.28172	1	Gprc5b	3.48e-06	-0.125666	0.0714151	Tfdp2	0.030629
				Bbs4	0.000434529	-0.0526588	1	Taf7	0.00124373	0.13586	1	Gm43378	0.000153578	-0.130829	1	Cpne6	0.00177675	-0.00304838	1	Pter	0.0337896	-0.065516	1					Cdk19	0.0185608	0.409309	1	Cul3	0.0411783	0.342852	1	Gm29394	0.0454947	-0.284226	1	Tmsb10	0.0639727	0.854845	1	Tmem134	3.63e-06	-0.0749004	0.0745351	6430503K07Rik	0.0306386
				Fry	0.000434594	-0.120526	1	Ran	0.00125584	-0.127158	1	Pwwp2a	0.00015635	-0.182886	1	Polr1e	0.00180936	-0.0556997	1	Adtrp	0.0337896	-0.0776433	1					Clns1a	0.0186395	-0.174695	1	Alg14	0.0412766	-0.0944924	1	Kctd17	0.0454947	-0.127624	1	Dnajc24	0.0639798	0.333114	1	1190005I06Rik	3.65e-06	-0.224587	0.0749446	Dner	0.0307624
				Mgat1	0.00044046	-0.149797	1	Etfb	0.00125637	-0.193979	1	Zeb2	0.000156375	-0.267842	1	Dvl2	0.00182714	-0.088326	1	Acad10	0.0338735	-0.0852538	1					D5Ertd579e	0.0186963	-0.181827	1	Acot2	0.0412977	-0.226449	1	Arfgap3	0.0454947	-0.148508	1	Dck	0.0639798	0.389036	1	Xpr1	3.65e-06	-0.151447	0.0749767	Timm22	0.030822
				Syn2	0.000440909	0.0456613	1	Tec	0.00126001	0.207836	1	Fam107a	0.000156412	0.0930522	1	Zfp35	0.001829	-0.0989405	1	Ovca2	0.0338735	-0.118712	1					Ssr1	0.0187047	-0.140668	1	Ubap2l	0.0414227	-0.311548	1	Alcam	0.0454947	-0.386842	1	Rims1	0.0640601	0.177691	1	Lxn	3.67e-06	0.0578708	0.0753326	Psmd3	0.0308593
				Hmga2	0.000442601	-0.0658181	1	Gm3667	0.0012709	0.0679895	1	Prkcd	0.000156957	-0.201726	1	Avl9	0.00183587	-0.103066	1	Scrn2	0.0338735	-0.0972756	1					Hipk1	0.0187168	-0.112583	1	Ak2	0.0414548	-0.191379	1	Tfb1m	0.0454947	-0.331779	1	3110009E18Rik	0.0640601	0.299613	1	Neurl1b	3.77e-06	-0.0918486	0.0773387	Otulinl	0.0308757
				Uhrf2	0.000446047	-0.133452	1	Rdx	0.00127833	0.223575	1	Brk1	0.000158099	-0.173313	1	Dip2b	0.00184072	0.208316	1	Il1r1	0.0339576	-0.0748207	1					Ipo5	0.0187846	-0.199467	1	Ipo7	0.0416207	-0.134366	1	Tbl3	0.0454947	-0.220884	1	Cxcr4	0.0640601	0.277582	1	Pdxk	3.78e-06	-0.0975855	0.0775085	C2cd5	0.0308776
				Slc35b3	0.000447445	-0.0992373	1	Dynlt1b	0.00128923	0.021065	1	Isg15	0.000159191	0.125386	1	Hprt	0.0018486	-0.153895	1	Coro6	0.0339576	-0.0604072	1					Hpgds	0.0188203	-0.0250308	1	Srprb	0.0416511	-0.206538	1	Bnip1	0.0454947	-0.219319	1	Zbtb41	0.0640601	0.268892	1	Acox1	3.85e-06	0.00237869	0.0790934	Camk2b	0.0308833
				Itgae	0.000451094	-0.031942	1	Slc25a27	0.00131685	-0.0991281	1	Snrpb	0.000161468	-0.140444	1	Ptdss1	0.00184886	-0.162599	1	Dars2	0.0339732	0.0694876	1					Zfp593	0.0189345	-0.0964888	1	Cbx4	0.0416574	-0.177471	1	Cdkn1a	0.0454947	-0.259799	1	BC055324	0.0640601	0.410805	1	1500011B03Rik	3.96e-06	-0.038268	0.0813142	Fbxo25	0.0310009
				Pdcd4	0.000454817	0.23422	1	Pla2g7	0.00132664	-0.0420465	1	Mtfr1l	0.000162289	-0.161238	1	Lats1	0.00185781	-0.0758133	1	Smad7	0.0339743	-0.145385	1					Pkig	0.0189494	-0.153687	1	St3gal2	0.0416902	-0.111558	1	Gm4707	0.0454947	-0.17549	1	Olfml2b	0.0640601	0.335446	1	Sobp	4.02e-06	-0.0851013	0.0825499	Stam2	0.0310081
				Fcf1	0.000455253	-0.1062	1	Lcp1	0.00132689	-0.124601	1	Fem1a	0.000163029	-0.139011	1	Stradb	0.00186516	-0.127864	1	Arhgap1	0.0340249	-0.121834	1					Ube2j2	0.0189628	0.0713002	1	Cntln	0.0417379	-0.159878	1	Ttc27	0.0454947	-0.191014	1	Utp25	0.0640601	0.423834	1	Camkk2	4.06e-06	-0.197389	0.0833829	Gid4	0.0310081
				Eif4b	0.000456044	-0.116007	1	Bin1	0.00133015	-0.107718	1	Ralgps1	0.00016492	-0.108922	1	Galnt2	0.00187077	-0.131383	1	Rnase12	0.0340418	-0.0639272	1					Cmtm6	0.018977	-0.142742	1	Ccndbp1	0.0418319	-0.125035	1	Pcdhga9	0.0454947	-0.241166	1	Sapcd2	0.0640601	0.282521	1	Nedd4	4.08e-06	-0.0790142	0.0837743	Pxk	0.0310226
				Tfg	0.000456254	-0.102604	1	Ppcdc	0.00133062	-0.152997	1	Nop10	0.00016589	0.150789	1	Fndc3a	0.00187274	0.238076	1	Homez	0.0340418	-0.11348	1					Fibp	0.0190033	-0.332119	1	Tnip1	0.0418693	-0.16699	1	Lzts2	0.0454947	-0.257508	1	Gtdc1	0.0640601	0.187991	1	Tomm40l	4.12e-06	-0.0578505	0.0845835	Zfhx4	0.0310303
				Ier5	0.000456345	-0.167363	1	Hepacam	0.00133566	-0.0241524	1	Gm15420	0.000169292	0.0587877	1	Pex2	0.00187761	-0.116697	1	Tenm1	0.0341172	0.0888047	1					C87436	0.019109	-0.169507	1	Adsl	0.0418952	-0.112306	1	Tmem29	0.0454947	-0.217743	1	Lzts3	0.0640601	0.223398	1	Actl6b	4.14e-06	-0.246586	0.0850086	Ppp1r15b	0.0310509
				Tgfbr1	0.000463056	-0.0967802	1	Arc	0.00133612	-0.0258572	1	Metap2	0.000169609	0.13697	1	Gxylt1	0.00188234	-0.131104	1	Fos	0.0341263	-0.125161	1					0610009B22Rik	0.0191219	-0.158058	1	Whrn	0.0419324	-0.161551	1	Tsr2	0.0454947	-0.26429	1	Btbd3	0.0640601	0.23444	1	Lap3	4.23e-06	-0.0311045	0.0869137	Mmp15	0.0310707
				Cyp4f13	0.000464465	0.207987	1	Sdf2l1	0.00133966	-0.168657	1	Daglb	0.000169995	-0.172201	1	Ciao1	0.00188282	-0.0942461	1	Gm4117	0.0341263	-0.104881	1					Manba	0.0191706	-0.0659019	1	Lyrm2	0.0419612	-0.191998	1	Rps4x	0.0456416	-0.336386	1	Cdk5rap1	0.0640601	0.216984	1	Pitpnm2	4.3e-06	-0.0621778	0.0881896	Olig2	0.0311677
				Calm2	0.000468378	0.122709	1	Entpd1	0.00134169	0.116147	1	Peg3	0.000172985	0.0476805	1	Fer	0.00188345	-0.111612	1	Zfp362	0.0341266	-0.0846749	1					Dcun1d5	0.0191762	-0.224808	1	Cdc42se2	0.0420277	-0.245053	1	Ppp1r13b	0.045782	-0.510208	1	Epb41l1	0.0640601	0.115425	1	Nrarp	4.42e-06	-0.195457	0.0908475	Stx4a	0.0313784
				Rnaseh2c	0.000471328	-0.127471	1	Il10ra	0.00134407	0.15029	1	Map3k8	0.000175036	-0.0967446	1	Rsbn1l	0.00189211	-0.140026	1	Fam49a	0.0341564	0.135912	1					9130401M01Rik	0.0192137	-0.0988975	1	Atf3	0.0421027	0.181549	1	Ptma	0.0458615	-0.483173	1	Zfp64	0.0640601	0.244951	1	Ensa	4.55e-06	-0.1366	0.0935176	Tafa1	0.0314107
				Frmd8	0.000474579	-0.0988458	1	Gabbr2	0.00134509	-0.0254697	1	Ndufc1	0.000175145	0.112613	1	Zfp382	0.00189878	-0.0415761	1	Mfsd6	0.0342956	-0.0530474	1					Gpi1	0.0192168	-0.172166	1	Lfng	0.0422951	-0.240186	1	Zfp770	0.0459348	-0.368189	1	Phactr3	0.0640601	0.188525	1	Elovl2	4.6e-06	-0.203276	0.0943574	Ppm1g	0.0314544
				H2-T22	0.000475332	-0.0765179	1	H2-T23	0.00138139	-0.190886	1	Aplp2	0.000175706	0.187456	1	Usp14	0.0019026	-0.0573761	1	Tafa1	0.0342956	-0.0724064	1					Setd3	0.0192223	-0.116676	1	Nae1	0.0423444	-0.225688	1	Mfn1	0.0459348	0.262475	1	Pcdh10	0.0640601	0.216548	1	Ppp1r16b	4.63e-06	0.000723232	0.0949905	Atp6ap2	0.031458
				Naa20	0.000480029	-0.124247	1	Ccl4	0.0013932	-0.0314297	1	Ttc19	0.000176971	-0.127312	1	Drg1	0.00190407	-0.0840056	1	Dbt	0.0344019	0.224009	1					Dctn2	0.019239	-0.0966888	1	Sltm	0.0424204	-0.172693	1	Usp22	0.0459348	0.293978	1	Rab33b	0.0640601	0.272198	1	Nhp2	4.66e-06	-0.128964	0.0957479	Adam23	0.0315198
				Rcan1	0.000480871	-0.0864498	1	Ddah2	0.00139853	0.163356	1	Pdgfb	0.000177466	-0.268684	1	Sema5a	0.0019046	-0.0600686	1	Gm17638	0.0344431	-0.147533	1					Tax1bp3	0.0193223	-0.175698	1	Ndufs4	0.0424286	-0.137919	1	Arid1b	0.0459348	-0.269175	1	Arhgef26	0.0640601	0.183588	1	Cmtm5	4.7e-06	-0.0700818	0.096575	Amz2	0.0315631
				Gm15503	0.000487568	-0.123292	1	Nsmf	0.00140738	-0.0479946	1	Scrg1	0.000177774	0.0534918	1	Fbxl3	0.00190767	-0.116337	1	Yme1l1	0.0345373	0.15246	1					Rtcb	0.0193759	-0.175673	1	Snd1	0.0425382	-0.136428	1	Casp8	0.0460172	-0.35472	1	Pi4kb	0.0640601	0.238697	1	Psmd3	4.71e-06	-0.21665	0.0967888	B4galt3	0.0316687
				Sh2b3	0.000490003	-0.139061	1	Gpr34	0.00141071	0.0992338	1	Creb1	0.000179169	-0.181866	1	Senp6	0.00190792	-0.0737001	1	St6galnac4	0.03464	-0.197043	1					Fam114a2	0.0194125	-0.112049	1	Mfsd14a	0.0425922	-0.263856	1	Rap1a	0.0461162	-0.511277	1	Wars2	0.0640601	0.282513	1	Rpl27	4.74e-06	-0.242572	0.0974049	Cplx1	0.0317477
				Dmtf1	0.000490355	-0.15858	1	Bin2	0.00143138	0.151896	1	Ccnd3	0.000181119	-0.140091	1	Hexa	0.00191186	-0.112263	1	Zcchc3	0.0346618	-0.106717	1					Itgb3	0.0195666	-0.0378819	1	Kantr	0.0426192	-0.199092	1	Ube2d2a	0.0461694	-0.409514	1	Gm11837	0.0640601	0.194351	1	Use1	4.75e-06	-0.0570799	0.0975787	Nhlrc2	0.031751
				Eno3	0.000493437	-0.077502	1	Cdh11	0.00145008	0.0469818	1	Stat1	0.00018112	0.279263	1	Klf2	0.00191623	-0.0391292	1	Gm29394	0.034735	-0.0776138	1					Agps	0.0195745	-0.220763	1	0610009B22Rik	0.042681	-0.173426	1	4932438A13Rik	0.0462176	0.537945	1	Tpm2	0.0640601	0.562389	1	Ttc7b	4.78e-06	-0.133451	0.0981807	B2m	0.0318264
				Msrb2	0.000493934	-0.113616	1	Rasgef1a	0.00146614	-0.0250301	1	Itgax	0.000181927	0.196447	1	Glrb	0.00194	-0.0532636	1	Gm24362	0.0348083	-0.130035	1					Hipk3	0.0196715	0.0329375	1	Ola1	0.0427367	-0.166753	1	Snrnp27	0.0463917	0.424221	1	Exo5	0.0640601	0.325547	1	Fkbp1b	4.81e-06	-0.247565	0.0986601	Clasp1	0.0318436
				Fbxl5	0.000498104	-0.122297	1	2900052N01Rik	0.00147956	-0.0328431	1	Chchd10	0.000182147	0.119105	1	B3gnt2	0.00196635	-0.113636	1	3010003L21Rik	0.0348083	-0.0906369	1					Nop2	0.0198076	-0.0702564	1	Casc3	0.0429117	0.359913	1	B3galnt1	0.0464393	-0.305914	1	Fbxo2	0.0640601	0.21208	1	Matk	4.85e-06	-0.182581	0.0995929	Ice1	0.0318812
				Atp6v1c1	0.000501165	0.197199	1	Sidt2	0.00149453	-0.134055	1	Rnf121	0.000182237	-0.0908581	1	Zfp52	0.00197166	-0.0781965	1	Sumf2	0.0348238	-0.139108	1					Znrd2	0.0198192	0.0401487	1	Zfp687	0.0430658	-0.143342	1	Ddi2	0.0466034	-0.632194	1	5730480H06Rik	0.0640601	0.256857	1	Slc24a3	4.87e-06	-0.153123	0.100046	Calr	0.0318892
				Sav1	0.00050385	-0.0828466	1	Gm49756	0.00152869	0.0479205	1	Sec61b	0.000183279	0.195997	1	Mob1b	0.00197173	-0.104576	1	Dnajc3	0.034872	-0.0806106	1					Sap30bp	0.0198885	0.0345641	1	Utp18	0.0431514	0.292616	1	Itgb1	0.0466685	0.334583	1	Mrpl1	0.0640601	0.389491	1	Arl8a	4.97e-06	-0.0661465	0.102104	B230118H07Rik	0.0319392
				Mpp6	0.000504464	-0.083775	1	Hist1h2ac	0.00154375	0.105437	1	Kif5a	0.000183806	0.27071	1	Dync1li1	0.00197913	-0.121794	1	Spag9	0.0349487	0.282245	1					Notch2	0.019913	0.299265	1	Jkamp	0.0433476	-0.251006	1	Pop5	0.0468573	0.349987	1	Kntc1	0.0640601	0.235191	1	Mpp6	5.03e-06	-0.0552275	0.10336	Snhg20	0.032094
				Gap43	0.000507979	0.0433207	1	Cd63	0.00155324	-0.255393	1	Ntrk2	0.000186436	0.105374	1	Dmwd	0.0019965	-0.0287009	1	Tedc2	0.0349553	-0.0826352	1					Leprot	0.0199696	-0.277383	1	Evi2a	0.0433991	-0.263356	1	Upf3a	0.0468573	-0.690491	1	Ift22	0.0640601	0.20246	1	Chchd6	5.04e-06	-0.113022	0.103552	Sult1a1	0.0321459
				AI413582	0.000511735	0.203728	1	Timm10	0.00155422	-0.114058	1	Sec13	0.000187034	-0.144905	1	Nbr1	0.00199926	-0.118616	1	Mcm5	0.035029	-0.066328	1					Gm6710	0.0200415	0.143784	1	Micos13	0.0435877	-0.163134	1	Cnksr2	0.0468573	0.458018	1	Flt1	0.0640601	0.640948	1	Zcchc24	5.09e-06	-0.0454102	0.104486	Rasgrp2	0.0321995
				Mia2	0.000513447	0.179809	1	Slc12a2	0.00155467	-0.169562	1	Hlf	0.000192614	0.168999	1	Ppp1r16b	0.00200306	0.218947	1	Prim1	0.035029	-0.0618148	1					Inpp5e	0.0200909	-0.0339805	1	Tnpo2	0.0437075	0.15933	1	2410006H16Rik	0.0469388	0.460414	1	Nt5c3	0.0640601	0.274097	1	Fmnl1	5.18e-06	-0.130313	0.106367	Capn10	0.0325113
				Vipr1	0.000514227	-0.0622766	1	Acad12	0.00155526	0.101066	1	Slc29a1	0.000193207	-0.159299	1	Isyna1	0.0020033	-0.125319	1	Galnt7	0.0351877	0.301224	1					Harbi1	0.0200909	-0.0810266	1	Xxylt1	0.0437969	-0.15062	1	Cstf3	0.0471134	-0.252034	1	Zswim9	0.0640601	0.331218	1	Ndst1	5.19e-06	-0.272876	0.106473	Zfp260	0.0325945
				Gm3755	0.000517237	0.167092	1	Zfp868	0.00157055	0.08438	1	Dpp8	0.000194462	-0.191793	1	Pcnx	0.00202352	-0.149073	1	Gm15635	0.0351906	-0.253243	1					Gm16740	0.0200909	-0.066522	1	Gm15832	0.0437974	-0.0478892	1	Eif4g1	0.0472869	-0.570858	1	Ap3s2	0.0640601	0.23811	1	Pin4	5.19e-06	-0.0295302	0.106563	A730017L22Rik	0.0326002
				Zfp628	0.000528614	-0.0551799	1	H2-Oa	0.00157142	-0.124012	1	Ptdss2	0.000195588	-0.120676	1	D130040H23Rik	0.00202587	-0.089276	1	Pcgf6	0.0353139	-0.156294	1					Mtmr11	0.0200909	-0.0483125	1	Slc4a3	0.0437974	-0.0123786	1	Dnajb6	0.0473253	-0.558803	1	Whamm	0.0640601	0.238379	1	Gfra4	5.23e-06	-0.153113	0.107293	Tpgs2	0.0327031
				Gm47731	0.00052931	-0.0299957	1	Cdk2ap1	0.00159381	0.181258	1	Exosc4	0.000195642	-0.162987	1	Zfp292	0.00202966	-0.151457	1	Scoc	0.0354438	-0.214633	1					Lef1	0.0200909	-0.076218	1	Ackr3	0.0437974	-0.0360515	1	Tnfrsf1a	0.0474549	-0.356313	1	Trim5	0.0640601	0.34362	1	Slc25a23	5.24e-06	-0.126144	0.107514	Gpsm1	0.0327039
				Dyrk1a	0.000530257	-0.101699	1	Esd	0.00159976	-0.152179	1	Pex2	0.000195725	-0.187364	1	Aste1	0.00203871	-0.0616997	1	Gm37233	0.0354509	-0.157761	1					2310034O05Rik	0.0200909	-0.0698564	1	Dsel	0.0437974	-0.0459583	1	Hnrnpa0	0.0477145	-0.459527	1	Gm20274	0.0640601	0.510243	1	Meis2	5.25e-06	-0.0847704	0.107853	Scn8a	0.0327039
				Eif4a1	0.000530972	-0.1106	1	Snrpn	0.00160968	-0.0325041	1	Cyfip2	0.000195931	0.0946747	1	D030056L22Rik	0.00203922	-0.0851752	1	Atp13a2	0.0354726	0.186403	1					Ksr2	0.0200909	-0.066891	1	Brinp2	0.0437974	-0.0248639	1	Odf2l	0.0477954	0.317534	1	Dusp8	0.0640601	0.204906	1	Slc25a51	5.26e-06	-0.122163	0.108037	Rnf8	0.0327218
				Fos	0.00053284	-0.0947591	1	Eif4h	0.00161478	-0.129071	1	Dnal4	0.000195993	-0.099173	1	Ccnd1	0.00204491	-0.165753	1	Srek1	0.0355253	-0.221521	1					4930599N23Rik	0.0200909	-0.0683984	1	Olfr432	0.0437974	-0.0495041	1	Zfp384	0.0477954	-0.284438	1	Zfp882	0.0640601	-0.235412	1	Phyhipl	5.26e-06	-0.0255043	0.10809	Cachd1	0.032737
				Ola1	0.000534161	-0.0790741	1	Zfp963	0.00163335	0.104038	1	Cd302	0.00019827	-0.209749	1	Cyb561d1	0.00204636	-0.0848272	1	Idh3g	0.0356276	0.231836	1					Pcnx2	0.0200909	-0.0524507	1	Gm32250	0.0437974	-0.0824456	1	Zfp511	0.0477954	-0.411573	1	Prmt9	0.0640601	0.233869	1	Cib2	5.29e-06	-0.235509	0.108708	Celf4	0.0327585
				Gng12	0.000536453	-0.0903831	1	Tjp1	0.001637	0.163709	1	Slc36a1	0.000199666	-0.172341	1	Nrbf2	0.00204818	-0.123128	1	Mcts2	0.0356721	0.175118	1					Myrip	0.0200909	-0.0776239	1	Suv39h2	0.0437974	-0.0453073	1	Wrn	0.0477954	0.364932	1	Nup93	0.0640601	0.272246	1	Mcee	5.46e-06	0.0155273	0.112067	Usp19	0.0327962
				Abracl	0.00054123	-0.113083	1	Rcan2	0.00163774	0.0352836	1	Gnai2	0.000203874	-0.129009	1	Zfp984	0.00204893	-0.0417968	1	Adgra3	0.0356962	-0.103115	1					Inca1	0.0200909	-0.0672659	1	Gpr158	0.0437974	-0.0368772	1	Spag7	0.0477954	0.297603	1	Gins3	0.0640601	0.375058	1	Phc1	5.58e-06	-0.258054	0.114614	Sdf2l1	0.0328803
				Nckap1l	0.00054212	-0.131997	1	Klhl18	0.00164402	-0.162203	1	Lst1	0.000205009	0.165496	1	Gm16845	0.00205514	-0.0458436	1	Ltbr	0.0357176	-0.191941	1					Smg8	0.0200909	-0.0411289	1	Pacsin3	0.0437974	-0.0299713	1	Rida	0.0477954	0.222212	1	Taf1c	0.0640601	0.225383	1	Lpgat1	5.59e-06	-0.22206	0.114746	Tm7sf3	0.0329415
				Adck2	0.000542973	-0.0919572	1	Thrsp	0.00165136	-0.140016	1	Tmem59	0.000206455	-0.143632	1	Arpc1a	0.00207583	-0.116753	1	Mcmbp	0.035901	-0.244751	1					Degs2	0.0200909	-0.0165792	1	Lrrc4c	0.0437974	-0.0541195	1	Letm1	0.0479447	0.504302	1	Abcb10	0.0640601	0.279259	1	Mdh1	5.61e-06	-0.0623582	0.115188	Sez6l	0.0333145
				Zfp513	0.000544058	-0.0857545	1	Tent5a	0.00166054	0.243814	1	Slc25a11	0.000207943	-0.160385	1	Tns3	0.00207832	-0.1111	1	Atp6v1f	0.0360761	-0.1534	1					Zfp456	0.0200909	-0.0989306	1	Ldlrad3	0.0437974	-0.0659207	1	Fam53b	0.0481081	-0.31504	1	Ldlr	0.0640601	0.176472	1	Parp6	5.64e-06	-0.163561	0.115854	Smurf1	0.0333145
				Tbc1d17	0.000546519	-0.105198	1	Zfp746	0.00168015	0.155543	1	Csrp1	0.000208213	0.0691917	1	Ephx1	0.00208722	-0.0800904	1	Wdr45	0.0361391	0.172147	1					Gm16867	0.0200909	-0.0384997	1	Spata5l1	0.0437974	-0.0411727	1	Renbp	0.0486477	-0.356588	1	Irak1bp1	0.0640601	0.437146	1	Cdc42se2	5.66e-06	-0.151492	0.116237	Armt1	0.0333145
				Cd2bp2	0.000551573	-0.104873	1	Ncoa3	0.00168325	0.124943	1	Bhlhe41	0.000210908	0.142433	1	St6galnac4	0.00209164	-0.191889	1	Heg1	0.0362001	0.153275	1					Ly6c1	0.0200909	-0.0583609	1	Gfra4	0.0437974	-0.0495478	1	Anp32b	0.0486801	-0.404922	1	Dcaf1	0.0640601	0.318499	1	Maged1	5.79e-06	-0.106641	0.118977	Zmym2	0.0333739
				Maml1	0.000551773	-0.0880439	1	Flna	0.001689	0.113869	1	Rab43	0.000211608	-0.110265	1	Polg	0.002092	-0.0722336	1	Mpeg1	0.0362126	-0.191061	1					Hps6	0.0200909	-0.0291186	1	Cd93	0.0437974	-0.0446459	1	Nab1	0.0487492	-0.515232	1	Fabp7	0.0640601	0.569811	1	Lasp1	5.82e-06	-0.106414	0.11946	Adam11	0.0334017
				Xist	0.000556883	0.127154	1	Nr4a1	0.00169995	-0.0320748	1	Gm50196	0.000211905	-0.0558403	1	Ctnnd1	0.00210489	-0.102615	1	Eftud2	0.0363113	-0.173405	1					Xlr4a	0.0200909	-0.122115	1	Slc32a1	0.0437974	-0.022941	1	Znhit1	0.0487492	-0.296682	1	Sirt1	0.0640601	0.277253	1	Nell2	5.92e-06	-0.164047	0.12148	5930430L01Rik	0.0335635
				Psmd8	0.000559196	-0.110665	1	Glmp	0.00172515	-0.140346	1	Sfxn5	0.000214926	0.0625573	1	Chfr	0.00211457	-0.130495	1	Polr2l	0.0363274	0.11279	1					Plxna3	0.0200909	-0.0457657	1	0610039K10Rik	0.0437974	-0.0498695	1	Sympk	0.0487492	-0.527688	1	4930430F08Rik	0.0640601	0.32826	1	Gria1	5.98e-06	-0.0962301	0.122757	Mras	0.0336304
				Khdrbs3	0.000559613	-0.127028	1	Fndc4	0.0017318	-0.0263288	1	Hspe1-rs1	0.000220507	0.0618932	1	Phf7	0.00212796	-0.0819093	1	Clip1	0.0363666	-0.114467	1					Pantr1	0.0201185	0.271159	1	Cdh22	0.0437974	-0.0312124	1	Psenen	0.0489	0.494316	1	Lrig3	0.0640601	0.214172	1	Dbp	5.98e-06	-0.0594866	0.122767	Sirt7	0.0336939
				Rsbn1	0.000559848	-0.15263	1	Arhgap5	0.00173239	-0.133498	1	Eno2	0.000222723	-0.0527534	1	Tmem33	0.00213283	-0.143855	1	Rpl26	0.0364399	-0.151245	1					Pusl1	0.0201253	-0.0560931	1	Lama5	0.0437974	-0.0335184	1	Irf2bp1	0.0489084	0.38099	1	Thoc5	0.0640601	0.302034	1	Gde1	6e-06	-0.076985	0.123278	Ncstn	0.0337132
				Zcchc14	0.000560531	-0.0706705	1	Chn1	0.00173716	-0.0511835	1	Mocs3	0.00022312	-0.0969708	1	Clip1	0.00213883	-0.110467	1	1700066M21Rik	0.0364905	0.101456	1					Sf3a3	0.0201547	-0.0667462	1	Pdgfc	0.0437974	-0.0350514	1	Ttc32	0.0489084	0.305582	1	Sh3bp5l	0.0640601	0.377541	1	Txn1	6.04e-06	-0.0961843	0.124025	Urm1	0.0337132
				Lpcat3	0.000562807	-0.134926	1	Gm47664	0.00174751	-0.144347	1	Glt8d1	0.0002233	-0.124641	1	Ubl3	0.00214879	-0.134137	1	Hnrnpc	0.0365304	-0.182586	1					Rab3c	0.0201734	0.288146	1	Npr1	0.0437974	-0.0439927	1	Anks1	0.0489084	0.316461	1	Med11	0.0640601	0.172683	1	Flot2	6.1e-06	-0.00814338	0.125304	Ablim1	0.0337154
				Fen1	0.000565041	-0.0752271	1	H2-T24	0.00175421	-0.0889756	1	Hsp90b1	0.000223988	0.180896	1	Clock	0.00215136	-0.104425	1	Dstyk	0.0366135	-0.322732	1					Nit2	0.0202694	-0.1077	1	Tuft1	0.0437974	-0.0269565	1	Gclc	0.0489479	-0.350066	1	Usp32	0.0640601	0.276695	1	Armc1	6.14e-06	-0.165203	0.126045	1810013L24Rik	0.0337467
				Hnrnpf	0.000569305	-0.130291	1	B930095G15Rik	0.00176584	-0.0304245	1	Enpp4	0.000225868	-0.0673756	1	Vps13d	0.00216381	-0.0754819	1	Nup107	0.036783	0.156804	1					Nop53	0.020292	-0.0755835	1	Mtmr11	0.0437974	-0.0320924	1	Fam210a	0.0489479	-0.446168	1	Rnd2	0.0640601	0.401917	1	Tmem205	6.28e-06	-0.0639415	0.12891	Snx18	0.0338604
				Aasdhppt	0.000570571	-0.088861	1	Taldo1	0.00176789	-0.136922	1	Cenpx	0.000226282	0.196324	1	2410006H16Rik	0.00217145	0.274395	1	Ptpro	0.0368087	-0.206842	1					Kcnj9	0.0203355	-0.099814	1	Gm43463	0.0437974	-0.0586914	1	Cdc27	0.0491378	-0.360757	1	Akap5	0.0640601	0.461398	1	Trim32	6.29e-06	-0.239073	0.129119	Stmn1	0.0338829
				Brd9	0.00057117	0.182386	1	Osbpl1a	0.00177396	-0.0987729	1	Wdfy2	0.000226819	-0.115335	1	mt-Nd5	0.00217606	0.218875	1	Hddc2	0.0369376	-0.0494465	1					Zbtb48	0.0203355	-0.0588371	1	Inka2	0.0437974	-0.0437729	1	Rgl1	0.0493872	-0.380718	1	Hist1h2bn	0.0640601	0.308387	1	1700003E16Rik	6.36e-06	-0.222213	0.130681	Tmem14c	0.0339214
				2210411M09Rik	0.000571319	-0.0184304	1	2310002F09Rik	0.00179818	0.0225727	1	Syt1	0.000228942	0.0841595	1	Zkscan8	0.00217768	-0.146729	1	Tmbim4	0.0370001	-0.14148	1					Hba-a1	0.0203355	-0.360727	1	Gm43560	0.0437974	-0.0604506	1	Zbtb4	0.049433	-0.516569	1	Serpinb6a	0.0640601	0.23136	1	Ptges2	6.41e-06	-0.202799	0.131509	Rlf	0.0339423
				Tek	0.000571319	-0.0105715	1	Lzic	0.00180398	0.106936	1	Nek6	0.000229095	-0.168833	1	Cask	0.00217951	-0.167913	1	Fam220a.1	0.0370886	0.162617	1					Sh3bgrl3	0.0203533	-0.171646	1	Gm43573	0.0437974	-0.0477951	1	Rnf181	0.0497189	-0.495845	1	Lgals3	0.0640601	0.684652	1	Lrrc73	6.44e-06	-0.133544	0.13214	Rbm5	0.0340372
				Mgat5b	0.000571319	-0.00773236	1	Igsf6	0.00182086	0.146557	1	Eef2k	0.000229771	-0.156789	1	Dtwd1	0.00218978	-0.0552007	1	Psd4	0.0371742	-0.139823	1					Srp72	0.0203923	-0.0525382	1	Necab1	0.0437974	-0.0405209	1	Mier3	0.0497189	-0.36029	1	Sacs	0.0640601	0.493439	1	Ppp1r7	6.51e-06	-0.15053	0.133746	Cops3	0.034245
				Pdlim7	0.000571319	-0.0109775	1	Fads2	0.00182208	-0.0247592	1	Plekhb1	0.000233337	0.0952324	1	Kpnb1	0.00219018	-0.107338	1	Arf4	0.0372414	-0.161376	1					Xkr8	0.0204636	-0.0775156	1	Elavl2	0.0437974	-0.0435759	1	Eif3l	0.0497189	-0.283875	1	Gm20667	0.0640601	0.190756	1	Aldh7a1	6.63e-06	-0.0780418	0.136091	Thap3	0.0342693
				Ptger4	0.000571319	-0.0173884	1	Rnf167	0.001829	0.19981	1	Cdh2	0.000233559	0.0478543	1	S100a8	0.00219886	0.0588275	1	Gpr34	0.0373873	-0.195018	1					E530011L22Rik	0.0204636	-0.0783107	1	Gm12655	0.0437974	-0.0465675	1	Ciao3	0.049809	-0.154922	1	Rad1	0.0640601	0.190712	1	Adcy5	6.63e-06	-0.0946053	0.1361	Ufl1	0.0342847
				Nrbp2	0.000571319	-0.00736862	1	4930581F22Rik	0.00183699	0.128876	1	Zc3h12c	0.00023579	-0.0882531	1	S100a9	0.00219886	0.043223	1	Jph3	0.037455	0.163829	1					Bmp1	0.0205924	-0.0505962	1	Junos	0.0437974	-0.0442355	1	Ubr4	0.0499471	-0.517695	1	Tmem71	0.0640601	0.28898	1	Shank3	6.63e-06	0.0135145	0.136105	Lhcgr	0.0342889
				H2-Aa	0.000571319	-0.0104853	1	Cabp1	0.00185356	-0.0129242	1	Vegfb	0.000235912	0.155102	1	A430106G13Rik	0.00221015	-0.0607224	1	Gpkow	0.0375835	0.146677	1					Atg4a	0.0205924	-0.0970495	1	Gm12743	0.0437974	-0.0826875	1	Itpkb	0.0500273	-0.593581	1	Tst	0.0640601	0.325954	1	Hint3	6.7e-06	-0.182185	0.137661	Hmgn3	0.0343455
				Stmn3	0.000572544	0.0230589	1	Rpl35a	0.00187804	-0.084313	1	Gm20721	0.000237612	0.0907491	1	Ubxn4	0.00221054	0.242297	1	Myl12a	0.0376658	-0.215095	1					Trp53inp2	0.0206542	-0.368572	1	C530005A16Rik	0.0437974	-0.0653384	1	Znrd1	0.0500609	0.255237	1	Tubgcp6	0.0640601	0.318076	1	Josd1	6.71e-06	-0.111349	0.137794	Rgs7	0.0343886
				Gxylt1	0.000573749	-0.100001	1	Tmem258	0.00188208	0.16014	1	Psmb8	0.000238109	-0.176904	1	Wdr75	0.00221266	-0.0665477	1	Smim10l2a	0.0377661	0.121856	1					Tbc1d22a	0.0207122	-0.0990264	1	Kif2c	0.0437974	-0.0448488	1	Ppp2r5b	0.0500609	0.214098	1	Pfkm	0.0640601	0.0868416	1	Cryzl1	6.71e-06	-0.0490656	0.137821	Triap1	0.0343923
				Ankrd17	0.000575136	-0.111876	1	Gpx4	0.00188822	-0.17508	1	Snta1	0.000242573	-0.15845	1	Prmt2	0.00222969	-0.0598308	1	Mtrf1l	0.0378448	-0.139358	1					Gins1	0.020722	-0.098807	1	Ubxn11	0.0437974	-0.0472851	1	Cpq	0.050096	0.178628	1	Zfp597	0.0640601	0.221477	1	Ctxn2	6.72e-06	-0.268423	0.138054	2610035D17Rik	0.0343923
				Scp2	0.000575784	-0.125853	1	Zfp532	0.00189053	0.130319	1	Erbin	0.000248228	-0.197163	1	Ube2j2	0.00224029	-0.121098	1	Fam102a	0.0378507	0.0955707	1					Gm26724	0.020722	-0.0693691	1	E2f2	0.0437974	-0.0445136	1	Pmepa1	0.0501214	0.40982	1	Emp2	0.0640601	0.613554	1	Ap1ar	6.73e-06	-0.156056	0.138219	Gtf3c6	0.0344389
				Ubr3	0.00057931	-0.0938547	1	Eif5	0.00190914	0.194454	1	Surf4	0.000249021	-0.174786	1	Apobec1	0.00226487	-0.151993	1	AI429214	0.0378523	0.0562858	1					Gm20536	0.0208522	-0.0678061	1	Gm10484	0.0437974	-0.0480956	1	Aifm1	0.0503558	0.431657	1	Fam131a	0.0640601	0.45704	1	Igfbp6	6.84e-06	-0.260876	0.140508	Nop16	0.0344916
				Atox1	0.000581868	0.212529	1	Ptpn4	0.00191184	-0.0861656	1	Stxbp3	0.000250037	-0.166248	1	Lmo2	0.00226926	-0.125264	1	Pgm2	0.0378824	-0.105514	1					Rtkn2	0.0208522	-0.0593354	1	Gm43660	0.0437974	-0.0443807	1	Naa20	0.0505015	-0.341382	1	Gap43	0.0640601	0.134926	1	Rimbp2	7.03e-06	-0.034837	0.14427	Cdh22	0.0345366
				Espn	0.000583207	-0.0430843	1	Gm14698	0.00191213	0.0265632	1	Pcbp4	0.00025033	-0.0276616	1	Slc25a44	0.00227972	-0.0722863	1	Ulk2	0.0379994	0.19131	1					Mtrr	0.0208522	-0.0600121	1	Gm42984	0.0437974	-0.046876	1	Ppp6r3	0.0505788	0.525771	1	Ezr	0.0640601	0.278591	1	Cryab	7.1e-06	-0.038322	0.145828	Hmgcs2	0.0345366
				Gm13710	0.00058502	0.0698984	1	Hnrnpl	0.00191834	0.145091	1	Nde1	0.000250735	-0.136109	1	Gm12258	0.00228134	-0.0712334	1	Acsf3	0.0380029	-0.156502	1					Rnase6	0.0208522	-0.10291	1	Lrrc8c	0.0437974	-0.0742148	1	Copz2	0.0507047	-0.521253	1	Zfp799	0.0640601	0.261061	1	Arhgef12	7.16e-06	-0.0307179	0.147073	Fggy	0.0345366
				2600002D14Rik	0.000585185	-0.0287799	1	Psmb4	0.00192152	-0.133138	1	Tsc22d3	0.00025162	-0.131554	1	Ankrd29	0.00228154	-0.0580172	1	Mbp	0.0380744	0.180227	1					Hyou1	0.0209106	-0.0601381	1	Gm16552	0.0437974	-0.0484094	1	Heatr1	0.0507047	-0.313101	1	Lbh	0.0640601	0.27843	1	Rps9	7.17e-06	-0.209124	0.147306	Zbtb40	0.0345366
				Trim37	0.000587815	0.111673	1	Il6ra	0.00194789	0.135166	1	Abcc5	0.000255851	-0.151739	1	Gsdme	0.00228571	-0.123026	1	Map3k14	0.0381505	-0.261881	1					Nelfe	0.0210636	-0.0686817	1	Rflna	0.0437974	-0.0480497	1	Cd53	0.0509526	0.250522	1	Mettl4	0.0640601	0.285843	1	Lamtor5	7.19e-06	0.0372538	0.147692	Slit2	0.0345366
				Nsmce1	0.000588237	-0.0781829	1	Zfp182	0.0019878	0.121687	1	H2afj	0.000256758	0.143082	1	Edrf1	0.00230229	-0.102662	1	Fbxo4	0.0381734	0.118599	1					Gpank1	0.0211226	-0.122049	1	Irs3	0.0437974	-0.0462151	1	Enpp1	0.0512361	0.257279	1	Dtna	0.0640601	0.347487	1	Snf8	7.22e-06	-0.183328	0.148152	Rimbp2	0.0345366
				Spata2	0.000588904	-0.0838859	1	Calm1	0.00199543	-0.195136	1	Gpr65	0.000258082	0.216443	1	Peli2	0.00230655	-0.141069	1	Mrps34	0.0382533	-0.14391	1					Tuba1a	0.0211412	-0.344484	1	Zscan25	0.0437974	-0.0477008	1	Tlr13	0.051568	0.428488	1	Plp1	0.0640601	0.363041	1	Rims1	7.23e-06	-0.0989754	0.148361	Gcc1	0.0345366
				Psmb7	0.000596868	-0.101996	1	Gm47802	0.00199727	0.057184	1	Rnaseh2c	0.000258645	-0.182963	1	Pde12	0.00230751	-0.0864098	1	Inpp5d	0.0382964	-0.151399	1					Rps28	0.0211462	0.105325	1	Gm15527	0.0437974	-0.0700135	1	Zfp120	0.051599	-0.53094	1	Kctd12b	0.0640601	0.220007	1	Polr1d	7.28e-06	-0.0332793	0.149534	Hotairm1	0.0345366
				Abcb6	0.000600781	-0.055283	1	Lsm4	0.00199775	-0.149739	1	Eno3	0.000258889	-0.0877037	1	Tmem97	0.00231095	-0.118499	1	Gm10076	0.0383388	0.265331	1					Apoe	0.0212207	0.25016	1	Plxna1	0.0437974	-0.0458535	1	Raly	0.051599	-0.481899	1	Mid1	0.0640601	0.326781	1	Malat1	7.32e-06	1.64848	0.150302	Dok1	0.0345366
				Rbm12b1	0.000603656	-0.0811905	1	Nos1ap	0.00202777	-0.133038	1	Arpp21	0.000259289	0.1027	1	Mfsd4a	0.00231343	-0.0746344	1	Rps6	0.0384882	-0.279396	1					4930453N24Rik	0.0212642	-0.130701	1	Txnrd3	0.0437974	-0.0484844	1	Ppp1r12c	0.0516625	-0.488599	1	Rbbp4	0.0641009	0.497377	1	Naa38	7.35e-06	-0.00758692	0.150979	Pafah1b3	0.0345366
				Ccnd3	0.000603859	-0.140456	1	Sp100	0.00202914	-0.106393	1	Spns1	0.000260822	-0.109735	1	Aass	0.00231986	0.109014	1	Gmeb2	0.0384985	0.127517	1					Ewsr1	0.0212995	-0.111454	1	Gm20705	0.0437974	-0.0675867	1	Specc1	0.0516984	-0.34217	1	Cox8a	0.0642159	0.893455	1	Gtf2a2	7.46e-06	-0.184676	0.153251	Tmem265	0.0345366
				Gm26917	0.000608364	0.213488	1	Dnaja1	0.0020352	0.227149	1	Pcdh10	0.000261165	0.0658809	1	Plgrkt	0.00232582	-0.178755	1	Inpp4b	0.0386084	-0.213624	1					Coa4	0.0213131	-0.129065	1	Prrt3	0.0437974	-0.0462964	1	Fbxo22	0.0517068	-0.334666	1	Mcrip1	0.0644994	0.37575	1	Fam219a	7.48e-06	-0.216564	0.153497	Rfx1	0.0345366
				Ccnl2	0.000608384	-0.134751	1	Phf12	0.00203802	0.151953	1	Znrd1	0.000261958	-0.154863	1	Pacsin2	0.00232688	-0.118858	1	Gm46224	0.0387222	0.213914	1					Utp3	0.0214652	-0.28984	1	Lpar5	0.0437974	-0.0712339	1	Pfas	0.0517068	-0.35188	1	Zmat2	0.0644994	0.55324	1	Eno1	7.5e-06	-0.0688342	0.153952	4831440D22Rik	0.0345366
				Hfe	0.000615983	-0.140017	1	Map7	0.00207121	0.109071	1	Trim26	0.000269453	-0.156591	1	Rragc	0.00234683	-0.152427	1	Dnajc1	0.0387641	0.256462	1					H1f0	0.0215352	-0.176953	1	Tnni3	0.0437974	-0.0467194	1	Pdzd11	0.0517068	-0.541983	1	Mrto4	0.0648032	-0.515433	1	Clptm1	7.62e-06	-0.122603	0.156551	Zic1	0.0345366
				Pepd	0.000616031	-0.100185	1	Slc38a2	0.00207722	0.186932	1	Soga1	0.000271836	-0.138275	1	Mir99ahg	0.00234795	-0.155819	1	Nlrc3	0.0387943	-0.121458	1					Kif21b	0.021537	-0.180682	1	Zfp128	0.0437974	-0.0405047	1	Tigd2	0.0517077	0.59532	1	Chd4	0.0649069	-0.403092	1	Psmb2	7.64e-06	-0.0358852	0.15694	Mlh1	0.0345366
				Zfp101	0.00061701	-0.0707539	1	Smad7	0.00208303	0.151461	1	Cass4	0.000272951	-0.0622388	1	Ctso	0.00235669	-0.121385	1	Trim27	0.0388979	-0.11083	1					Foxred1	0.0216217	-0.114997	1	Zfp108	0.0437974	-0.0667682	1	Map2k2	0.0518321	-0.466273	1	Naaa	0.0649257	0.354416	1	Rmdn3	7.66e-06	-0.153152	0.157332	Zkscan4	0.0345366
				Heg1	0.000623702	-0.0315506	1	Psmc6	0.00208449	0.158375	1	Gm43066	0.000274431	-0.0342883	1	Rsrp1	0.0023728	-0.108765	1	AW047730	0.0389789	-0.0701826	1					Fbxl14	0.0216922	-0.144088	1	Zfp850	0.0437974	-0.0842522	1	Tspan13	0.0521852	0.302564	1	St3gal2	0.0649257	0.405212	1	Tcp1	7.67e-06	-0.14836	0.157434	Irx1	0.0345366
				Arid3b	0.000633862	-0.078847	1	Ncdn	0.00209528	-0.0853903	1	Tgfb1	0.000276379	-0.196313	1	Med7	0.00237524	-0.110807	1	Gap43	0.038985	-0.0845364	1					Mrps33	0.0217086	-0.0669976	1	Gm26935	0.0437974	-0.081131	1	Arid1a	0.0522183	-0.267404	1	Cd300c2	0.0649419	-0.32049	1	Igfbp5	7.83e-06	0.0236296	0.160725	BC067074	0.0345366
				Ccndbp1	0.00063944	-0.0964419	1	Mtln	0.00209904	-0.169075	1	Hspa1a	0.000278282	-0.0650125	1	Pbx3	0.00239594	-0.103468	1	Znhit3	0.0390406	-0.0704396	1					Hpf1	0.0217583	-0.0123198	1	D7Ertd128e	0.0437974	-0.0576335	1	Utp14a	0.0522395	-0.502159	1	Limd2	0.0651261	0.330746	1	Plch2	7.91e-06	-0.182932	0.162483	Otx2	0.0345366
				Ildr2	0.000642553	-0.109946	1	Naa20	0.00212838	-0.125886	1	Gfer	0.000282616	-0.152543	1	Nfatc2	0.00239972	-0.0906681	1	Rtn4	0.0390825	0.208278	1					Ldah	0.0218121	-0.135228	1	A230056P14Rik	0.0437974	-0.0518928	1	Tmx1	0.0523846	0.427995	1	Mettl14	0.0657006	0.482969	1	Pip5k1c	7.92e-06	-0.0939558	0.162632	Cpne8	0.0345366
				Khdc3	0.000647711	-0.0430391	1	Pkdcc	0.00213636	0.0990864	1	Dlg2	0.000283481	0.0771927	1	Ccdc97	0.0024155	-0.109233	1	Mvb12a	0.0391722	-0.113963	1					Rpl31	0.0218445	0.178531	1	Gm21057	0.0437974	-0.0436192	1	Ccl27a	0.0524344	0.257212	1	Pttg1	0.0657006	0.289764	1	Ubqln4	7.93e-06	-0.146384	0.162766	Kcnh3	0.0345366
				Eif4a3	0.000648511	-0.110528	1	Gm46430	0.00213937	0.0828003	1	5430427O19Rik	0.000285311	-0.0957149	1	Fbxl18	0.00242331	-0.107031	1	Cers4	0.0392212	-0.12149	1					Psph	0.0218911	-0.0957526	1	Gm44549	0.0437974	-0.0504167	1	Ss18l2	0.0524344	0.213295	1	Jph4	0.0657006	0.383964	1	Hspa9	7.95e-06	-0.0992549	0.163275	C2cd2	0.0345366
				Anxa7	0.000654081	-0.105773	1	Slc10a3	0.00215002	0.0856116	1	Wnk2	0.000285552	-0.0163462	1	Abhd13	0.00242427	-0.0771973	1	mt-Atp8	0.0392365	0.203999	1					Lst1	0.0219089	0.271795	1	Gm20650	0.0437974	-0.0594648	1	Tmem18	0.0524344	0.246595	1	Plpp6	0.0657006	-0.490669	1	Fxyd1	8e-06	0.00252148	0.164214	Gm50138	0.0345366
				Mef2a	0.000662283	-0.110041	1	Dele1	0.00220795	0.101423	1	Irf5	0.000289136	-0.136982	1	Slc39a14	0.00242988	-0.0478288	1	Zfp53	0.0392882	-0.0585577	1					2900097C17Rik	0.0219345	0.469838	1	Gm44647	0.0437974	-0.0514114	1	Adssl1	0.0524344	0.261286	1	Gtf2e2	0.0657061	0.286655	1	Mrpl24	8.06e-06	-0.114562	0.165399	Gm14966	0.0345366
				Mcu	0.000663104	-0.0560039	1	Pcdh7	0.00221688	-0.0339121	1	Zfp710	0.000293389	-0.154288	1	Ccnd3	0.00243342	-0.0591331	1	Dph7	0.0393216	0.109995	1					Atpaf2	0.0219455	-0.107495	1	Adam8	0.0437974	-0.0580842	1	Txndc5	0.0524402	0.245082	1	Pgp	0.0657508	0.636146	1	Ap2a2	8.09e-06	-0.0391811	0.166093	Xlr	0.0345366
				Usp47	0.000666317	-0.100874	1	Tmcc3	0.00221698	-0.140675	1	Samsn1	0.000295613	0.152581	1	Donson	0.00244288	-0.0715202	1	Zfp568	0.0393216	-0.163115	1					Top1	0.0219609	0.488877	1	Klf2	0.0437974	-0.0447599	1	Map3k1	0.0524591	-0.505391	1	Alkbh3	0.0659146	-0.369806	1	Phb2	8.14e-06	-0.171078	0.167046	Hmgcl	0.0347223
				Nsmce3	0.000667568	-0.109289	1	Ccdc59	0.00222106	-0.123238	1	Mfsd11	0.00029712	-0.146207	1	Eps8	0.00246039	-0.100843	1	Rpusd4	0.039377	-0.142295	1					Commd8	0.0220273	-0.0863558	1	Dok4	0.0437974	-0.0369296	1	Cacna1a	0.0526559	-0.765762	1	Hivep1	0.0660846	-0.249538	1	Dctn3	8.26e-06	0.0185879	0.169542	Pcdh11x	0.034753
				Rbm15b	0.000671939	-0.0995728	1	Tfe3	0.00222768	-0.151376	1	Epb41l2	0.000300175	-0.187462	1	Sacm1l	0.00248165	-0.0994383	1	Gm26533	0.039377	0.0896154	1					Bco2	0.0220385	-0.0736214	1	Gm45894	0.0437974	-0.0491184	1	BC029722	0.0527255	-0.22423	1	Stau1	0.0661146	0.303747	1	Psmc4	8.33e-06	-0.11153	0.171068	D6Wsu163e	0.0347851
				Dazap2	0.000672008	-0.109987	1	Abcc5	0.00224696	-0.142017	1	Grap	0.000300834	-0.129512	1	Pxn	0.00248254	-0.0850256	1	Fer	0.0394476	0.173489	1					Osbpl6	0.0220569	0.0742371	1	Swsap1	0.0437974	-0.0453271	1	Cdk6	0.0528094	-0.263214	1	Gopc	0.0661146	-0.359398	1	St3gal2	8.34e-06	-0.133537	0.171154	Rdm1	0.0347927
				Itga9	0.000677286	-0.109237	1	Tcea1	0.00225613	0.190652	1	Neto1	0.000303633	0.0385899	1	Myh10	0.00248454	-0.0687175	1	Nipal3	0.0395324	0.196731	1					2700038G22Rik	0.0220569	0.0518802	1	Opcml	0.0437974	-0.028519	1	Lonp2	0.0528799	-0.356392	1	Hfe	0.0661146	-0.452938	1	Apba1	8.43e-06	-0.048302	0.173104	Fbxo38	0.0349606
				Cmya5	0.000677908	-0.0686662	1	H3f3b	0.00226355	-0.115845	1	Itgav	0.00030384	-0.175409	1	Inpp1	0.00248604	-0.0449552	1	Slc15a3	0.0395414	0.29774	1					Tril	0.0220569	0.134537	1	Foxr1	0.0437974	-0.0545766	1	Slc50a1	0.0528944	0.520397	1	Slc3a2	0.0661656	-0.593088	1	Mcrs1	8.57e-06	-0.234048	0.175933	Cx3cr1	0.0349681
				Zfp282	0.000681389	-0.0841696	1	4921524J17Rik	0.00227744	0.1422	1	Eef1a2	0.00030389	-0.0286251	1	Top2b	0.00249016	-0.0629278	1	Mtfr1l	0.0396758	-0.236556	1					Slc8a2	0.0220569	0.0718766	1	Paqr5	0.0437974	-0.0247427	1	Psme4	0.0529901	-0.140328	1	Xlr	0.0662528	0.403007	1	Gas5	8.64e-06	-0.228694	0.177317	Slc35a4	0.0351555
				St6gal1	0.000686193	-0.0800768	1	Dhrs3	0.00229195	0.160768	1	Swap70	0.000304029	-0.162952	1	Slc16a10	0.00251842	-0.0315064	1	Mms22l	0.0397247	-0.060433	1					Col4a1	0.0220569	0.128901	1	Lca5	0.0437974	-0.0996394	1	1700028E10Rik	0.0530422	-0.277558	1	Ociad1	0.0667691	-0.685075	1	Dnajc15	8.66e-06	-0.110455	0.177856	Saysd1	0.035181
				Lipt2	0.000693241	-0.0566134	1	Ndufaf8	0.00231053	-0.0894807	1	Marf1	0.000304282	0.195418	1	Tmem64	0.00252139	-0.118265	1	Urgcp	0.0397837	-0.16142	1					Cep131	0.0220569	0.109453	1	Trim43c	0.0437974	-0.0484102	1	Rai14	0.0530422	-0.22493	1	Pla2g12a	0.0668224	-0.424567	1	Immp1l	8.72e-06	-0.157757	0.178962	Ece1	0.0352288
				Mcl1	0.000706236	-0.133795	1	Rgs1	0.00232814	-0.158558	1	Stmn2	0.000307203	0.036828	1	Rptor	0.00252339	-0.118083	1	Ube2g1	0.0398709	-0.157836	1					Rtn4r	0.0220569	0.111183	1	Traip	0.0437974	-0.0562746	1	Crkl	0.0530422	-0.375393	1	Fbxo6	0.0668224	-0.350919	1	Gm47283	8.74e-06	-0.0767003	0.179352	Rps12	0.0352418
				Insyn1	0.000707195	0.0192042	1	Gas7	0.00233461	-0.0602858	1	B4galt2	0.000309048	-0.000641434	1	Rcsd1	0.00253089	-0.136906	1	Fcgr3	0.039878	0.243934	1					Sst	0.0220569	0.10078	1	Gm47320	0.0437974	-0.0587591	1	Pprc1	0.0530422	-0.249847	1	Scap	0.0668224	-0.278412	1	Trappc1	8.81e-06	-0.157489	0.180839	Skap2	0.0352673
				Adgra3	0.000707408	-0.0842752	1	Trpm2	0.00233567	-0.13451	1	Slc49a4	0.000311536	-0.160859	1	Piga	0.00253828	-0.0683412	1	Hdac5	0.0398915	-0.293171	1					Tmem39a	0.0220569	0.0972422	1	Gm47121	0.0437974	-0.0541506	1	Cant1	0.0531236	-0.56081	1	Usp36	0.0668224	-0.302684	1	Mapre1	8.82e-06	-0.0782705	0.181001	Hps5	0.0352875
				Ptpmt1	0.000708628	-0.120406	1	Fbxw4	0.00233879	-0.138769	1	4632427E13Rik	0.000312475	-0.155475	1	Tmem19	0.00254088	-0.0711536	1	Gpsm3	0.0399282	-0.146421	1					S100a9	0.0220569	0.156631	1	Pbld1	0.0437974	-0.0531182	1	Fam114a2	0.0534279	-0.510555	1	Nub1	0.0668352	0.585039	1	1500009L16Rik	8.82e-06	-0.256897	0.181099	B3galt2	0.0353078
				Tnfrsf21	0.00070949	0.18445	1	Ppp1r16b	0.00237071	-0.05887	1	P2rx7	0.000312491	-0.168467	1	Slc12a5	0.00254801	0.0918886	1	Wdr4	0.0399346	0.106551	1					Nes	0.0220771	-0.247827	1	Tmem26	0.0437974	-0.0287472	1	Ptk2b	0.0534279	-0.592086	1	Wwc2	0.0668352	0.353613	1	Agap3	8.83e-06	-0.0112037	0.181324	Rnf187	0.0353798
				Cdk8	0.000710908	-0.0799045	1	5430431A17Rik	0.00237597	-0.0424211	1	Tbcb	0.000316575	-0.1432	1	Ak2	0.002578	-0.146171	1	Tmem104	0.0399655	0.234155	1					Arf2	0.0221176	-0.101339	1	Mmp11	0.0437974	-0.0514112	1	Cbfa2t3	0.0535929	-0.495105	1	Hif1a	0.0670016	0.441169	1	Copz1	8.93e-06	-0.10603	0.183387	Rpn2	0.0353974
				Rnf2	0.000712333	-0.0767649	1	Zfp870	0.00237752	-0.0372081	1	Borcs8	0.000317333	-0.148408	1	Tmem184b	0.00258314	-0.0869851	1	Afg3l2	0.0400724	-0.0714445	1					Mfsd4a	0.0221438	-0.0671824	1	Zfp433	0.0437974	-0.0435253	1	Uba5	0.0535976	-0.342854	1	Yeats4	0.067271	0.401125	1	Mid1ip1	9.02e-06	0.0217725	0.185245	Smc4	0.0354501
				Acvr2b	0.00071274	-0.106734	1	Tuba4a	0.00239321	-0.0136733	1	Ckb	0.000318511	-0.177909	1	Nudt22	0.0025902	-0.0988356	1	Mphosph10	0.0403104	0.26559	1					Nab2	0.0221797	-0.0757583	1	Eme1	0.0437974	-0.0266231	1	Kif5c	0.0536559	0.211679	1	Slc35a3	0.0673236	0.61171	1	Ndufb6	9.05e-06	-0.0934901	0.185832	Syt11	0.0355588
				Zfp110	0.000713441	-0.0921152	1	Ppp1r1a	0.00240564	0.00670712	1	Prpf4b	0.000318986	0.20205	1	Itga9	0.00259054	-0.107884	1	Nop2	0.0403738	0.189846	1					Lpar6	0.022181	-0.167722	1	Ptges3l	0.0437974	-0.043263	1	Primpol	0.0536559	0.302078	1	Chek2	0.0673236	0.316237	1	Nfic	9.05e-06	-0.13012	0.18585	Trim9	0.0355847
				Mbnl1	0.000720957	-0.108941	1	Kpna4	0.00241071	0.161069	1	Hmg20a	0.000319013	-0.136137	1	Rpsa	0.00259467	0.118202	1	Zfp516	0.0404954	0.152247	1					Hpcal4	0.0222529	0.287025	1	Taco1os	0.0437974	-0.041874	1	Slc17a7	0.0537281	0.273739	1	Eif4e	0.0674941	0.551642	1	Maf	9.07e-06	0.830892	0.186135	Uba3	0.0356691
				Eif3c	0.00072774	0.172752	1	Meis2	0.00241882	-0.0215792	1	Pld1	0.000319816	-0.20096	1	Ergic2	0.00260151	-0.120473	1	Ggt5	0.0405349	-0.141734	1					Pfdn2	0.0223312	-0.0518939	1	Icam2	0.0437974	-0.0723718	1	Gle1	0.0537609	-0.664234	1	Rnasel	0.0675927	-0.0559031	1	Paqr8	9.13e-06	0.0709462	0.187465	Prodh	0.0356847
				Ube2e1	0.000728006	-0.106859	1	Add2	0.00241882	-0.0140724	1	Jund	0.000326684	-0.237407	1	Vangl1	0.0026268	-0.0835892	1	Ezh2	0.0405558	-0.117024	1					Plekha5	0.0223557	-0.0805028	1	Llgl2	0.0437974	-0.0478696	1	Gm43768	0.0537609	-0.24758	1	Usp20	0.0675927	-0.0190905	1	Mrpl43	9.17e-06	-0.202588	0.188294	Dusp16	0.035796
				Babam2	0.000737618	-0.102721	1	Scn8a	0.00241882	-0.02955	1	Tceal3	0.000327066	0.0303494	1	Amer1	0.00262939	-0.0551851	1	Trmt2a	0.0406348	0.302325	1					Hprt	0.0224554	-0.290508	1	Lrrc9	0.0437974	-0.0602636	1	Gba2	0.0537609	-0.407278	1	Cacnb4	0.0675927	-0.139413	1	Ufc1	9.22e-06	-0.00548169	0.189251	Ddx28	0.035796
				Dhrs7b	0.000744972	-0.112091	1	Limd2	0.00242095	-0.121156	1	E130308A19Rik	0.000328816	-0.077096	1	Fcho2	0.00262968	0.185835	1	Szt2	0.0407634	-0.122905	1					Vps37b	0.0225385	-0.120273	1	Plekhh1	0.0437974	-0.0552988	1	Nsun5	0.0537609	-0.512501	1	Nudcd1	0.0675927	-0.24766	1	Ctbp1	9.36e-06	-0.0640209	0.192189	AU041133	0.035796
				Shank3	0.000746241	0.041668	1	Atp6v0e	0.00243379	-0.13808	1	Gm42868	0.000330376	-0.0214359	1	Rab1b	0.00263898	-0.0968913	1	Eci1	0.0407636	-0.185768	1					Itprid2	0.0225649	-0.217328	1	1300014J16Rik	0.0437974	-0.0504664	1	Retsat	0.0537609	-0.329586	1	Sorbs1	0.0675927	-0.152517	1	Eif3g	9.5e-06	-0.246512	0.195075	Rictor	0.0358402
				Ptma	0.000748975	0.131557	1	Ssbp2	0.00247508	-0.174877	1	Cilp2	0.000330376	-0.0209776	1	Zbtb24	0.00264783	-0.0921633	1	Ninj1	0.0408282	-0.11704	1					Mettl16	0.0225985	-0.161686	1	Gm29361	0.0437974	-0.0584756	1	Dkc1	0.0537609	-0.278599	1	Efnb1	0.0675927	-0.231419	1	Sgsm2	9.59e-06	-0.135535	0.196807	Dtnb	0.0358909
				Clcn5	0.000753556	-0.0927194	1	Ly86	0.00247833	-0.109859	1	Gm16867	0.000330376	-0.021999	1	Ostc	0.00265503	-0.127312	1	Uqcr11	0.0408629	0.190402	1					Bc1	0.0226769	-0.0862012	1	Sv2c	0.0437974	-0.0416677	1	Rnmt	0.0538341	-0.41252	1	Pigyl	0.0677439	0.135856	1	Ap2m1	9.66e-06	-0.0504728	0.198368	Tsix	0.035976
				Hadhb	0.000755615	-0.114219	1	Il17ra	0.00248965	0.165299	1	Lynx1	0.000332068	0.0342372	1	Fbxo28	0.00267415	-0.106852	1	Phf11d	0.040898	-0.0960958	1					Ddx27	0.0227067	0.0974965	1	Gm30363	0.0437974	-0.0421445	1	Tsc22d2	0.0538546	-0.352032	1	Nifk	0.0680473	-0.683377	1	Hdgf	9.83e-06	-0.136226	0.201765	Tfg	0.0359821
				Ifngr2	0.000759584	0.162643	1	Arpp19	0.00249425	0.185279	1	Ifi202b	0.000332675	-0.126372	1	Gm43462	0.00267699	-0.116459	1	S1pr1	0.0411602	0.26298	1					Ncbp1	0.022796	-0.072163	1	Fam83h	0.0437974	-0.0566883	1	Papss1	0.0541626	-0.251551	1	Tmem87b	0.0680473	0.287859	1	Mettl9	9.87e-06	0.0989706	0.202565	Psma3	0.035987
				Xpo7	0.000761617	-0.120331	1	Tlr7	0.0025231	0.136926	1	Hck	0.000334899	-0.171814	1	Sike1	0.00267937	-0.0972045	1	Rpl28	0.0411724	-0.099411	1					Lbx2	0.0228726	-0.0385725	1	Cela1	0.0437974	-0.0401512	1	Gpr157	0.0541626	-0.463553	1	Rps27rt	0.0682461	0.270205	1	Cdip1	9.92e-06	-0.213164	0.203747	Ppp1ca	0.0361697
				Fli1	0.000761813	0.175571	1	Abhd2	0.00252373	0.135942	1	4933411E06Rik	0.000340615	-0.0390763	1	Ccdc32	0.00268419	-0.0948813	1	Kcnb1	0.0412892	0.216771	1					Nus1	0.0228873	-0.113857	1	Slc4a8	0.0437974	-0.0810474	1	Txnl1	0.0541626	-0.337546	1	H2-D1	0.0683456	0.942283	1	Taldo1	9.95e-06	-0.172277	0.204309	Dlst	0.0362678
				Psma3	0.000763583	-0.0905741	1	Adap1	0.00253725	-0.0720085	1	Thra	0.000341185	0.164426	1	Zfp770	0.00270202	-0.0848872	1	Chst8	0.0414699	-0.252569	1					Rhbdd2	0.0229059	0.288446	1	Gm35853	0.0437974	-0.0434929	1	Nr2c1	0.0542756	-0.199647	1	Hsf1	0.0684349	-0.340576	1	Cmas	1.01e-05	-0.23223	0.207183	Mapre2	0.0362827
				S100a8	0.000766188	0.0177101	1	Il1rl2	0.0025611	0.085454	1	Fbxo9	0.000345164	0.160328	1	Arrdc3	0.00270418	-0.116543	1	Cracr2b	0.0415152	0.107067	1					Snrpe	0.0229091	-0.0711078	1	1700056N10Rik	0.0437974	-0.058462	1	Klc4	0.0542756	-0.330185	1	Cops7b	0.0684465	0.313647	1	Ubc	1.01e-05	-0.107733	0.207231	Gpr85	0.0363108
				Zkscan3	0.000768083	-0.110697	1	Gm10382	0.00258898	0.0126535	1	Vash1	0.000346591	-0.0329738	1	Tbxas1	0.00271348	-0.0985743	1	Mia2	0.0415192	0.250974	1					Ccpg1	0.0229266	0.213418	1	Gm4524	0.0437974	-0.0480104	1	Rftn1	0.0542756	-0.441406	1	Cep89	0.0684465	0.217766	1	Limk2	1.01e-05	-0.132986	0.207693	Timp2	0.0365336
				Abl2	0.000772296	-0.0864833	1	Dbi	0.002593	-0.022667	1	Hist1h2bc	0.000349576	0.184594	1	Selplg	0.00274878	-0.0807942	1	Tmem263	0.0416559	-0.101265	1					Mrpl54	0.0229508	0.00979367	1	Gm49756	0.0437974	-0.0383318	1	Uba1	0.0542756	-0.394742	1	Phyhipl	0.0684465	0.375406	1	Ciao2a	1.01e-05	-0.0889336	0.208123	Med23	0.0365344
				Fcgrt	0.000773642	-0.11416	1	D16Ertd472e	0.00260866	-0.0894042	1	Gpx1	0.000352134	0.17586	1	Bin3	0.00276816	-0.0197311	1	Rpl18a	0.0417281	-0.126913	1					Galnt2	0.0230203	-0.140064	1	Grik1	0.0437974	-0.04767	1	Slc7a5	0.0548132	0.185379	1	Rdh14	0.0684465	0.315713	1	Diras2	1.02e-05	-0.0886738	0.209814	Zic5	0.0366296
				Ppdpf	0.000774991	0.141794	1	Syt1	0.00261767	-0.0142557	1	Mrpl43	0.000352316	-0.139123	1	Gm50196	0.00277124	-0.0987957	1	Lemd3	0.0417291	0.223162	1					Osbpl1a	0.023028	0.212703	1	4930506C21Rik	0.0437974	-0.0496559	1	Ten1	0.0548132	-0.394972	1	Smc5	0.0684465	-0.506783	1	Lgalsl	1.05e-05	-0.0596046	0.215618	Vps52	0.0366393
				Ppp6r3	0.000775208	-0.136825	1	Dhps	0.00262835	0.103889	1	Taldo1	0.0003526	-0.185918	1	Pex13	0.00277525	-0.118127	1	Tstd2	0.041843	-0.110502	1					Eci2	0.0230334	-0.149174	1	Pacrg	0.0437974	-0.0331246	1	Tmem184b	0.0548151	-0.452608	1	Tbc1d8b	0.0684465	-0.318314	1	Cux2	1.06e-05	-0.0982038	0.216615	Wdr74	0.0366393
				Cdk6	0.000776153	-0.109211	1	Arl4c	0.0026404	0.152709	1	Ceacam1	0.000352847	-0.108191	1	Kcnk13	0.00277585	-0.152034	1	Rbm41	0.0418514	0.265121	1					Cnpy3	0.0230384	-0.0617512	1	Ccdc78	0.0437974	-0.0340987	1	Ubn1	0.0548405	-0.321603	1	Map1a	0.0689193	0.477935	1	Otub1	1.07e-05	-0.0583054	0.218789	Soat1	0.0367427
				Cxcl14	0.000778352	0.0171856	1	Dynlt1a	0.00265136	0.0738832	1	Ssr4	0.000353795	0.138991	1	Dmac2	0.00277942	-0.0640886	1	3830406C13Rik	0.0420521	-0.197265	1					Tada3	0.0230568	-0.147332	1	Vwa7	0.0437974	-0.0404302	1	B3gnt7	0.0549012	0.220388	1	Lmbrd1	0.0692793	-0.27237	1	Mapk8ip2	1.07e-05	-0.0881159	0.219454	Lrif1	0.0367874
				Gm16283	0.000784731	0.0460805	1	Gabarapl1	0.00267706	-0.115225	1	Plcg2	0.000359146	-0.177335	1	Frrs1l	0.00278406	0.094898	1	Gm43378	0.0420707	-0.336111	1					Napg	0.0230829	-0.158522	1	1700001C19Rik	0.0437974	-0.0389651	1	Alg14	0.0549012	0.233748	1	Oser1	0.0692793	0.495918	1	Ksr2	1.07e-05	-0.102349	0.220076	Ddn	0.0368154
				Thyn1	0.000785019	-0.0650804	1	Cuta	0.00267849	-0.108439	1	Ccl4	0.000359583	-0.049699	1	Zscan21	0.00279275	-0.0584302	1	Rbfox1	0.0420841	0.169657	1					Uxt	0.0230883	-0.0762881	1	Gm49901	0.0437974	-0.0580232	1	Tti2	0.0549012	0.261074	1	Noc2l	0.069794	0.457053	1	Unc80	1.08e-05	-0.0336605	0.221623	Fam171a2	0.0368318
				Pbx2	0.000786387	-0.122018	1	Pbxip1	0.00271519	-0.129193	1	Saal1	0.000367247	-0.0960071	1	Gm43848	0.00280464	-0.0790132	1	Gm13479	0.042113	-0.147154	1					Ptar1	0.0230984	-0.225666	1	Adgre4	0.0437974	-0.0528517	1	Rad17	0.0550403	-0.446721	1	Trak1	0.069794	0.602438	1	Dab2ip	1.08e-05	-0.113949	0.221654	A930028N01Rik	0.0368318
				Gm11808	0.000792017	0.13445	1	Tmcc2	0.00281185	-0.0228922	1	Zfp652	0.000368046	-0.145671	1	Gm15503	0.0028056	-0.183635	1	Mrpl53	0.0421759	-0.234226	1					Slc39a7	0.0231405	-0.134477	1	Ttr	0.0437974	-0.018973	1	Timm22	0.0552462	-0.196693	1	Mxd3	0.069794	0.519829	1	Elavl3	1.09e-05	0.0708363	0.223162	Hhatl	0.0368454
				Fam45a	0.000796641	-0.121845	1	Ier5	0.00281628	0.145093	1	Cadm1	0.000369849	0.147406	1	Bin1	0.0028204	-0.0939105	1	Kbtbd2	0.0421861	0.163317	1					Trim14	0.0231735	0.091395	1	Cdo1	0.0437974	-0.0415016	1	Myo1f	0.055277	-0.529617	1	Ccdc25	0.069794	0.621631	1	Nectin1	1.09e-05	-0.264112	0.223552	Ephx2	0.0369163
				Metap1	0.000799462	-0.104122	1	Tmem176b	0.00282037	-0.10488	1	B430306N03Rik	0.000373177	0.0771542	1	Lars2	0.00282666	-0.293627	1	Ppcdc	0.0422045	-0.197049	1					Gtf3c3	0.0231747	0.20822	1	Gm46620	0.0437974	-0.0521197	1	Hgs	0.0554837	0.307883	1	Lamtor2	0.0698101	0.635059	1	Mrpl58	1.09e-05	-0.0732661	0.224097	Hectd2	0.0370185
				Zfp354c	0.000802452	-0.0622258	1	Wsb2	0.0028533	-0.110833	1	Kif1a	0.000374856	0.0891753	1	Hsdl1	0.00283154	-0.0698773	1	Riox1	0.0422192	0.100598	1					Dtwd1	0.0232211	-0.0559709	1	Gm42067	0.0437974	-0.029748	1	Os9	0.0555298	0.394585	1	Pfdn6	0.0698465	0.55853	1	Atp1a3	1.1e-05	-0.00956057	0.225528	Glo1	0.0370305
				Exosc1	0.000813305	-0.111936	1	Gm40841	0.0028728	0.129914	1	Arfgap2	0.000376467	-0.119	1	0610009B22Rik	0.00283911	-0.143177	1	Ddx27	0.04235	0.218986	1					Strada	0.0232649	0.122616	1	Gda	0.0437974	-0.0447939	1	Scly	0.0555328	-0.234549	1	Dhrs3	0.0698533	0.526426	1	Cadm3	1.1e-05	-0.163691	0.225658	Mvd	0.0370777
				Nfatc3	0.000815816	-0.102632	1	Leprot	0.0028768	-0.128184	1	Tet3	0.000377003	-0.13912	1	Rhobtb1	0.00286679	-0.0943046	1	Eogt	0.0424477	0.139505	1					Pigk	0.0232679	-0.128691	1	Gm36602	0.0437974	-0.0662342	1	Gm37168	0.0555328	-0.285745	1	Atp8a2	0.069944	-0.580381	1	Cbx5	1.11e-05	0.0600651	0.228325	Alg12	0.0371213
				Mtrr	0.000817882	-0.0644917	1	Glrp1	0.00288189	0.159289	1	Inpp4b	0.000379051	-0.204346	1	Lzts2	0.00286706	-0.0726706	1	Tmem229a	0.0425621	0.161768	1					Psmd8	0.0232711	-0.0489726	1	Rhox8	0.0437974	-0.0376947	1	Pdcl	0.0555328	-0.319999	1	Bclaf3	0.069944	-0.680622	1	H1f0	1.11e-05	-0.0773311	0.228544	Dynll1	0.0372495
				Tprn	0.000821038	-0.0708395	1	Foxn3	0.00288618	0.134484	1	Psma1	0.000381692	-0.201078	1	Ube2d3	0.00287335	-0.157081	1	Rassf1	0.0426001	-0.177793	1					Raph1	0.0232883	0.169926	1	Xlr3b	0.0437974	-0.0506234	1	Taf1c	0.0555328	-0.256874	1	Kif15	0.0700267	0.474089	1	Ppm1a	1.13e-05	0.0373009	0.231379	Sppl3	0.037293
				Krr1	0.000821693	-0.0885595	1	Manf	0.00288762	-0.171681	1	Tmem47	0.000382108	0.113035	1	Mettl23	0.00288375	-0.135742	1	Snx25	0.0427596	0.0986017	1					Fam163b	0.0232883	0.113738	1	Slc6a8	0.0437974	-0.0456329	1	Grk6	0.0555328	-0.301673	1	Shank1	0.0701432	0.91267	1	Fh1	1.14e-05	-0.0338977	0.234496	Ap2a2	0.0373219
				Txnip	0.000821751	-0.120148	1	Shank2	0.00289094	0.00202716	1	Pet100	0.000383548	0.151369	1	H2-Oa	0.00289561	-0.12824	1	5530601H04Rik	0.0428967	-0.251497	1					Bend5	0.0232883	0.109946	1	Gm39526	0.0437974	-0.0627782	1	2610037D02Rik	0.05578	-0.41143	1	Lpar6	0.0704324	-0.909541	1	Rhoc	1.15e-05	-0.0726947	0.23591	Zfp36	0.0373593
				Anks3	0.000823085	-0.0928822	1	Fam193a	0.00289133	-0.156837	1	Akirin1	0.000384871	-0.188096	1	Zfp746	0.00292565	-0.122962	1	Ccl6	0.0431059	-0.253082	1					Map4k2	0.0232883	0.0944799	1	Cxcr3	0.0437974	-0.0838095	1	Ssbp4	0.0558323	-0.419634	1	Hadh	0.0704567	-0.606338	1	Morn2	1.15e-05	-0.151631	0.237097	Spindoc	0.0373593
				Rbm4	0.000825116	-0.114337	1	Atp5mpl	0.00292027	0.267591	1	Arhgap26	0.000384879	0.0946956	1	Tspan13	0.00292702	0.220308	1	B4galnt1	0.0431563	0.14162	1					Rps25	0.0232913	0.107516	1	Dgkd	0.0438205	-0.143156	1	Stk25	0.0558826	-0.125532	1	Nrbf2	0.0704567	-0.405959	1	Sox2	1.16e-05	0.0390466	0.237355	Sik1	0.0374356
				Vangl1	0.000833967	-0.0523885	1	Clk1	0.00293973	0.1123	1	Ube2e1	0.000387095	-0.141894	1	Gna12	0.00294246	-0.175587	1	Cdc73	0.0432366	0.245783	1					Mfap3l	0.0233547	-0.149612	1	Cd14	0.0438615	-0.296115	1	Icmt	0.0558826	-0.0578317	1	Rps13	0.0706595	0.4685	1	Uqcrc2	1.17e-05	-0.0262212	0.240711	Szrd1	0.0374471
				Uimc1	0.000836728	-0.0711176	1	Gm4631	0.00294553	0.078951	1	Extl3	0.000387614	-0.132084	1	Gm43329	0.00294822	-0.072604	1	Hmgcl	0.0434229	-0.254506	1					Xrcc5	0.0233917	-0.224171	1	Smarcad1	0.0440543	0.405914	1	Mrgpre	0.0558826	-0.214573	1	Ugcg	0.0710339	-0.319931	1	Sash1	1.18e-05	-0.0404262	0.241378	Cxcl14	0.0375375
				Grm5	0.000840568	0.0329584	1	Zbtb4	0.00294796	-0.123992	1	Depdc7	0.000393885	-0.0951742	1	Fech	0.00295114	-0.0963189	1	Zfp106	0.0434922	0.263381	1					Ifi27l2a	0.023393	0.53135	1	Zfp110	0.0440731	-0.177971	1	Mrpl17	0.05593	-0.36331	1	Ints6l	0.0711823	0.465649	1	Atp5g1	1.18e-05	-0.131001	0.242046	Dclk1	0.0376264
				Ldlrad4	0.000843247	-0.139839	1	Rffl	0.00295158	0.146018	1	Eva1a	0.000396658	-0.126279	1	Zfp961	0.00296741	-0.108678	1	Aggf1	0.0435179	0.234301	1					Rgs20	0.0236287	0.216558	1	Tubgcp3	0.0440731	-0.29679	1	Gart	0.05593	-0.372315	1	2310009B15Rik	0.071286	0.361293	1	Sdf4	1.18e-05	-0.0461199	0.242627	B930095G15Rik	0.0376774
				Polg	0.000845354	-0.0950871	1	Ube2j2	0.00297646	0.112513	1	Acsl6	0.000401201	0.00157049	1	Mettl9	0.00299347	-0.0772859	1	Pycard	0.0435244	-0.148626	1					Gm5547	0.0236357	0.115238	1	Pnp	0.0441767	-0.202366	1	Stam	0.0561704	0.122537	1	Bcat2	0.071286	-0.299079	1	Jund	1.19e-05	-0.0551295	0.243606	Pde10a	0.0377076
				Eif6	0.000849904	-0.126586	1	Isca2	0.002977	-0.144688	1	Dnajc15	0.000403045	-0.19193	1	Fbxl5	0.00299963	-0.141488	1	Gm15503	0.0435478	-0.202775	1					Cbr3	0.0236456	-0.150567	1	Rtl8a	0.0442632	0.207546	1	Zfp619	0.0561704	0.14233	1	Aen	0.071286	-0.371693	1	Slc9a3r1	1.19e-05	0.0404753	0.243849	Elavl2	0.0378383
				Timm17a	0.000849906	-0.0899652	1	Cmah	0.0030168	0.0380301	1	Dgkz	0.000405328	0.167049	1	Rps4x	0.00300256	0.0998163	1	Cplx1	0.0435921	0.192811	1					Usp7	0.0236521	-0.145546	1	Zdhhc16	0.044403	-0.186025	1	Gfap	0.0561704	0.135662	1	Wdhd1	0.071286	0.683632	1	Reep5	1.19e-05	-0.0902726	0.24504	Lin7b	0.0378383
				Prpsap2	0.000873051	-0.0757036	1	Rogdi	0.0030185	-0.145383	1	Gabra1	0.000408064	0.0466746	1	Thyn1	0.003005	-0.104749	1	Gm20342	0.0436131	-0.206006	1					Slc33a1	0.0238162	-0.0982392	1	Unc80	0.0444165	0.0951862	1	Alyref	0.0561704	-0.0498527	1	Ch25h	0.071286	0.453637	1	Phf24	1.2e-05	-0.137892	0.24622	Slc35f1	0.0378383
				Rab9	0.000874718	-0.0603083	1	Ndrg4	0.0030232	0.00221235	1	Anxa6	0.000416751	-0.102151	1	Stoml1	0.00301221	-0.0759209	1	Gm30411	0.0436585	0.0927828	1					Ciapin1	0.0238162	-0.119042	1	Myo9a	0.044567	0.302642	1	Mrpl28	0.0561704	0.131037	1	Scd1	0.071286	0.326362	1	Smarcd1	1.21e-05	-0.105623	0.247742	Ltc4s	0.0378383
				Miip	0.000875936	-0.0672015	1	Ccnt1	0.00303285	0.11861	1	Sh2b2	0.000418631	-0.111768	1	Prkca	0.00301583	-0.146698	1	Rnaseh2c	0.0436607	-0.15244	1					Tmc6	0.0239878	-0.0796326	1	Trappc6b	0.0446229	0.303832	1	Klhdc8b	0.0563792	0.305416	1	Rtl8b	0.071286	0.337355	1	Pabpc1	1.22e-05	-0.129975	0.249835	Ly86	0.0378383
				Dcbld2	0.000878598	-0.0738831	1	Plekhb1	0.00303824	-0.0253846	1	Gm5141	0.000418761	-0.0600779	1	Ykt6	0.00303119	-0.121417	1	Ndufb9	0.0437671	-0.293711	1					Ppp1r12b	0.0239975	0.135344	1	Fam219a	0.0446654	0.155131	1	Fubp1	0.0563966	-0.754383	1	Brwd3	0.071286	0.251449	1	Coq7	1.22e-05	-0.229192	0.250959	Gng2	0.0378383
				Pcgf3	0.000879001	-0.0758221	1	Rdm1	0.00304047	-0.0754816	1	Gabra2	0.000419635	0.0552648	1	Ddx55	0.00303425	-0.11488	1	Ccdc12	0.0438377	-0.260509	1					Uchl5	0.0241202	-0.0555587	1	Clasrp	0.0446654	-0.0666312	1	Lgals8	0.0564348	-0.582684	1	Tpm4	0.0713122	0.212888	1	Atp6v1g1	1.22e-05	-0.114869	0.251118	Adrb2	0.0378383
				Eif3j1	0.0008811	0.21112	1	Chchd2	0.00304321	-0.126276	1	Pou5f2	0.000421246	-0.0786836	1	Aldh16a1	0.00304654	-0.0697185	1	D730003I15Rik	0.0438555	-0.150489	1					Dr1	0.0242095	-0.106689	1	Ifi213	0.0447464	0.206735	1	Dync1i2	0.0565029	0.407135	1	Nudt4	0.0715368	0.441545	1	Stk19	1.23e-05	-0.128498	0.252521	Prrg1	0.0378383
				Sipa1	0.000887019	0.169769	1	Sgip1	0.0030613	-0.0345225	1	Cdk5r2	0.000421294	0.0208463	1	Pik3r4	0.00304658	-0.100027	1	Agk	0.0438581	-0.110712	1					Psmd6	0.0242342	-0.171913	1	Tmem240	0.0447464	0.0972613	1	Stard3nl	0.056733	0.265694	1	Aldoa	0.0718457	0.137926	1	Tatdn1	1.23e-05	-0.116487	0.253469	Rps10	0.038061
				Nars	0.000889711	0.155674	1	Zfp68	0.00307011	0.169402	1	Usp35	0.000425117	-0.136822	1	Bbc3	0.00305027	-0.0703595	1	Hmgcr	0.0438752	0.258457	1					Papss1	0.0242398	-0.233429	1	Atad3aos	0.0447464	0.13064	1	Trim14	0.0568142	-0.230785	1	Cep350	0.0720768	-0.616348	1	H2-T22	1.24e-05	-0.161778	0.25386	Dag1	0.0380823
				Ywhaq	0.000892178	-0.134134	1	Shoc2	0.00307059	0.145001	1	Ndufa3	0.000426343	0.184395	1	Zfp942	0.00305346	-0.103814	1	Rad54l2	0.0440304	0.182799	1					Fryl	0.0243418	-0.0444105	1	2410131K14Rik	0.0447464	0.126099	1	Ccdc28a	0.0568142	-0.437334	1	Sft2d2	0.0724721	0.441536	1	Pou6f1	1.24e-05	-0.037076	0.254581	Pgd	0.0380979
				Tnr	0.000893688	-0.0214038	1	Taf1d	0.00309552	0.164266	1	Gusb	0.000427598	0.0967025	1	Slc37a2	0.00305611	-0.123781	1	Insyn2b	0.0440732	-0.279314	1					Zbtb18	0.0243601	0.392089	1	Pitpnm2	0.0447464	0.109505	1	Slc35e3	0.0568142	-0.212333	1	Brip1os	0.0726134	0.464767	1	Btbd17	1.24e-05	-0.143868	0.255321	Shisa9	0.0381596
				Eif3a	0.000895099	-0.137125	1	Rnaseh2c	0.00311035	-0.152473	1	Slc15a2	0.000428456	-0.091065	1	Asxl1	0.00305678	-0.115267	1	Zfhx3	0.0443206	0.197779	1					Eif1ad	0.0243626	-0.142776	1	Cadm4	0.0447464	0.099407	1	Tmem11	0.0568142	-0.185028	1	Calhm2	0.0727437	0.320046	1	Rnf10	1.25e-05	-0.0335719	0.256341	Lrrc4c	0.038163
				Snx13	0.000897003	-0.138821	1	Slc30a1	0.00311339	0.0801911	1	Atp6ap1	0.000430848	0.115272	1	Vsir	0.00307177	-0.0989522	1	Dgkq	0.0443299	-0.195337	1					Rap1gap2	0.0244212	0.281798	1	Grm5	0.0447464	0.0928924	1	Trappc12	0.0568142	-0.329414	1	Smad3	0.0729357	-0.397247	1	Acot11	1.25e-05	-0.166338	0.257008	Ift122	0.0381811
				Chd3	0.000898687	0.148472	1	Emp3	0.00311867	-0.137725	1	Ogt	0.000433349	-0.232842	1	Mbd5	0.00308062	-0.0345264	1	Ap4e1	0.0444104	-0.148318	1					Dok1	0.0244659	-0.125834	1	Nt5dc3	0.0447464	0.111083	1	Utp15	0.0568142	-0.247119	1	Exo1	0.0731844	-0.27065	1	Kif5b	1.26e-05	-0.172891	0.258803	Magt1	0.0382848
				Vps50	0.000905345	-0.107368	1	Syn1	0.003128	-0.0360252	1	Sec22a	0.000433528	-0.143812	1	Btbd8	0.00308741	-0.0634075	1	Fscn1	0.0444762	-0.215439	1					Cadm2	0.0245972	0.245738	1	Nup85	0.0447464	0.129545	1	Zbtb14	0.0568142	-0.346279	1	Zfp513	0.0731844	-0.558741	1	Ssr4	1.27e-05	-0.226249	0.261029	Nrxn2	0.0383707
				Mau2	0.000905697	-0.126666	1	Csrp1	0.00313196	-0.014762	1	C2	0.000450951	0.0632047	1	Accs	0.00310519	-0.0667616	1	Klhl42	0.0446279	-0.11274	1					4833420G17Rik	0.0248729	0.254769	1	Tmem191c	0.0447464	0.135651	1	Snap23	0.0568315	-0.395691	1	Mak16	0.0731844	-0.337192	1	Nefh	1.28e-05	-0.131307	0.262064	Lef1	0.0384633
				Tbxas1	0.000906451	-0.135131	1	Ccdc141	0.00316055	-0.0165906	1	Zfp36	0.000451323	-0.259505	1	Mical3	0.00311376	-0.0503252	1	Rpn1	0.0447085	0.237459	1					Puf60	0.0248912	-0.106538	1	Nthl1	0.0447464	0.141996	1	Dele1	0.0568315	-0.344419	1	Dvl3	0.0731844	-0.235101	1	Znrd2	1.29e-05	-0.0793611	0.265648	Dapk2	0.0384633
				Arhgef10l	0.000906715	-0.0558001	1	Elavl2	0.00316055	-0.0348602	1	Mrps36	0.000452355	0.127394	1	Tmem223	0.0031194	-0.102989	1	Dedd2	0.0448542	-0.131942	1					Mfap1b	0.024913	-0.141641	1	Glis3	0.0447464	0.145246	1	Slc20a1	0.0569694	-0.28784	1	Kdm7a	0.0732477	0.512161	1	Dph3	1.3e-05	-0.145823	0.267634	Itpripl2	0.0385299
				Sp100	0.000910146	0.118373	1	Kcnq3	0.00316055	-0.0255214	1	Cacna1a	0.000453399	0.147604	1	Dolpp1	0.00314399	-0.079085	1	Cntnap5a	0.0448938	0.0608103	1					Tank	0.0249561	-0.123894	1	Pola1	0.0447464	0.19325	1	St3gal3	0.0569694	0.107202	1	Smim7	0.0733731	0.435934	1	U2af1l4	1.32e-05	-0.05776	0.270708	Spock1	0.0385299
				Marf1	0.000912307	0.184029	1	Padi2	0.00317988	-0.150061	1	Ssb	0.000456439	-0.165701	1	Zfp644	0.00314972	-0.144493	1	Bloc1s6os	0.0448938	0.0451859	1					Mrpl18	0.0249689	-0.174466	1	Zc4h2	0.0447464	0.10642	1	Zrsr1	0.0569694	-0.274282	1	Vegfb	0.0734415	0.309426	1	Ccdc124	1.32e-05	-0.0391959	0.271042	Ncan	0.0386723
				Rbmxl1	0.000913014	-0.0977798	1	Elmod2	0.00319127	-0.142303	1	Mkrn1	0.000460065	-0.112005	1	Atxn7	0.00315457	-0.105069	1	Gm19710	0.0448938	0.0538402	1					Cnot6	0.0251725	-0.131001	1	Haspin	0.0448172	-0.183953	1	2510009E07Rik	0.0569694	-0.228776	1	Trmt1	0.0737133	-0.350317	1	Ddx24	1.33e-05	-0.0173661	0.273959	Trappc9	0.0387832
				Inpp4b	0.000914822	-0.112945	1	Mcm6	0.00320611	-0.0974643	1	2003-09-01	0.000461907	0.0763235	1	Nek6	0.0031557	-0.118199	1	Trim62	0.0448938	0.0684454	1					Chd1	0.0251921	-0.110599	1	Sav1	0.0448174	-0.225674	1	1810030O07Rik	0.0569694	-0.331216	1	Sf3a1	0.0737576	-0.228857	1	Suclg1	1.34e-05	-0.00344616	0.274263	Hk1	0.0387993
				Pbx3	0.000917825	-0.104272	1	Atp1a2	0.00321141	-0.0213908	1	Kif5c	0.000466852	0.156422	1	Nubp1	0.00316585	-0.0780772	1	Brdt	0.0448938	0.0410227	1					Dgkz	0.0251996	0.397725	1	Sf1	0.045026	0.361717	1	Fbxw4	0.0570174	-0.576331	1	Akirin1	0.0740279	0.551691	1	Fam131b	1.36e-05	-0.160841	0.278447	Abr	0.0388009
				Yes1	0.000918811	-0.100124	1	Prdm5	0.00322152	-0.0552533	1	Acot9	0.000468837	-0.0915308	1	Bop1	0.00316843	-0.0715223	1	Gm10401	0.0448938	0.0399335	1					Atp5k	0.0252334	0.384593	1	Ndufa5	0.0450912	0.388016	1	Ecpas	0.0571255	0.428699	1	Thrap3	0.0740996	0.528927	1	Nt5c	1.37e-05	-0.155987	0.280541	Prkcb	0.03883
				Ldlrap1	0.000923035	-0.0880118	1	Glipr1	0.00322853	-0.0810856	1	Cebpb	0.000472798	-0.129204	1	Alg6	0.0031771	-0.0694582	1	Usp29	0.0448938	0.0502619	1					Pcp4	0.025276	0.337164	1	Rangap1	0.0451028	-0.159501	1	Rpl8	0.0571643	-0.490966	1	Usp21	0.0742213	0.26561	1	Maz	1.39e-05	-0.0096169	0.285522	Ntpcr	0.03886
				Zfp458	0.000925341	-0.0748732	1	Clk4	0.00323952	0.113393	1	Tlr12	0.000475496	0.108845	1	Ntsr2	0.00317967	0.13514	1	Olfr639	0.0448938	0.0262648	1					Cmpk1	0.0252948	-0.137139	1	Fcgr2b	0.0452276	0.36605	1	Trim33	0.0571652	-0.0988565	1	Gnb4	0.0742213	0.232319	1	Ndufb7	1.4e-05	-0.0546122	0.286867	Trmt1l	0.0389826
				Tor3a	0.000928045	-0.101261	1	Plaat3	0.00325865	-0.0959284	1	Sec23a	0.00047842	0.101005	1	Zbtb20	0.00320017	-0.17155	1	Gm31105	0.0448938	0.0338699	1					Tbca	0.0253083	-0.136236	1	Cd68	0.0453343	-0.235019	1	Fto	0.0571766	-0.57929	1	Agtrap	0.0742213	0.24118	1	Pbxip1	1.41e-05	-0.0215997	0.289135	Matn4	0.0390257
				Gm50013	0.000929371	0.0454421	1	Gm9828	0.00330249	0.0510111	1	Tmem165	0.000480257	-0.14741	1	Cntnap1	0.00320142	0.0482803	1	Pgr	0.0448938	0.0595548	1					Ifi30	0.02531	-0.208042	1	Mfsd4b4	0.0454416	0.174292	1	Siglecf	0.0572868	0.249229	1	Mitf	0.0742213	0.223901	1	Etf1	1.43e-05	-0.141512	0.294183	Gm29055	0.0392323
				Atp6v0a1	0.000930723	0.182585	1	Lrrc4	0.00331293	0.081542	1	Mblac2	0.000480477	-0.0798739	1	Akap6	0.00320219	0.0878118	1	Epor	0.0448938	0.0462908	1					Rbmxl1	0.0253179	-0.113114	1	Tcf4	0.0454825	0.365789	1	Rab1a	0.0580293	0.377449	1	Luzp2	0.0742213	0.235261	1	Tmem151b	1.43e-05	0.102176	0.294603	Scn2b	0.0392323
				Rhob	0.000935779	-0.104137	1	Tprgl	0.00332585	-0.11921	1	Mdm2	0.000482622	-0.119937	1	Dus2	0.00320699	-0.057191	1	Gm17745	0.0448938	0.0385588	1					Pgd	0.025371	-0.102117	1	Pdp2	0.0456439	-0.167633	1	Chpf2	0.058041	-0.256834	1	Crtc1	0.0742213	0.126048	1	Ppp1r16a	1.44e-05	-0.117608	0.295171	Npr3	0.0392323
				E130308A19Rik	0.000943315	-0.0844405	1	Nckap5los	0.00333492	0.048023	1	Pgk1	0.000485007	0.134032	1	Park7	0.00321698	-0.0982912	1	Inpp5j	0.0448938	0.0388416	1					Naa10	0.0253994	-0.204412	1	Sgpl1	0.045662	-0.374626	1	Abcg2	0.0580752	0.291193	1	Elp6	0.0742213	0.302339	1	Smad3	1.44e-05	-0.237802	0.296613	Hdac4	0.0392682
				Pcif1	0.000949814	-0.128497	1	Zfp799	0.00333516	0.0707774	1	Chd3	0.000494911	0.182238	1	Tmem151b	0.00321916	0.0990874	1	Gm12031	0.0448938	0.0418375	1					Casp8	0.0254198	0.0959892	1	Edrf1	0.0457501	-0.126377	1	Wdr11	0.05812	-0.346346	1	Mast4	0.0742213	-0.367767	1	Nudt3	1.46e-05	-0.0893819	0.300522	Nit2	0.0392895
				Csf1r	0.000950094	-0.0527072	1	Pcyox1l	0.00334558	0.0963266	1	Irf3	0.000496855	-0.151514	1	Nasp	0.00322711	-0.113117	1	Gm11361	0.0448938	0.0546134	1					Ubl7	0.0255473	0.213101	1	Ythdf1	0.0459037	0.309464	1	Sec24c	0.05812	-0.311796	1	Osbpl1a	0.0742213	0.194843	1	Rasgrf1	1.48e-05	-0.236942	0.304616	Arhgdia	0.0393212
				Zbtb4	0.000962022	-0.122475	1	Lpl	0.00334632	-0.101609	1	Rapgef4	0.000499141	0.104249	1	Slc9a1	0.00322711	-0.0873099	1	Rnf182	0.0448938	0.0447281	1					Spout1	0.0255563	-0.104972	1	Ocrl	0.0459615	0.177044	1	Prickle3	0.05812	-0.295773	1	Adh5	0.0746009	0.596885	1	Ypel3	1.49e-05	-0.0364083	0.306766	Fam168a	0.0394657
				Ston1	0.000965069	-0.033058	1	Rfng	0.00335569	-0.0770804	1	Cbl	0.000500345	-0.180989	1	Mau2	0.00324804	-0.115408	1	Zfp85os	0.0448938	0.0484712	1					Flot1	0.0256336	-0.117428	1	Cdk17	0.0460228	-0.33387	1	Lage3	0.05812	-0.227882	1	Rtn4rl1	0.0746009	-0.667257	1	Fbxl19	1.5e-05	-0.174164	0.307352	C920021L13Rik	0.0395145
				Chmp7	0.000966823	-0.0642443	1	Pmm1	0.00336143	-0.0215784	1	Tmem176b	0.000505005	-0.207526	1	Sfxn2	0.00324968	-0.0683607	1	Gm48857	0.0448938	0.0453678	1					Jund	0.0256403	-0.158733	1	Nras	0.0460741	-0.244	1	Exoc5	0.0582821	-0.585192	1	Arhgdia	0.0747378	0.403302	1	Ndrg3	1.5e-05	-0.0806713	0.307686	Arhgap35	0.0395801
				Mtfr1l	0.000969404	-0.11082	1	Gnao1	0.00336735	-0.0279386	1	Fam91a1	0.000507378	-0.188492	1	Uhrf2	0.0032711	-0.137744	1	Tnfsf9	0.0448938	0.0334304	1					Rnasek	0.0256417	0.319707	1	Ap1m1	0.0461976	-0.202926	1	Srgap2	0.0584815	-0.569451	1	Dnajb4	0.074864	0.593145	1	Tomm20	1.51e-05	-0.0701109	0.30952	Tsnax	0.0397591
				Yaf2	0.000973482	-0.0955224	1	Ggta1	0.00337361	0.102845	1	Stab1	0.000508504	-0.220317	1	Aifm3	0.00327391	0.0244337	1	Cdo1	0.0448938	0.038226	1					Daam2	0.0259066	-0.162779	1	Rtf1	0.0462344	0.372271	1	Pggt1b	0.0588609	-0.39685	1	Nlrp3	0.0749581	0.4085	1	Irgq	1.52e-05	-0.0622128	0.311568	Gpr37	0.0398389
				Hprt	0.000977024	-0.135469	1	Mthfs	0.0033956	0.131329	1	Cdc37	0.000508942	0.160103	1	Btnl2	0.00327391	0.0457048	1	Il6st	0.0449182	-0.230472	1					Hypk	0.0259127	-0.10444	1	Snta1	0.046284	-0.131964	1	Psmc1	0.0589971	0.363449	1	Dnajb14	0.0754026	0.579628	1	Rp9	1.54e-05	-0.132382	0.315421	Mapk3	0.0398777
				Morc2a	0.000983628	-0.0821119	1	Lats1	0.00339855	-0.0695172	1	Vhl	0.0005093	-0.0978469	1	Tmco1	0.00328221	0.20537	1	AW011738	0.0449298	-0.100409	1					Ndufs4	0.0259757	-0.103843	1	Prr12	0.0463604	-0.178002	1	Samd4b	0.0591864	0.365434	1	Egln2	0.0754855	-0.322896	1	Elof1	1.54e-05	-0.137548	0.315864	Srpk2	0.0399185
				Prdx4	0.000987439	-0.0811365	1	Rims1	0.00345674	-0.0230613	1	Kcmf1	0.000510886	-0.134535	1	Rps24	0.0032839	0.153666	1	Ptpn18	0.0449987	-0.251035	1					Ccdc82	0.0260874	0.25891	1	Ubp1	0.0464813	0.287118	1	Pik3r5	0.0591957	-0.219794	1	Rpl21	0.075622	0.448367	1	Acbd6	1.55e-05	-0.206643	0.317796	Cox7b2	0.0399454
				Glipr1	0.000991278	-0.0614096	1	Fkbp5	0.00345809	-0.0933695	1	B430010I23Rik	0.000511299	0.129424	1	Tsg101	0.00328402	-0.133124	1	Cic	0.0450326	0.0845165	1					Washc5	0.0263502	-0.105569	1	Rfc5	0.046638	-0.143654	1	Tor1a	0.0592924	-0.140203	1	Rfc1	0.0757454	0.468695	1	Rims2	1.55e-05	-0.14172	0.319087	Tnfrsf13b	0.0399454
				Ssr4	0.000996968	-0.0962832	1	Sub1	0.00345876	-0.0899901	1	Rtp4	0.000511724	0.146996	1	Timm29	0.00329297	-0.0693439	1	9930021J03Rik	0.0450767	0.227204	1					Hnrnpc	0.0264327	0.313701	1	Hk2	0.0468681	0.341278	1	Myef2	0.0594508	-0.144985	1	Sdhd	0.0758567	0.297807	1	S100a6	1.56e-05	-0.00125531	0.321063	Slfn5	0.0399454
				Snrpa	0.000997489	-0.051517	1	Mrpl47	0.00354249	-0.0829587	1	Synpo	0.000512031	-0.016361	1	Ephb1	0.00329751	0.0738727	1	Hexdc	0.0451493	0.103706	1					Ap3s1	0.0267361	-0.111793	1	Tmbim4	0.0468739	-0.200399	1	Abcb10	0.0594508	-0.237435	1	Slc25a5	0.076474	-0.380193	1	Dtnbp1	1.57e-05	-0.0837287	0.321366	Ddx3x	0.0399653
				Mrto4	0.00100901	-0.114423	1	Zfp952	0.00357269	0.0927834	1	Csk	0.000512532	-0.152949	1	Scarb1	0.00331159	-0.0626685	1	Ric3	0.0451716	0.17273	1					Rragc	0.0267703	-0.216553	1	Mapre1	0.0469651	-0.218891	1	Papolg	0.0594508	-0.219669	1	Wdfy4	0.0764747	-0.434307	1	Sf3b6	1.58e-05	0.0886979	0.323947	Zdhhc9	0.0400086
				Ppfia4	0.00101282	-0.0967804	1	Sptssa	0.00357322	-0.149363	1	Lcor	0.000518492	-0.131236	1	Pgam1	0.00333132	-0.060246	1	Rps11	0.0453498	-0.257902	1					Eif3g	0.0268203	-0.136655	1	Rpgrip1l	0.047151	-0.134871	1	Lmln	0.0594508	-0.251665	1	Garnl3	0.0765466	-0.27572	1	Mdk	1.58e-05	0.00915529	0.32423	Nipbl	0.0400386
				Zfp410	0.00101386	-0.0806379	1	Ptprz1	0.00357548	-0.0100382	1	Cd74	0.000519692	-0.314403	1	Itpr2	0.00334124	-0.101113	1	Abhd12	0.0455232	0.158472	1					Ube2d2a	0.0268289	-0.0882857	1	Pycr2	0.0471812	-0.199448	1	Hspbap1	0.0594508	-0.271678	1	Smg5	0.0765466	-0.431615	1	Soga3	1.58e-05	-0.256118	0.324515	Rab5b	0.0401073
				Tnfaip1	0.00101544	-0.10135	1	Olfr775	0.00358671	0.02201	1	Slc25a18	0.000522821	0.0542827	1	Cd86	0.00335567	-0.0826344	1	Triobp	0.0455296	0.130017	1					Pip5k1a	0.0268677	0.136184	1	Cep164	0.0472653	-0.113873	1	Oaz1	0.0596355	-0.359169	1	Icosl	0.0765466	-0.30926	1	Naxe	1.58e-05	-0.064395	0.324723	Gas1	0.0401182
				Cox7a2l	0.00102389	-0.116161	1	Mlf2	0.00360548	-0.188896	1	Slc35f6	0.000523387	-0.127917	1	Zfp638	0.00335843	-0.147846	1	Repin1	0.0455388	-0.0689031	1					Lcp1	0.0268973	-0.164786	1	Axl	0.047346	-0.414161	1	Rreb1	0.0596437	-0.575524	1	Med24	0.0765466	-0.226814	1	Krtcap2	1.59e-05	-0.0843038	0.326864	Dnttip1	0.0401596
				Safb	0.0010263	-0.108809	1	Gm15708	0.00369046	0.0719128	1	Pla2g7	0.000526841	0.132188	1	Abcc3	0.00337592	-0.174909	1	Klf16	0.0455388	-0.0746596	1					Mtmr4	0.0268975	-0.123097	1	Tmed2	0.0474452	-0.284033	1	Sh3glb1	0.0596605	-0.428181	1	Zfp874b	0.0765466	-0.24015	1	Ppp1r37	1.59e-05	-0.162926	0.326913	Bclaf1	0.040204
				Parl	0.00103173	-0.0600166	1	Ano6	0.00372468	0.101685	1	Rasa1	0.000528558	-0.183507	1	Mef2a	0.00339113	-0.119979	1	Sod2	0.0455651	-0.158498	1					Akt1	0.0269025	-0.164002	1	Sgta	0.0474476	-0.182766	1	Gm9993	0.060041	0.501333	1	Polr3d	0.0765466	-0.364084	1	Amot	1.6e-05	-0.149356	0.328057	Zfp771	0.0402488
				Tsfm	0.00103331	-0.0843858	1	Coq6	0.00373243	0.0403025	1	Dync1i2	0.000529206	0.147901	1	Gm42067	0.00340737	-0.0225743	1	P2ry10b	0.0456546	-0.194225	1					Mvb12a	0.0269639	-0.112903	1	2008-09-01	0.0475527	-0.140423	1	Atr	0.0603776	-0.324733	1	Nadk2	0.0765466	-0.298036	1	2010204K13Rik	1.61e-05	-0.117153	0.331584	Sephs2	0.0402575
				Mrfap1	0.00104348	-0.106141	1	Srpr	0.00374163	0.127354	1	Myo1g	0.000548177	-0.0689564	1	Ptafr	0.00342699	-0.183803	1	Hmg20b	0.0457292	0.357057	1					Wipf1	0.0270833	-0.272435	1	Hcar2	0.0476689	-0.143872	1	Crebrf	0.060441	-0.521703	1	Eef1d	0.0771934	0.29784	1	Camk2b	1.64e-05	-0.047437	0.337188	Zfp944	0.0402575
				Zfp637	0.00104956	-0.102312	1	Nt5c3b	0.00375092	0.0794483	1	Itpr1	0.000548216	0.0855334	1	Ears2	0.00343246	-0.0734103	1	4833418N02Rik	0.0457308	0.121127	1					Tlr2	0.0270942	-0.12654	1	Map1s	0.0477259	-0.168661	1	Ikzf1	0.0605131	-0.609039	1	Ipo5	0.0772337	-0.260568	1	Mrps34	1.65e-05	-0.147829	0.337884	Gpr107	0.0403153
				Rassf1	0.00105052	-0.0866539	1	Gm43066	0.00376738	-0.0885748	1	Ppcdc	0.000551344	-0.19224	1	Ccs	0.00344217	-0.0970457	1	R74862	0.045769	-0.0737758	1					Rnf115	0.0271063	-0.0866719	1	Pik3ip1	0.0477524	-0.105238	1	Slc4a7	0.0607371	0.313967	1	Rassf5	0.0772547	0.148212	1	Atxn7l3	1.67e-05	-0.061139	0.342567	mt-Atp8	0.0404039
				Tgfbi	0.00105106	-0.0556542	1	Jmjd6	0.00380542	0.137295	1	Cln8	0.000553817	-0.143052	1	Wdpcp	0.00346265	-0.037514	1	Ccdc117	0.0457977	0.0871482	1					Rgs7bp	0.0272096	0.170857	1	Tsfm	0.0477818	-0.150194	1	Tyms	0.0608067	-0.247872	1	Sh2d3c	0.0772547	0.197247	1	Shd	1.67e-05	-0.103462	0.342823	Gpr108	0.0405481
				Ints6l	0.00105258	-0.139749	1	Scrt1	0.003812	-0.0148244	1	Fgl2	0.000556389	0.213032	1	Ang	0.00346996	-0.106942	1	B3gnt7	0.0458053	-0.0438604	1					Tnrc6c	0.0272397	0.218731	1	Med9	0.0477818	-0.135848	1	5730480H06Rik	0.0608067	-0.251419	1	Sec24b	0.0772547	-0.282814	1	Paxx	1.67e-05	-0.239909	0.34304	Creg1	0.0405946
				Tubb4a	0.0010591	0.0230532	1	Tcerg1	0.00381384	-0.128306	1	Stx16	0.000562114	-0.152077	1	Gm28229	0.0034843	-0.0523166	1	Gpc1	0.0458053	-0.0381535	1					Rap2b	0.0272506	-0.0957303	1	Mark2	0.0478916	-0.287937	1	Prpf31	0.0608067	-0.191654	1	Miga1	0.0772547	-0.294961	1	Igfbp2	1.68e-05	-0.0428106	0.345847	Egfr	0.0406371
				1700003E16Rik	0.00105938	0.0221449	1	Adal	0.00382998	0.0710531	1	Chn1	0.000572145	0.0248343	1	Gria2	0.00349242	0.141732	1	Aif1l	0.0458053	-0.0636172	1					Dclk1	0.0272716	0.360008	1	Ap3m2	0.0480171	-0.119771	1	Pdp2	0.0608067	-0.12391	1	Inpp5b	0.0772547	0.278999	1	Rab3a	1.69e-05	-0.0933996	0.346727	Parl	0.0406677
				1110038B12Rik	0.00106064	0.162529	1	Cfhr2	0.00387593	0.012573	1	Wnk1	0.000573456	-0.200016	1	Gm17750	0.00352942	0.0440948	1	Gsn	0.0458053	-0.0669082	1					Atp5c1	0.0272972	-0.0335045	1	Osbpl2	0.048072	-0.149061	1	Cyb5b	0.0608067	-0.0414964	1	Mtor	0.0772547	-0.399073	1	Necap2	1.69e-05	-0.198865	0.347648	Dusp8	0.0406696
				Pdia6	0.00106195	-0.109788	1	Gm3764	0.00387593	0.00780796	1	Ccnd2	0.000576993	0.0569605	1	Ggh	0.00355781	-0.106584	1	Olfr1033	0.0458053	-0.0553129	1					Uqcrc2	0.0272982	-0.150939	1	Osgin2	0.0480884	-0.129859	1	Myo1c	0.0608067	-0.121396	1	Nelfa	0.0772547	-0.301854	1	Emc4	1.71e-05	-0.0255004	0.350497	Mink1	0.0407879
				Engase	0.00106401	-0.0872926	1	Lrrc8dos	0.00387593	0.0150448	1	Chfr	0.000585716	-0.160609	1	Rpl31	0.00357015	0.205393	1	Tspyl3	0.0458053	-0.0281344	1					F3	0.0273641	-0.180924	1	Stmn2	0.0480918	0.0999585	1	Klhl15	0.0608067	-0.151349	1	Zcchc4	0.0772547	-0.628665	1	Cox8a	1.72e-05	-0.222204	0.352702	Tmem50a	0.040856
				Akr1b3	0.00106694	-0.118435	1	4921516A02Rik	0.00387593	0.0170037	1	Atp1b3	0.000586819	0.164274	1	Sucla2	0.00357652	-0.08909	1	Gm27206	0.0458053	-0.0706245	1					Rpl24	0.0274933	0.154964	1	Lancl1	0.0482664	-0.240755	1	Klhl7	0.0609839	0.466126	1	Cnpy4	0.0772547	0.244611	1	Tril	1.73e-05	-0.159604	0.355094	Kpna6	0.0408562
				Camk2d	0.00106778	-0.127999	1	Gm12278	0.00387593	0.0107144	1	Tnfsf8	0.000587505	0.122681	1	Gm37529	0.00361675	-0.0614277	1	Serpini1	0.0458053	-0.0791567	1					Hspa8	0.0275264	-0.189152	1	Chd9	0.0483665	0.354955	1	Prxl2a	0.0609839	0.426724	1	Gosr1	0.0772547	0.154901	1	Ttc3	1.75e-05	-0.131317	0.359698	Chst2	0.0410304
				Dip2b	0.0010856	0.160962	1	9230116L04Rik	0.00387593	0.0115298	1	Mrps17	0.000589415	-0.126951	1	Cmtm5	0.00361878	0.0655712	1	4731419I09Rik	0.0458053	-0.0497189	1					Clk1	0.0275614	0.204343	1	Pfdn6	0.0484447	-0.189028	1	Zfp809	0.0611002	0.431199	1	Cd79b	0.0772547	-0.392094	1	Sympk	1.79e-05	-0.229447	0.366732	Ranbp1	0.0411312
				Sec62	0.00108623	0.179658	1	Spata31d1a	0.00387593	0.0114372	1	Gng3	0.000590952	0.0464508	1	Gm36839	0.00363036	-0.0497695	1	Hmgcs2	0.0458053	-0.0490596	1					Cox4i1	0.0275901	0.16613	1	Atf6b	0.0485681	0.269042	1	Eif4a1	0.0613207	-0.708314	1	Pde8b	0.0772547	-0.225133	1	Kcnj10	1.8e-05	-0.0216162	0.370527	Lhx2	0.0412732
				Adgrl1	0.00108755	0.0741943	1	Gm8909	0.00387593	0.0126917	1	Cacng7	0.000593353	0.0496629	1	Zfp772	0.00363487	-0.0564621	1	Pdzk1ip1	0.0458053	-0.0490291	1					Suz12	0.0277006	-0.186986	1	Ufd1	0.0485997	0.266973	1	Pald1	0.0613729	-0.37448	1	Crybb1	0.077293	-0.8341	1	Thrsp	1.82e-05	-0.0317308	0.373519	Cnih1	0.0412819
				Oip5os1	0.00108803	-0.141594	1	2900097C17Rik	0.00390276	-0.130088	1	Abat	0.000595683	0.0400807	1	Ndufaf7	0.00363613	-0.121667	1	Tmem53	0.0458053	-0.0719551	1					Snrpd1	0.0278945	-0.0265762	1	Papss1	0.0486048	-0.27254	1	Tent5a	0.0615225	-0.402589	1	B230118H07Rik	0.07732	0.674377	1	Dact3	1.84e-05	-0.192765	0.376902	Aldh4a1	0.0412874
				Mxd4	0.00109165	-0.125885	1	Gm14325	0.00390942	0.0621259	1	D7Ertd128e	0.000597056	-0.0432119	1	Ube2h	0.00364154	-0.101013	1	Stap1	0.0458053	-0.0561844	1					Vps35l	0.0279037	-0.248074	1	Acyp2	0.0486371	0.110388	1	Rrnad1	0.0619125	-0.690458	1	Hist1h2ak	0.07732	0.256242	1	Elfn2	1.84e-05	-0.248624	0.377252	Rnps1	0.041299
				Man1c1	0.00109471	-0.103287	1	Ecscr	0.00391277	0.137488	1	Lmo2	0.000599078	-0.189381	1	Aldh6a1	0.00365256	-0.0906765	1	Ankrd61	0.0458053	-0.0536941	1					Kcnk13	0.0279281	-0.113561	1	Sh3kbp1	0.0486558	0.31255	1	Nras	0.0619613	-0.303336	1	AC149090.1	0.0773456	-0.72428	1	Kcmf1	1.84e-05	-0.173531	0.377883	Ttc4	0.0413347
				Tgfb1	0.00109823	-0.0794598	1	0610039K10Rik	0.0039208	0.0365771	1	Gsdme	0.000599562	-0.152674	1	Limk1	0.00366464	-0.0562298	1	B230303O12Rik	0.0458053	-0.078533	1					Ube2e1	0.0280165	0.0605701	1	Zfp53	0.0487188	-0.140226	1	Celf4	0.0619613	0.397037	1	Csrp1	0.0776549	0.185506	1	Pop5	1.85e-05	-0.0139081	0.379518	Setd2	0.0413801
				Gm26935	0.00110011	-0.037065	1	Chchd10	0.00393591	-0.0634149	1	Zswim7	0.000600468	0.0909435	1	Lims1	0.00368963	-0.150746	1	Rab19	0.0458053	-0.0497697	1					Ttbk2	0.0280185	-0.120886	1	Taldo1	0.0487216	-0.190164	1	Cdc26	0.0620632	-0.556911	1	Gabarapl1	0.0776549	0.394469	1	Scyl1	1.87e-05	-0.161628	0.382979	Fcrls	0.0414048
				Fam174a	0.00110211	-0.107712	1	Fam81a	0.00393743	-0.0121973	1	Traf5	0.00060059	-0.139167	1	Htra1	0.00369177	0.0390118	1	Egr4	0.0458053	-0.0648557	1					Prps1	0.028191	-0.0536676	1	Rpl35	0.0491116	0.311714	1	Tmem192	0.0621749	0.436223	1	Cbx1	0.0776592	0.629356	1	Reps2	1.9e-05	-0.208128	0.389332	Ppp2r1b	0.0414048
				Tmem184b	0.00110258	-0.089521	1	Mrpl54	0.00396815	-0.103697	1	Yipf4	0.000603262	-0.127109	1	Cox6c	0.00370059	0.207137	1	Gm45187	0.0458053	-0.0669224	1					Zfp326	0.0282136	-0.0593325	1	2810405F17Rik	0.04913	-0.0832907	1	Zdhhc21	0.0623616	-0.812482	1	Glud1	0.0779952	0.332697	1	Nap1l5	1.9e-05	-0.00826264	0.390496	Arid3a	0.0414048
				Abhd13	0.00110303	-0.0774965	1	Metrn	0.00397484	-0.0407187	1	Tanc2	0.000604143	-0.162733	1	Trim13	0.00370101	-0.0640853	1	Sfrp1	0.0458053	-0.0501466	1					Ube2l3	0.0282514	-0.198041	1	Rtn4	0.0491485	-0.265608	1	Mxra8	0.0626346	0.523557	1	Adipor1	0.0780042	0.525623	1	Fam32a	1.91e-05	-0.170289	0.391399	Morf4l2	0.0414674
				Gle1	0.00110363	-0.0846848	1	Pnmal2	0.00397938	-0.0319955	1	Map7d2	0.000613106	0.0523022	1	Gm26724	0.00370249	-0.0729814	1	Gm26714	0.0458053	-0.0340271	1					Cdk13	0.0282704	-0.0507316	1	Frmd8	0.0492113	-0.18981	1	Fgfr1op	0.06279	-0.559712	1	Chmp3	0.0780072	0.375994	1	Adk	1.93e-05	0.023222	0.396716	Slc36a4	0.0415222
				Tdp2	0.00110553	-0.0639411	1	Arpc1b	0.00398563	-0.124085	1	Atp2b1	0.000614719	-0.205054	1	Slfn2	0.00370704	0.190027	1	Elmo3	0.0458053	-0.0614866	1					Gan	0.0283185	-0.318205	1	Ankrd50	0.0492511	-0.178744	1	Mroh1	0.0628948	-0.493669	1	Nsrp1	0.0780072	0.395723	1	Eef1g	1.95e-05	-0.174762	0.400163	1110059G10Rik	0.041536
				Smad5	0.00110575	-0.0966873	1	Msrb1	0.00400447	-0.0892759	1	Cetn3	0.000624149	-0.168853	1	Vmp1	0.00370931	-0.135676	1	Slc9a5	0.0458053	-0.0359319	1					Sdhb	0.028361	-0.127169	1	Ywhaz	0.049298	0.396178	1	Pds5a	0.0630525	-0.555403	1	Gmpr2	0.0781077	-0.150696	1	Wasf3	2e-05	0.0968616	0.411651	Lrrc42	0.0415925
				Abt1	0.0011145	-0.096961	1	1700023H06Rik	0.00400524	0.0298632	1	Pigk	0.000627148	-0.14189	1	Cnr1	0.00371455	0.0687958	1	Bcl2a1d	0.0458053	-0.0583208	1					Pnn	0.0283623	0.444278	1	Arl4c	0.0495888	-0.163473	1	Prpf3	0.0632651	0.467321	1	Tle5	0.0781281	0.53678	1	Snx27	2.01e-05	0.0106646	0.41182	Rap1b	0.0416289
				Naa16	0.00111572	-0.103765	1	Atg13	0.00401204	0.0776138	1	Hipk1	0.000629309	-0.178241	1	Tubb2a	0.00371809	-0.17861	1	Gm48066	0.0458053	-0.0552113	1					Tprgl	0.0284458	-0.189568	1	Txnrd2	0.049667	-0.170298	1	Gatm	0.0634643	-0.535317	1	Ifngr1	0.078286	-0.556528	1	Pygb	2.04e-05	-0.0696132	0.418125	Arhgef10	0.0416463
				Gnal	0.00112163	0.0448545	1	Gar1	0.00401218	-0.0949919	1	Eif5a	0.00062939	-0.162956	1	Map1b	0.00372205	0.256113	1	Gm30122	0.0458053	-0.0564205	1					Bmpr1a	0.0285032	0.40559	1	Card9	0.0497943	-0.0693522	1	Cyld	0.0634643	0.509205	1	Atp6ap2	0.0791471	-0.441087	1	Unc13c	2.05e-05	0.0166173	0.420326	0610009B22Rik	0.0417193
				Clptm1l	0.00112164	-0.122527	1	Ldah	0.00401545	-0.12672	1	Cdkn1c	0.000640015	-0.0970419	1	Zfhx4	0.00372334	-0.0266638	1	Pcsk4	0.0458053	-0.0316104	1					Srsf6	0.0285379	-0.0688628	1	Fam32a	0.0498425	-0.288223	1	Ldlr	0.0634866	-0.341747	1	Uvssa	0.0793199	-0.305839	1	Gng12	2.07e-05	-0.0776227	0.424463	Stub1	0.0417723
				Zbtb34	0.00112219	-0.0795473	1	Mapk3	0.00403327	-0.134521	1	Ints13	0.000650447	-0.12924	1	Gm42696	0.00372334	-0.0266095	1	Kif19a	0.0458053	-0.0537193	1					Snx18	0.0286412	-0.091735	1	Vars	0.0499386	-0.160963	1	Nlk	0.0634866	-0.409802	1	Fam53b	0.0793199	-0.361302	1	Insyn1	2.09e-05	-0.0405101	0.429196	Kdm5a	0.0418628
				Fam81a	0.0011222	0.0666073	1	Nfam1	0.00406373	0.129579	1	Pmm2	0.000651597	-0.135018	1	Gm40117	0.00372334	-0.0302004	1	Gm48071	0.0458053	-0.0507923	1					Eya4	0.0286511	-0.18712	1	Bscl2	0.050281	-0.251209	1	Acp1	0.0634866	-0.284652	1	Bcl9l	0.0793199	-0.547387	1	Aff4	2.1e-05	-0.156602	0.430966	Hmg20b	0.0418638
				Rpl9	0.00112549	0.125493	1	Cdk5r2	0.00408742	-0.0219696	1	Enah	0.000656772	0.0883559	1	Lhfpl3	0.00372334	-0.0244131	1	Gm34961	0.0458053	-0.0433605	1					Zxdc	0.0286836	-0.0631076	1	Mbd4	0.0503302	-0.128376	1	Gtpbp2	0.0635742	-0.486684	1	Med30	0.079394	0.738544	1	Sdhc	2.11e-05	-0.0078951	0.433536	Lama2	0.0418661
				Cit	0.00113479	0.0736757	1	Ezr	0.00409634	-0.0187054	1	Iqsec3	0.000660466	0.0360117	1	Amotl2	0.00372334	-0.0188781	1	Trip13	0.0458053	-0.0503683	1					Mri1	0.0286836	-0.0936584	1	Trim28	0.0505409	-0.194685	1	Gpx1	0.0636648	-0.203493	1	Cfl2	0.0797589	0.734909	1	Ftl1-ps1	2.11e-05	-0.100672	0.433701	Mrpl57	0.0419449
				Kifc2	0.00113631	-0.0546071	1	AW549877	0.00412511	0.145406	1	Mepce	0.000662788	-0.137614	1	Rab37	0.00372334	-0.0204218	1	Nxpe3	0.0458053	-0.0311518	1					Afp	0.0287509	-0.114225	1	2002-03-01	0.0507385	-0.228608	1	Hps3	0.0638001	-0.483072	1	Orc4	0.0798412	-0.231232	1	Exosc3	2.13e-05	-0.13789	0.437501	Vbp1	0.0419646
				Arhgap12	0.001152	-0.106944	1	Mir124a-1hg	0.00413343	-0.0119747	1	Retsat	0.000669855	-0.0982016	1	A830009L08Rik	0.00372334	-0.0201035	1	Ccnf	0.0458053	-0.0430012	1					2310011J03Rik	0.0287534	-0.0859021	1	Ruvbl2	0.0509154	-0.193062	1	Inpp5d	0.0643204	-0.284583	1	Caml	0.0798412	0.422477	1	Ybx1	2.14e-05	-0.0232083	0.439788	Chchd3	0.0421033
				Ints6	0.00115668	-0.0854889	1	Sqle	0.00413343	-0.0312338	1	Mrps5	0.000671246	0.165864	1	Gm7324	0.00372334	-0.0245329	1	Gm16712	0.0458053	-0.0485918	1					Net1	0.0288063	-0.0468326	1	Arpc1b	0.051061	-0.230967	1	Ncs1	0.0643711	0.249624	1	H2afx	0.0799709	0.0607667	1	Ndufaf3	2.16e-05	-0.0717555	0.443485	Pigm	0.0422059
				Ints5	0.00116382	-0.0681267	1	Larp4b	0.00413877	-0.179769	1	A930015D03Rik	0.000671522	0.0443779	1	H2-Eb1	0.00372334	-0.0139098	1	Uhrf1	0.0458053	-0.0395797	1					Nop9	0.0288063	-0.0478674	1	Hexa	0.0511211	-0.236311	1	Hmox1	0.0643711	-0.36606	1	Fbxw5	0.0800336	-0.255083	1	Ypel1	2.16e-05	-0.16147	0.444276	Prss56	0.0423587
				Slc30a5	0.00116473	-0.112031	1	Paox	0.00415241	-0.106349	1	Jcad	0.000671522	0.0267676	1	Tsga10ip	0.00372334	-0.0427186	1	Ndc80	0.0458053	-0.0660536	1					Map1b	0.0288798	0.327146	1	Tcn2	0.051167	0.31041	1	Gm10134	0.064394	-0.158384	1	Nsmce2	0.0801551	0.362273	1	Dtd2	2.17e-05	-0.150192	0.445707	Fam129a	0.0423587
				Rbfox3	0.00116956	0.0341773	1	Lacc1	0.00415349	-0.150111	1	Zdhhc12	0.000671952	-0.113162	1	Zmym3	0.00372805	-0.0807268	1	Rbp4	0.0458053	-0.0543198	1					Mcfd2	0.0290604	-0.146437	1	Casc4	0.0511749	-0.205863	1	Mark2	0.064394	-0.198925	1	Ctse	0.0803237	0.346775	1	Med28	2.22e-05	-0.0810952	0.45607	Gm37864	0.0423587
				Rtn3	0.0011715	-0.102348	1	Nudcd3	0.00417181	0.125185	1	Asl	0.00067349	-0.103196	1	Actb	0.00373611	0.11478	1	Cfp	0.0458053	-0.0353005	1					Rab34	0.0291376	0.0528717	1	Ubxn1	0.0512708	-0.168671	1	Id2	0.0644879	-0.272512	1	Fdx2	0.0803883	-0.348067	1	Tbkbp1	2.23e-05	-0.227717	0.458556	Nectin4	0.0423587
				Avl9	0.00118382	-0.123659	1	Ccr5	0.00417951	0.130276	1	Olfr110	0.000673593	-0.0912707	1	Ifi27	0.0037371	0.220558	1	Slitrk4	0.0458053	-0.0982016	1					Stk19	0.0292032	0.0672703	1	Tnfaip1	0.0514239	-0.162542	1	Selenop	0.0645489	0.361258	1	Frs2	0.0803883	-0.171112	1	Rab28	2.26e-05	-0.171986	0.463011	Pacc1	0.0423587
				Uchl4	0.00119141	-0.051078	1	Zfp566	0.00418473	0.0754172	1	Fam163b	0.000677016	-0.0191895	1	Csdc2	0.00375552	0.0324893	1	Slc16a2	0.0458053	-0.089516	1					C1qa	0.0292754	-0.283393	1	Srrm2	0.0514744	0.276157	1	Slc10a7	0.0649934	0.253988	1	Acaca	0.0804301	0.293224	1	Cst6	2.26e-05	-0.212674	0.46424	Etl4	0.0423587
				Fam13b	0.00120673	-0.0952297	1	Enho	0.00423086	0.00397369	1	Tnks2	0.000691126	0.170154	1	Chmp3	0.00376773	0.203231	1	Nexmif	0.0458053	-0.0883769	1					Akt3	0.0292806	-0.17939	1	Siglech	0.0514904	-0.17639	1	Adgrg1	0.0650145	-0.472989	1	Fundc1	0.0804301	0.305879	1	Cbr3	2.27e-05	0.0739367	0.466219	Olfr1124	0.0423587
				Psma6	0.00122104	-0.0851804	1	Enpp5	0.00423098	-0.0435538	1	Gins4	0.000693634	-0.101017	1	Grin2b	0.00376964	0.147697	1	Zfp35	0.0460678	0.0993805	1					Ebna1bp2	0.0293789	0.00410979	1	Abhd17c	0.0515665	0.363194	1	Slc17a5	0.0650779	-0.437627	1	Riok1	0.0808035	-0.375785	1	Usf2	2.28e-05	0.0200128	0.467159	Capn3	0.0423587
				Rraga	0.00123067	-0.0935764	1	Mras	0.00423184	-0.098839	1	A830018L16Rik	0.000698175	0.0320073	1	Gabrd	0.00377604	0.0458107	1	Pcsk1n	0.0461795	0.201819	1					Sap18	0.0293818	-0.193634	1	Mthfd2	0.0516069	-0.177068	1	Krit1	0.0651781	-0.484843	1	Nars	0.0809211	0.383649	1	Prr7	2.28e-05	-0.135118	0.467257	Hrh3	0.0423587
				Galc	0.00123138	-0.1106	1	Gm20274	0.0042461	0.050971	1	Fut9	0.000699494	0.0544508	1	Gprin1	0.00377604	0.033898	1	Glod4	0.0462304	-0.160173	1					Pafah1b2	0.0293925	-0.0288014	1	Pdk3	0.0516317	0.225202	1	Zfp318	0.0651942	-0.44766	1	Dynll2	0.080988	0.404385	1	Ints1	2.31e-05	-0.18391	0.473799	Pear1	0.0423587
				Swt1	0.00124464	-0.104345	1	Fkbp15	0.00426095	-0.10838	1	Shisa5	0.000699907	0.182886	1	Atxn3	0.00377642	-0.0689095	1	Fcho2	0.0463059	0.150443	1					Lgr4	0.0294262	0.143036	1	Slc50a1	0.0516709	-0.180201	1	Phkb	0.0653315	-0.51058	1	Fxyd5	0.0811297	0.551832	1	Otx1	2.32e-05	-0.146794	0.476962	Ankrd35	0.0423587
				Arhgap27os2	0.00124584	-0.0316514	1	Plxdc2	0.00427021	0.122681	1	Arhgap45	0.000704294	-0.221595	1	Hp1bp3	0.00379282	0.222636	1	Efl1	0.0463452	-0.122255	1					Daxx	0.0295444	-0.146026	1	Slc4a4	0.0517143	0.150468	1	Faim	0.0654929	-0.548778	1	Bub1b	0.0817743	0.52307	1	Hs6st2	2.32e-05	-0.198985	0.476962	Lrrc39	0.0423587
				Hivep2	0.0012484	0.0857382	1	Coa3	0.00427045	-0.0972092	1	Atl3	0.000705016	-0.121364	1	Ankrd44	0.00380092	-0.122185	1	Arpp21	0.0463681	0.299039	1					Nptx1	0.0295516	0.151808	1	Fadd	0.0517143	0.239608	1	Usp36	0.0654929	-0.48782	1	mt-Co1	0.0818231	-0.325626	1	Ddx54	2.32e-05	-0.11911	0.477027	Anks6	0.0423587
				Sltm	0.00125019	-0.105045	1	Cxcr2	0.00427136	0.0176078	1	Lsm10	0.00070777	-0.156912	1	Tlr7	0.00382059	-0.100515	1	Ptp4a3	0.0464594	-0.179957	1					Aip	0.0296772	-0.182853	1	Crkl	0.0517808	-0.107789	1	Clec4a3	0.0659224	0.520448	1	Eno1	0.0822302	0.280412	1	Ccni	2.33e-05	-0.0766749	0.478296	Tmeff1	0.0423587
				Mdp1	0.00125347	-0.0788568	1	Abl2	0.00429069	-0.133983	1	Zfp68	0.000714781	-0.110846	1	Pnrc2	0.00384033	-0.151314	1	Soga1	0.0464658	-0.153032	1					Rab15	0.0298037	0.087166	1	Zfp979	0.051804	-0.0851054	1	Nagk	0.0661973	-0.477233	1	Ccl25	0.0822506	-0.2709	1	Rbp1	2.33e-05	-0.00841167	0.479054	Gm43660	0.0423587
				Gm48768	0.00125475	-0.051882	1	Rpl37	0.00430563	0.10331	1	Fermt3	0.000715804	-0.188747	1	Dnaja2	0.00384977	-0.0665207	1	Desi1	0.0465089	-0.162305	1					Clu	0.0298543	0.335197	1	Uxs1	0.0518118	0.208869	1	Gpr107	0.0662154	0.357343	1	Eif4a3	0.0827479	-0.659105	1	Bpgm	2.34e-05	-0.148139	0.480261	Cdc7	0.0423587
				Klhl5	0.00125496	-0.109106	1	Ppwd1	0.00433472	0.139017	1	Spag9	0.000721288	0.134505	1	Rgs19	0.00385946	-0.136217	1	Pkp4	0.0465106	0.0989986	1					Ldha	0.0298897	-0.167866	1	Rab9	0.0518565	-0.187768	1	Ddx6	0.0663699	-0.625709	1	Nckap1l	0.0828744	0.299509	1	Cbarp	2.36e-05	-0.105959	0.485044	Oas1a	0.0423587
				Prkra	0.00125632	-0.060747	1	6330403K07Rik	0.00435232	-0.0161056	1	Gk	0.000723848	0.0776829	1	Filip1l	0.00386315	-0.15795	1	Mtss1	0.0465399	-0.159925	1					Pcbd2	0.0298978	-0.131457	1	Pvr	0.0519859	-0.116876	1	Sdf2l1	0.0664348	0.350447	1	Kcnj13	0.0829244	-0.338211	1	2009-09-01	2.38e-05	-0.169665	0.487744	Mapkapk5	0.0423587
				Fth1	0.00125715	0.125853	1	Usp50	0.00437676	0.0719851	1	Gm13710	0.000725661	0.045812	1	Kif2a	0.00387216	-0.123912	1	Herc3	0.0466112	0.108862	1					Pfn2	0.029946	0.23738	1	Srsf7	0.0521818	-0.1836	1	Gm49359	0.0665296	-0.479062	1	Ugt1a7c	0.0829244	-0.141539	1	Snrpa1	2.39e-05	-0.165528	0.491168	Gm15860	0.0423587
				Ggnbp2	0.00126288	-0.116506	1	Susd6	0.00438419	0.14022	1	Bank1	0.000735435	-0.10917	1	Gcn1	0.00387981	-0.153037	1	Pdzd11	0.0466331	-0.135754	1					Zbtb2	0.0300576	0.115853	1	Thrap3	0.0523003	0.288838	1	Paics	0.0666309	-0.484609	1	Mr1	0.0829244	-0.121954	1	Kpna6	2.42e-05	-0.134946	0.497321	Reep1	0.0423587
				Glb1	0.00126473	-0.0832976	1	Gm14455	0.00440102	0.0533297	1	Rsbn1l	0.000737813	-0.176651	1	Cmtm7	0.00388695	0.18483	1	Ccdc157	0.0466795	0.111267	1					Mdm4	0.0300644	0.267145	1	Dexi	0.0524213	-0.136948	1	Lyst	0.0669184	-0.456165	1	Mettl18	0.0829244	-0.185678	1	Cct7	2.43e-05	-0.123206	0.499916	Slco1a4	0.0423587
				Atp6v1g1	0.00127005	-0.0869576	1	Plxna4os1	0.00440266	-0.151719	1	Rab39	0.000739358	-0.154387	1	Tmem198b	0.00388864	-0.108705	1	Pcgf3	0.0468178	-0.215584	1					Cd83	0.0301007	-0.141985	1	Topors	0.052426	0.290115	1	Ctnnb1	0.0670325	-0.46319	1	Hacd1	0.0829244	-0.190278	1	Begain	2.44e-05	-0.00699982	0.501703	Eps8l1	0.0423587
				Ints11	0.00127538	-0.0787257	1	Hdac7	0.00441602	0.0190006	1	Hmox1	0.000749181	-0.140065	1	Rprml	0.00388972	0.0344744	1	Sco2	0.0468219	0.201365	1					Rps11	0.0301519	0.0899451	1	5830408C22Rik	0.0525479	-0.12615	1	AC149090.1	0.0671944	-0.384655	1	Stamos	0.0829244	-0.159437	1	Zfpm1	2.46e-05	-0.186438	0.50449	Zfp59	0.0423587
				Aph1a	0.00129474	-0.105499	1	Wdr38	0.0044302	-0.0544766	1	Sumo3	0.000756062	-0.166201	1	Gm43260	0.00389044	-0.0732297	1	Atg4d	0.046831	0.231764	1					Fam136a	0.0302912	-0.114845	1	Anks1	0.0525496	-0.000417027	1	Atf1	0.0675807	-0.427394	1	Grin1	0.0829244	-0.117408	1	Ppia	2.46e-05	-0.179654	0.505258	Thap8	0.0423587
				Kpna6	0.00129529	-0.0718313	1	Dlg3	0.00443274	-0.0694347	1	Tcf4	0.000756304	0.155062	1	Zeb1	0.00389488	-0.118319	1	9430038I01Rik	0.0468499	-0.140836	1					Pde2a	0.0303753	-0.0604479	1	Smc4	0.0527398	0.186229	1	Blvra	0.0677851	0.214367	1	Gbgt1	0.0829244	-0.135544	1	Abi2	2.46e-05	-0.0820004	0.505496	Siglece	0.0423587
				Ghr	0.00129584	-0.0202838	1	Arl2	0.00444139	-0.0668848	1	Lrrk1	0.000757341	-0.142895	1	Rwdd2a	0.00390587	-0.0651836	1	Zfp36l1	0.0468926	0.209055	1					B3gat1	0.0303847	0.13265	1	Ddhd2	0.0527485	-0.0772618	1	Tars2	0.0677851	-0.394113	1	Miga2	0.0829244	-0.127168	1	Srp14	2.48e-05	-0.0798519	0.508556	Dgat2	0.0423587
				Mrpl43	0.00129879	-0.12309	1	Man2b1	0.00446003	-0.118488	1	Arhgef9	0.000767981	0.0834031	1	Cldn5	0.00390748	0.0321791	1	Pbx2	0.047131	-0.131471	1					Mat2a	0.0304364	-0.0753452	1	Cinp	0.0527821	-0.162419	1	Jmjd8	0.0677851	0.35787	1	Nr6a1	0.0829244	-0.483789	1	Hipk2	2.49e-05	-0.0194634	0.510307	Chp2	0.0423587
				Dok6	0.00130516	0.06463	1	9430065F17Rik	0.00446791	0.0248499	1	Ube2e3	0.000768277	-0.126636	1	Gramd1a	0.00393019	-0.11343	1	Alg10b	0.0471465	-0.122903	1					Prps2	0.0304974	-0.188274	1	Ebp	0.0527983	-0.073927	1	Il13ra1	0.0679447	-0.631888	1	Mettl5os	0.0829244	-0.169613	1	Wdtc1	2.5e-05	0.0422732	0.512904	Pagr1a	0.0423587
				Ccl5	0.00130673	-0.00434391	1	Dio2	0.0044933	-0.042531	1	Arid1a	0.000771984	-0.174875	1	Ric8b	0.00393257	-0.0799496	1	Adat1	0.0471769	0.0703841	1					Mrps30	0.0305291	-0.102358	1	Flii	0.053049	-0.256085	1	Cul5	0.068132	-0.381384	1	Chgb	0.0829244	-0.11127	1	Slirp	2.51e-05	-0.147174	0.514783	Zfp764	0.0423587
				Gpr165	0.0013087	-0.0634504	1	Hnrnpm	0.00450926	0.164748	1	Ebp	0.000777268	-0.14706	1	Ten1	0.00394103	-0.0855296	1	Gm15632	0.0471945	-0.20347	1					Ifit3b	0.0306544	-0.0975343	1	Camsap2	0.0531698	-0.158081	1	Impact	0.068132	-0.660372	1	Cdh22	0.0829244	-0.0862035	1	C030006K11Rik	2.51e-05	-0.160168	0.515699	Odf3	0.0423587
				Ncoa4	0.00131281	-0.105496	1	Zdhhc14	0.00451928	0.137319	1	Cnot8	0.000778648	-0.145421	1	Ecpas	0.00394186	-0.0792362	1	Gm38115	0.047229	0.0805462	1					Scaf1	0.0306782	0.25927	1	Gpr89	0.0532408	-0.150878	1	Rpl11	0.0681579	0.246491	1	Gm14295	0.0829244	-0.153682	1	Bccip	2.53e-05	-0.190564	0.51902	Eps8l2	0.0423587
				Retreg3	0.00132018	-0.0912207	1	Rpp38	0.00451968	0.116129	1	Sult1a1	0.000782848	-0.132243	1	Hspa1b	0.00394566	-0.0346023	1	Fdx1	0.047229	0.130201	1					Got1	0.030907	-0.158841	1	Txlng	0.0532589	0.163748	1	Washc2	0.0683427	-0.371479	1	Helz2	0.0829244	-0.141392	1	Rnf7	2.56e-05	-0.0352367	0.526368	Lonrf1	0.0423587
				Maip1	0.00132751	-0.0624474	1	Vkorc1	0.00456935	-0.0699114	1	Tm7sf3	0.000786118	-0.140947	1	Kif21b	0.00395331	-0.134489	1	Chmp1a	0.0472437	0.183705	1					Tcf4	0.030956	0.354169	1	Akr1b3	0.0534392	-0.206439	1	Cd81	0.0684967	0.250281	1	Snx16	0.0829244	-0.124538	1	Higd2a	2.58e-05	-0.0405591	0.528993	Disc1	0.0423587
				Psmd6	0.0013282	-0.105415	1	Gm32687	0.00458335	0.018774	1	Gm10130	0.000789036	-0.0514434	1	Wtip	0.00396263	-0.0559493	1	Eef1a2	0.0472797	0.124889	1					Snhg5	0.0309611	0.140334	1	Nudcd3	0.0536623	0.312757	1	Sgpl1	0.0687725	0.27867	1	Slc33a1	0.0829244	-0.157322	1	Cic	2.59e-05	-0.0990179	0.532802	Bmper	0.0423587
				D430019H16Rik	0.00133371	0.0285104	1	Fcgr2b	0.00460503	0.156981	1	Map4k4	0.000795043	-0.152976	1	Pitrm1	0.00399397	-0.0813306	1	Cd302	0.0472892	-0.172217	1					Cox8a	0.0309911	0.28924	1	Vamp4	0.0538915	-0.0900137	1	1810026B05Rik	0.0689085	-0.665734	1	1700094D03Rik	0.0829244	-0.151645	1	Praf2	2.62e-05	-0.109009	0.537026	Cgnl1	0.0423587
				Dctn3	0.00134592	-0.0687879	1	Ifitm10	0.00462381	0.117702	1	Btbd3	0.000798214	0.12788	1	Gm16299	0.0040179	-0.0353267	1	Pms2	0.0472898	-0.18597	1					Tmem268	0.031092	0.0716318	1	Atp6v1h	0.0540796	0.369908	1	Rasal2	0.0689557	0.422829	1	Hist2h3c2	0.0829244	-0.119866	1	Tcf25	2.62e-05	-0.0411483	0.537197	Cdh23	0.0423587
				Xpo6	0.00134658	-0.0643513	1	Mycbp	0.00462561	0.0923122	1	Baalc	0.000805552	0.0872797	1	Ccpg1	0.00403421	-0.115386	1	2900052L18Rik	0.0473619	-0.144828	1					Cnot3	0.0311044	0.283043	1	Macf1	0.0542276	0.321857	1	Rapgef1	0.0689557	0.180319	1	Gm42743	0.0829244	-0.172781	1	Nf1	2.63e-05	-0.167061	0.539443	Gm47438	0.0423587
				E130309D02Rik	0.00134995	-0.0782305	1	2007-09-01	0.00463558	-0.13655	1	Pi4k2a	0.000808678	-0.125764	1	Axin2	0.00404225	-0.0210558	1	Sumf1	0.0474199	-0.215125	1					St3gal3	0.0311048	-0.107443	1	Brix1	0.0543812	0.274866	1	Cdk17	0.0689557	-0.332909	1	Gm43066	0.0829244	-0.431208	1	Mrps12	2.64e-05	0.0432992	0.542541	4933415A04Rik	0.0423587
				Rbfox2	0.0013567	0.0766357	1	Zgpat	0.00467244	0.0885981	1	Ttc3	0.000815423	0.156181	1	Jam2	0.0040723	-0.130627	1	Rbfox2	0.0474495	0.122398	1					Ptafr	0.0311627	0.238172	1	BC028528	0.0545355	-0.319146	1	Mif4gd	0.0689557	-0.400612	1	Klhl32	0.0829244	-0.135936	1	Spag7	2.65e-05	-0.147296	0.543982	Slc22a5	0.0423587
				Frg2f1	0.00135753	-0.040888	1	Phb	0.00467863	0.125198	1	Slc15a4	0.0008261	-0.141497	1	Mpc1	0.0040997	-0.149026	1	Mlxip	0.0474589	-0.188193	1					Cyba	0.0311785	-0.246348	1	Rab5a	0.0545413	-0.124147	1	Ppia	0.0690697	-0.402943	1	Slc46a2	0.0829244	-0.345238	1	Pdcd5	2.67e-05	-0.128803	0.548298	Irgm2	0.0423587
				Ccdc130	0.00136109	-0.0642469	1	Herc2	0.00469075	0.127031	1	Adprh	0.000833061	-0.142869	1	Ddah1	0.00413269	0.197494	1	E2f5	0.0474882	0.115628	1					Ppp2r2a	0.0313035	-0.124138	1	Mark4	0.054602	-0.175696	1	Kdm2a	0.0693967	-0.179968	1	Tmem53	0.0829244	-0.137399	1	Rangap1	2.68e-05	-0.147455	0.551171	Nlrp1a	0.0423587
				S100b	0.00136275	0.0934883	1	Thap12	0.00480171	0.153541	1	Apbb1	0.00083643	-0.0387381	1	4632404H12Rik	0.0041328	-0.072586	1	Letmd1	0.0474958	0.15671	1					Rsu1	0.0313576	-0.0593705	1	Rubcnl	0.0547659	-0.103031	1	Ppm1b	0.0696917	-0.358321	1	P3h1	0.0829244	-0.191152	1	H2-DMa	2.71e-05	-0.137984	0.556065	Gm45606	0.0423587
				Ttc19	0.00136624	-0.0863452	1	Isoc2a	0.00481617	0.0701785	1	Pfdn6	0.000838963	-0.184822	1	Oxr1	0.00414901	-0.115739	1	Mapt	0.047707	0.112295	1					Marcks	0.0313631	0.409628	1	Hspa13	0.0548257	-0.202352	1	Pigk	0.069704	0.447646	1	Zfp979	0.0829244	-0.180592	1	Gm42517	2.72e-05	-0.189673	0.559284	Adap2os	0.0423587
				Txn1	0.00137035	-0.102325	1	Tubb6	0.00483565	-0.0540258	1	Gm9888	0.000839646	-0.0598839	1	Gtf2b	0.00415178	-0.0934615	1	Gorasp2	0.0477101	-0.181302	1					Srsf2	0.0313661	-0.207564	1	Slc39a14	0.0548467	-0.0990331	1	Abhd17c	0.0699176	0.375283	1	Lrrc17	0.0829244	-0.0921599	1	Ndufs6	2.73e-05	-0.0458268	0.560374	Pctp	0.0423587
				4732440D04Rik	0.001374	-0.112141	1	Chd5	0.00484727	-0.0125081	1	Tmem176a	0.000842229	-0.216824	1	Pigu	0.00415646	-0.0901169	1	Atg7	0.047743	-0.111512	1					Dnajc25	0.0314289	-0.184811	1	Scamp2	0.0548941	-0.245854	1	Clptm1l	0.0700525	0.27309	1	2900005J15Rik	0.0829244	-0.414334	1	Cnot7	2.74e-05	-0.143958	0.563588	Itgb3	0.0423587
				2900052N01Rik	0.00137743	0.0399273	1	Raly	0.00487273	-0.105255	1	Mrpl52	0.000849312	0.12224	1	Mief1	0.00420634	-0.0837901	1	Plaa	0.0478182	-0.12807	1					Rpa1	0.0314324	-0.102972	1	Exosc2	0.0550387	-0.106263	1	Rrbp1	0.0700971	0.264897	1	Wdr19	0.0829244	-0.184312	1	Hira	2.76e-05	-0.207625	0.566579	Slc12a7	0.0423587
				Mthfd2	0.00138317	-0.0644554	1	Mmd2	0.00489449	-0.00266807	1	Tmem173	0.000851106	-0.226082	1	Usp24	0.00424322	-0.125943	1	Cxxc1	0.0478986	0.153752	1					Ier2	0.0314341	-0.15004	1	Swap70	0.0551336	-0.237955	1	Fnbp1l	0.0701428	-0.345733	1	Gm7467	0.0829244	-0.175065	1	Gm11627	2.77e-05	-0.0514928	0.568329	Adgrv1	0.0423587
				Zbtb39	0.00138548	-0.0524007	1	Fam13c	0.00490231	-0.0212105	1	A930007I19Rik	0.000853171	0.0721371	1	C1rl	0.00424854	-0.077196	1	Luc7l2	0.0479338	-0.110268	1					Tax1bp1	0.0314561	0.480912	1	Lsm10	0.0551448	0.273812	1	Hif1an	0.0701428	-0.312545	1	Stbd1	0.0829244	-0.141978	1	Gtf3a	2.8e-05	-0.106837	0.574205	Dnase1l3	0.0423587
				Gm43329	0.00139105	-0.0847236	1	Ttc13	0.00491782	0.0925191	1	Fam32a	0.000859646	-0.139752	1	Pfn1	0.00426717	0.157579	1	Foxj3	0.0482217	-0.187793	1					Ndufb11	0.0315284	-0.0934541	1	Tmem86a	0.0552461	-0.205875	1	Psmd1	0.0702007	-0.430103	1	Zfp605	0.0829244	-0.141762	1	Psma7	2.83e-05	-0.0379785	0.580467	Gm2237	0.0423587
				Mtmr9	0.00139915	-0.0555564	1	Havcr2	0.00491989	0.142998	1	Kcna2	0.000867951	0.0382248	1	Alg3	0.00427229	-0.0984235	1	Ppp1r12c	0.0482842	0.243302	1					Idh2	0.03158	-0.167553	1	Smarcb1	0.0553057	0.293775	1	Lgals3bp	0.070202	0.249107	1	Gm6583	0.0829244	-0.478415	1	Yae1d1	2.83e-05	-0.0936482	0.581062	Hdac10	0.0423587
				Tmem87b	0.00140049	-0.105307	1	Dok3	0.00493451	0.109649	1	Tcf25	0.0008684	0.143585	1	Fkbp5	0.00427669	-0.0891699	1	Gna12	0.0482894	-0.12473	1					Gtf3a	0.0316314	-0.166996	1	Adrb1	0.0553177	-0.173104	1	Pigt	0.070318	-0.482138	1	Gm16552	0.0829244	-0.224161	1	Dvl1	2.86e-05	-0.198763	0.586617	Pdzrn4	0.0423587
				Abcc1	0.00141201	-0.0572241	1	Cntn1	0.00495125	-0.0479372	1	Commd1	0.000870135	-0.133724	1	Tmem256	0.00427679	0.25327	1	Rnf215	0.0482913	-0.124932	1					Snhg4	0.0318819	-0.12896	1	Zkscan14	0.0553599	-0.170039	1	Srd5a3	0.0708931	0.366699	1	Pheta1	0.0829244	-0.138887	1	Rims3	2.89e-05	-0.0682202	0.593194	Cd86	0.0423587
				Mindy3	0.00141905	-0.109439	1	Vapb	0.00496166	-0.160653	1	Ncoa4	0.00087174	-0.151423	1	Yes1	0.00428023	-0.136561	1	Gm47644	0.0482936	-0.0982382	1					Slc25a20	0.0319293	-0.126971	1	Ppp1r16b	0.055378	0.114462	1	Mettl7a1	0.0711061	0.406899	1	Zfp12	0.0829244	-0.246002	1	Tkt	2.9e-05	-0.0303729	0.595449	Dact2	0.0423587
				1110008P14Rik	0.00142079	-0.0202086	1	Snx18	0.00497909	-0.119319	1	Ubtd1	0.000873474	-0.151849	1	Ptpmt1	0.00428898	-0.0804181	1	Tmem167	0.0483443	-0.0714416	1					Cpe	0.0320425	0.0979819	1	Sema4c	0.055427	-0.197568	1	Mrpl4	0.0711779	-0.339976	1	Lnx2	0.0829244	-0.253748	1	Wiz	2.92e-05	-0.260839	0.599009	Gm20463	0.0423587
				Rab8a	0.00142213	-0.106364	1	Ids	0.00498116	-0.111202	1	Wiz	0.00087768	-0.0980794	1	Rtn4rl1	0.00429833	-0.162509	1	Etv6	0.0483861	-0.168515	1					Igsf9b	0.0320964	-0.146391	1	Ccdc32	0.0555594	-0.207313	1	Tap2	0.0711793	-0.497891	1	Cav1	0.0829244	-0.155246	1	Syn1	2.94e-05	-0.125375	0.602755	Gemin6	0.0423587
				Kdm1b	0.0014253	-0.0527442	1	Pex14	0.00498425	0.105444	1	Cox7a1	0.000890807	-0.0123243	1	D11Wsu47e	0.00430096	-0.0629922	1	Zfp871	0.0483898	-0.169363	1					9330159M07Rik	0.0320964	-0.0684641	1	Kti12	0.0556185	-0.0936985	1	Svbp	0.0713467	0.186744	1	Klf15	0.0829244	-0.168717	1	Got1	2.94e-05	-0.111501	0.603531	Wdr55	0.0423587
				Pam	0.00142968	-0.00447579	1	Swt1	0.00498998	0.150394	1	Gm10320	0.000890807	-0.0167574	1	Sgta	0.00430753	-0.0811567	1	Spout1	0.0484853	0.055323	1					Pofut2	0.0321232	-0.207958	1	Tmem209	0.0556501	-0.13937	1	Fus	0.0714639	-0.521786	1	Sinhcaf	0.0829244	-0.186739	1	Dusp3	2.95e-05	-0.00342974	0.604865	Ticam2	0.0423587
				Sema7a	0.00142968	-0.00889301	1	Lpcat2	0.00500223	0.0902326	1	Tmem109	0.000893097	-0.168377	1	Wdr4	0.00431773	-0.0430616	1	Cdkal1	0.0485232	0.156364	1					Usp9x	0.0322191	-0.134938	1	Tusc3	0.0556659	-0.170403	1	Kdelr1	0.0716538	0.528315	1	Zfp784	0.0829244	-0.150078	1	Mrps16	3.01e-05	-0.0104295	0.617019	Gm50203	0.0423587
				Car4	0.00142968	-0.00833648	1	Tsnax	0.00501065	0.107511	1	Trappc12	0.000903666	-0.126956	1	Zfp809	0.00432643	-0.102125	1	Mgrn1	0.0486339	-0.177587	1					Pts	0.0322401	-0.110348	1	Pex10	0.0556729	-0.107055	1	Ctxn1	0.0716962	0.29465	1	Gm36371	0.0829244	-0.15061	1	Mturn	3.01e-05	-0.0615395	0.617433	1810009A15Rik	0.0423587
				Caskin2	0.00142968	-0.00953349	1	Trmt10a	0.00501863	0.130429	1	Sema4b	0.000903806	-0.073514	1	Dusp22	0.00433622	-0.0981114	1	Ppnr	0.048662	-0.0972812	1					Srm	0.032259	-0.0946685	1	Slc25a38	0.0556729	-0.138568	1	Bmpr2	0.072039	0.537583	1	Zfp28	0.0829244	-0.137572	1	Ndufs1	3.01e-05	-0.0815417	0.618558	Slc15a3	0.0423587
				Gm49794	0.00142968	-0.0178616	1	Plpp3	0.00502751	-0.0579143	1	Zfp811	0.000906494	0.0386586	1	Ggta1	0.00436578	-0.0999639	1	Pvt1	0.0487503	-0.0782549	1					Coq9	0.0322964	-0.0993994	1	Mzt1	0.0556796	-0.152379	1	Tmcc3	0.0721939	0.11459	1	Zik1	0.0829244	-0.174508	1	Bbip1	3.01e-05	-0.0139803	0.618905	Ms4a6d	0.0423587
				Ddx24	0.00143357	0.183918	1	Ttc14	0.00504311	-0.11504	1	Vps26a	0.000908489	-0.218029	1	Papolg	0.00436722	-0.103003	1	Zfp62	0.0487507	-0.325804	1					Calcoco1	0.0322964	-0.101814	1	Snapc4	0.0560272	-0.0541278	1	Rnf220	0.0722176	-0.391637	1	Inafm1	0.0829244	-0.164802	1	Fkbp1a	3.02e-05	0.10902	0.619754	Reps2	0.0423587
				Clptm1	0.00143512	-0.100598	1	Zfp382	0.00505594	0.0344248	1	Gm26930	0.000910288	-0.0816639	1	Prdm2	0.00438698	-0.0942431	1	Ddi2	0.0488138	0.19729	1					Glcci1	0.0323413	-0.106797	1	Atxn10	0.0561574	-0.138763	1	Ids	0.0722176	-0.488082	1	Ercc1	0.0829244	-0.120295	1	Cript	3.02e-05	-0.0511153	0.619897	S100b	0.0425541
				Lnpep	0.001439	-0.143735	1	Prkar1a	0.0050582	-0.146397	1	Csnk1e	0.000911876	-0.178292	1	Cnot2	0.00439599	-0.0987802	1	Cc2d1a	0.049017	-0.0995748	1					Brms1	0.0323461	0.0431312	1	Ap3b1	0.0561584	-0.222864	1	Nufip2	0.0723616	-0.363677	1	Zfp59	0.0829244	-0.155621	1	Wnk3	3.04e-05	-0.235886	0.623485	Fbxw4	0.042558
				Gtf3c2	0.00144855	-0.104004	1	Rwdd1	0.00514671	-0.132208	1	Slc25a37	0.00091635	-0.15521	1	Itgb3	0.0044177	-0.12477	1	Nubp2	0.049017	-0.111186	1					Tmem119	0.0323776	-0.0390464	1	Tank	0.0562465	-0.244481	1	Ino80	0.072526	-0.42467	1	Zfp607a	0.0829244	-0.220432	1	Asic2	3.04e-05	-0.193557	0.625169	Dtymk	0.0425779
				Ptprc	0.00145464	0.149686	1	Ccnb1ip1	0.00515024	0.0318672	1	Fads2	0.000923608	0.0734704	1	Manf	0.00442492	-0.0994069	1	0610012G03Rik	0.0490233	-0.0936645	1					Etf1	0.032402	-0.122085	1	Rmnd5b	0.0562836	-0.176408	1	Lrmp	0.0725589	-0.421209	1	Gm44699	0.0829244	-0.15831	1	Ptk2	3.06e-05	-0.104536	0.62784	Poglut2	0.0426877
				Sike1	0.0014562	-0.104207	1	Gm3448	0.00515728	0.0919098	1	Ssu72	0.000930011	-0.150209	1	Abcc4	0.0044381	-0.0474471	1	Sesn3	0.0491937	0.224893	1					Gm30329	0.0324329	-0.0533747	1	Cd63	0.0565027	-0.388722	1	Dld	0.0725674	-0.349565	1	Tmem143	0.0829244	-0.177616	1	Grin2b	3.08e-05	-0.02398	0.631784	Rps3	0.0427381
				Rnf180	0.00146238	-0.102521	1	Ccdc85c	0.0051803	0.0966035	1	Apbb2	0.000930672	0.155196	1	Sh2b1	0.0044432	-0.0680816	1	Lss	0.0492311	-0.0727195	1					Smc4	0.0324687	-0.110756	1	Dazap2	0.0565143	-0.136144	1	B3galt5	0.0725674	0.303705	1	Gm32031	0.0829244	-0.212019	1	Ctnnd2	3.12e-05	0.00410538	0.639656	Klf12	0.0427411
				Slc7a1	0.00146316	-0.0736842	1	Apbb1	0.00523037	-0.0339271	1	Cep57l1	0.000944734	-0.0758054	1	Fam160b1	0.00444797	-0.0770166	1	Utp23	0.0493026	-0.10809	1					Smim24	0.0324687	-0.110781	1	Scai	0.0565757	-0.185487	1	Cnot2	0.0728836	-0.510241	1	Nipa1	0.0829244	-0.330397	1	Shisa4	3.14e-05	-0.0675842	0.64478	Ddx5	0.0427692
				Arf4	0.00146704	-0.111785	1	Frg1	0.00523467	0.152599	1	Appbp2	0.0009457	-0.107965	1	Vps45	0.00445149	-0.0968325	1	Ctsb	0.0493644	0.150343	1					Lamtor2	0.0325075	-0.131569	1	Slc37a3	0.0566253	-0.0709078	1	Slc8a1	0.0729458	0.484238	1	2900076A07Rik	0.0829244	-0.120488	1	Kxd1	3.18e-05	-0.0760575	0.652664	1700019D03Rik	0.0428204
				Ctsl	0.0014769	-0.0791209	1	Bcl11a	0.00523533	-0.063231	1	Slc46a3	0.000946959	-0.118304	1	Casp8ap2	0.00446528	-0.134907	1	Actl6a	0.0494043	-0.173272	1					Serbp1	0.0326593	0.256161	1	Luc7l3	0.056648	-0.173154	1	Rbbp6	0.0729953	-0.573904	1	Kctd21	0.0829244	-0.28827	1	Timm13	3.2e-05	-0.0693073	0.656951	Sh3bp1	0.0428204
				Smc6	0.00148665	-0.0606647	1	Kcnh3	0.0052638	0.0129691	1	Kcnj2	0.000948111	0.147236	1	Fam222b	0.00447699	-0.0903107	1	Abi3	0.0494643	-0.219003	1					Nabp2	0.0327133	-0.0958388	1	Eif4e2	0.0567019	-0.183654	1	Prrc2c	0.0730361	-0.50992	1	Chst15	0.0829244	-0.16087	1	Tmem9b	3.21e-05	-0.0377236	0.658936	Gin1	0.0428325
				Actr6	0.00149511	-0.069534	1	Gnal	0.0052638	-0.0354214	1	Zfp90	0.000956697	-0.153651	1	Sec24b	0.00450406	-0.0723172	1	Tlr9	0.0495273	0.11936	1					Kcnk12	0.0327246	-0.0909081	1	Ccny	0.0568392	-0.129997	1	Pnisr	0.0732676	-0.402704	1	Rnf122	0.0829244	-0.136434	1	Pfdn1	3.23e-05	-0.0320117	0.663823	Akr1b10	0.0428488
				Mfsd4a	0.00149649	-0.0602235	1	Canx	0.00529111	0.113593	1	Dio2	0.000957376	0.0596882	1	Tbc1d16	0.00453126	-0.0952515	1	Cav2	0.0495864	-0.0852558	1					Casp7	0.0327246	-0.137378	1	Glipr1	0.0569596	-0.103778	1	Fam129a	0.0732698	-0.333309	1	Fat1	0.0829244	-0.159482	1	Smim14	3.26e-05	0.100263	0.6691	BC005624	0.0428631
				Tmem165	0.00150512	-0.120051	1	Cd47	0.0052912	0.146607	1	Cryab	0.000959245	0.0608741	1	Gm49539	0.00455559	-0.0492961	1	Adam22	0.0498011	0.135985	1					Pgrmc1	0.0328442	-0.170432	1	Rabif	0.0570131	0.153485	1	I830077J02Rik	0.0738866	0.420587	1	1700122E12Rik	0.0829244	-0.176296	1	Kcne1l	3.31e-05	-0.200909	0.678833	Cnih2	0.0428734
				Adam9	0.00151473	-0.0735629	1	Gps2	0.00529878	0.130865	1	H1fx	0.000960288	0.0465648	1	A430035B10Rik	0.00456149	-0.0455129	1	Tgoln1	0.0498527	0.212502	1					Naprt	0.0328533	-0.0576848	1	Rnf126	0.0572994	-0.165513	1	Sparcl1	0.0741122	0.265313	1	Cx3cl1	0.0829244	-0.261085	1	BC029722	3.33e-05	-0.0799861	0.6837	Eno1	0.042898
				2700081O15Rik	0.00151911	-0.069057	1	Srgap2	0.00529918	0.103019	1	Nudt21	0.000962268	-0.126563	1	Tmem229b	0.0045656	-0.0671819	1	Aaas	0.0498926	0.129254	1					Mrps18b	0.0329252	-0.126311	1	Gm42869	0.0573171	-0.142856	1	Ttc28	0.0742842	-0.415355	1	Gm37850	0.0829244	-0.337736	1	Gng5	3.34e-05	0.470774	0.685867	Eps8	0.0429201
				Ufd1	0.00152981	-0.0797544	1	Hist3h2a	0.00531655	0.144338	1	Nup155	0.000963966	-0.0819959	1	Lgals3bp	0.00458598	0.193796	1	Tmem250-ps	0.0500411	0.157311	1					Lsm6	0.033045	-0.289182	1	Tbccd1	0.057463	-0.118668	1	Smndc1	0.0743344	-0.387655	1	Col7a1	0.0829244	-0.0515966	1	Pdcd6	3.4e-05	-0.0931994	0.698695	Mcmbp	0.0429908
				Extl3	0.0015303	-0.0949659	1	Psmb7	0.00534949	-0.109318	1	Pdhx	0.000968607	-0.113161	1	Cnpy3	0.0045963	-0.104337	1	Gm14399	0.0500761	0.0577337	1					Yif1a	0.0330459	-0.143299	1	Plk3	0.057563	-0.118475	1	Rps15a	0.0743436	-0.0456309	1	Gm9888	0.0829244	-0.137847	1	Tmem141	3.41e-05	-0.226909	0.700652	Lyrm4	0.0430618
				Tgfa	0.00153089	-0.127003	1	Ssbp1	0.00535229	0.149981	1	Adprm	0.000973382	-0.0821436	1	Dars	0.00460358	-0.145947	1	Fth1	0.0502472	-0.135451	1					Rdm1	0.0330563	-0.113809	1	Sox9	0.0575669	0.116298	1	Ccdc93	0.0743528	0.444663	1	Gstt2	0.0829244	-0.274732	1	Apopt1	3.53e-05	-0.119586	0.725008	Minpp1	0.0431109
				Clcn7	0.00153922	-0.0863724	1	Ercc8	0.00536559	0.0921031	1	Nsun6	0.00097443	0.101442	1	Gart	0.0046248	-0.0631248	1	Tirap	0.0502617	-0.120165	1					Tub	0.0331118	-0.21327	1	Pias3	0.0576121	-0.113752	1	Cmtm3	0.0743841	0.313336	1	Smim24	0.0829244	-0.176733	1	Shank2	3.56e-05	-0.0241921	0.731275	Pex14	0.0431934
				Lrrcc1	0.00154078	-0.0911888	1	Sorl1	0.00537873	-0.12193	1	Tgfbrap1	0.000975542	-0.146889	1	Plekhm1	0.00463276	-0.0804319	1	Gm48855	0.0502857	-0.275385	1					Acly	0.0331368	-0.167444	1	Gamt	0.0576121	-0.0916197	1	Rab7	0.0743954	-0.390555	1	BC024063	0.0829244	-0.153306	1	Mboat2	3.57e-05	0.0336623	0.732856	N4bp2	0.0431994
				Slc39a1	0.0015531	0.177255	1	Tmem147	0.00540031	-0.0908682	1	Kctd17	0.000978535	0.0192588	1	Pip4k2b	0.0046579	-0.113529	1	Iffo1	0.0503428	-0.206591	1					Rab28	0.0331553	-0.207963	1	Alg13	0.0576121	-0.0775206	1	Synj1	0.0744225	-0.324398	1	Gm15344	0.0829244	-0.216643	1	Limch1	3.62e-05	-0.0322006	0.74252	Kdm5c	0.0432047
				Rab5c	0.00155445	-0.102893	1	Ackr3	0.0054113	-0.0274765	1	Myd88	0.000982367	-0.0865956	1	Gm2629	0.00466798	-0.125027	1	P2ry12	0.0504394	-0.130388	1					Ufc1	0.033241	-0.15071	1	Zeb1	0.0576738	-0.138685	1	Prkcd	0.0747888	-0.340958	1	Ptprb	0.0829244	-0.0257689	1	Arhgap33	3.63e-05	-0.202008	0.744813	Zfp738	0.0432279
				Tmem184c	0.00155694	-0.0925485	1	Tnfsf8	0.0054113	-0.0437995	1	Cables1	0.000987787	-0.156947	1	Trpm4	0.00467943	-0.0871139	1	Cep83	0.0504676	0.116131	1					Ggnbp1	0.0332827	-0.148634	1	Yy1	0.0578585	-0.175532	1	Snx9	0.0748518	-0.706427	1	Pld2	0.0829244	-0.275355	1	Rpl36a	3.65e-05	-0.23919	0.74947	Mks1	0.0432464
				Lamtor4	0.00156793	-0.0925511	1	Trank1	0.0054113	-0.021853	1	Slc7a7	0.000988395	-0.158599	1	Tbkbp1	0.00470273	-0.0454238	1	Clasp1	0.050475	-0.191345	1					Trappc4	0.0333029	-0.108774	1	Dyrk1a	0.0580045	-0.141008	1	Bag4	0.0750602	-0.221402	1	Gm19967	0.0829244	-0.183093	1	Nsg2	3.69e-05	-0.0799744	0.757254	Sdhaf3	0.0432893
				Sbno2	0.00156865	-0.0974887	1	Chkb	0.00543604	-0.116701	1	Fgf13	0.000991064	0.129448	1	Gnai3	0.00471706	-0.0967056	1	Pus7	0.0504796	-0.159617	1					Cldn10	0.0335665	0.227084	1	Ube2d2a	0.0580432	-0.298234	1	Zfp410	0.0750602	-0.421264	1	4933427D14Rik	0.0829244	-0.181242	1	Dlat	3.74e-05	-0.0850598	0.767066	Dtx4	0.0433491
				Tsc22d2	0.00157135	-0.100551	1	Sharpin	0.00543637	0.119783	1	Ilvbl	0.000995294	-0.150829	1	Tmcc1	0.00472733	-0.13252	1	Gm4707	0.0505941	-0.0433049	1					Med9	0.0337438	-0.221445	1	Hddc3	0.0582709	-0.119709	1	Naip6	0.0752106	0.350414	1	Tubd1	0.0829244	-0.128005	1	Egr3	3.74e-05	-0.0468375	0.767722	Mapt	0.0434167
				Foxj3	0.00157448	-0.0615495	1	Xlr	0.00543639	-0.14835	1	Pde12	0.00099802	-0.0901005	1	Plekha2	0.00474823	-0.0506025	1	Fam171a2	0.05063	0.0946618	1					Hmgb3	0.0337659	-0.107725	1	Tsr2	0.0582709	-0.0800735	1	Bub3	0.0752501	0.426856	1	Smg8	0.0829244	-0.1185	1	Adap1	3.77e-05	-0.11004	0.773532	Gm43696	0.0436561
				Tsen2	0.00157646	-0.0536958	1	Ifitm3	0.00545349	-0.0712583	1	Snhg6	0.000999038	0.12929	1	Cyth2	0.0047493	-0.0938705	1	Gm43936	0.0507229	0.114949	1					Grsf1	0.0338498	-0.0719726	1	Shank1	0.0583606	0.132144	1	Sik2	0.0753858	-0.428166	1	1700052K11Rik	0.0829244	-0.145028	1	Cwc15	3.8e-05	-0.00780896	0.78042	Ube2z	0.0436575
				Fam178b	0.00158024	-0.0386668	1	Dennd4a	0.0054544	-0.15525	1	Arf5	0.00100997	-0.162167	1	Syngr2	0.00476061	-0.134284	1	Mical1	0.0507514	-0.0654033	1					Nsun2	0.0339033	-0.179888	1	Dync1li2	0.0584053	-0.23096	1	Pdcd6	0.0754217	-0.457856	1	Polg2	0.0829244	-0.141366	1	Plp1	3.8e-05	-0.0239453	0.781019	Phactr3	0.0437949
				Efl1	0.00158891	-0.0501181	1	Selenoh	0.00547026	-0.0756012	1	Tmem135	0.00101029	-0.138127	1	Fcgrt	0.00477216	-0.0989357	1	Mbd2	0.0507689	0.123156	1					B3gat3	0.0340128	0.204829	1	Fkbp2	0.0584871	-0.285972	1	Ndufb9	0.0758974	0.195716	1	Mxra7	0.0829244	-0.183445	1	Rian	3.83e-05	0.0597373	0.786646	Plekhh3	0.0438834
				Kcnk13	0.00159134	-0.0865747	1	Zcchc24	0.00549478	0.140512	1	AU041133	0.00101044	-0.0828186	1	Spata7	0.00481021	-0.0853727	1	Pramef8	0.0508158	0.093992	1					Cnpy4	0.0340306	-0.0775082	1	Gm20342	0.0585024	-0.19856	1	Lars2	0.0761943	-0.557975	1	2009-09-01	0.0829244	-0.182826	1	Shf	3.83e-05	-0.152679	0.786813	Lpcat3	0.0439758
				Med7	0.00159228	-0.101356	1	Gm3149	0.00549499	0.0434911	1	Mettl16	0.0010108	-0.0898262	1	Hmga1b	0.00481634	0.0614286	1	Elovl5	0.0508687	-0.151912	1					Rps6	0.0341469	-0.116138	1	Lsp1	0.0585296	0.250156	1	Gnpat	0.0763326	0.31724	1	Nubpl	0.0829244	-0.166483	1	Apoe	3.83e-05	-0.232956	0.786988	Mgat4c	0.0441811
				Tbcb	0.00159274	-0.107575	1	Ro60	0.00550052	-0.0125767	1	AC149090.1	0.00101665	-0.198867	1	Glrx2	0.00481656	-0.0735256	1	Eif6	0.0508818	-0.126161	1					Gm26670	0.0341969	0.0589589	1	Clec4a2	0.0585988	0.281493	1	Rab11fip2	0.0763593	-0.438339	1	Srp54c	0.0829244	-0.152301	1	Pcyt2	3.84e-05	-0.115144	0.787584	Rbpj	0.0441875
				Rrp15	0.00160396	-0.0569401	1	Fam110a	0.00552271	0.148779	1	Cbarp	0.00102159	0.0417955	1	Zfp652	0.00482227	-0.152162	1	Mmab	0.0510022	0.054526	1					Tbr1	0.0341969	0.11229	1	mt-Nd5	0.0586439	0.50305	1	Morf4l2	0.0764595	-0.386394	1	Vash1	0.0829244	-0.149737	1	Zfp579	3.84e-05	-0.170578	0.788346	Hist3h2a	0.0442919
				Gm31597	0.00161917	-0.0384232	1	Nupr1	0.00553166	-0.109171	1	Scrt1	0.00102439	0.0363673	1	Dnmt1	0.00482952	-0.0599101	1	Serpinc1	0.0513296	-0.149949	1					2500004C02Rik	0.0341969	0.0885391	1	Secisbp2	0.0586711	-0.286662	1	Nfkb1	0.0765707	-0.532385	1	Akr1c13	0.0829244	-0.161135	1	Dazap2	3.85e-05	-0.0929343	0.790747	Rapgef4	0.0443886
				Sptbn1	0.00162001	0.0937653	1	Map4	0.00554858	0.196942	1	Ost4	0.00103719	0.16433	1	Egfl7	0.00484536	-0.0262871	1	Cib1	0.0514157	-0.233669	1					Focad	0.0341969	0.091088	1	Tmem19	0.0586857	-0.191086	1	Pip4p1	0.076606	-0.414726	1	Hist1h2br	0.0829244	-0.146077	1	Fau	3.86e-05	-0.203758	0.792622	Adam9	0.0444233
				Tmem147	0.00162047	-0.110739	1	Plgrkt	0.00555058	-0.0935679	1	Panx2	0.00104075	0.033673	1	Btk	0.00485257	0.214539	1	Lcp2	0.0514366	-0.224099	1					Aasdh	0.0341969	0.0565958	1	Aldh2	0.0587771	0.250887	1	Gm12166	0.0766692	0.372479	1	Hist1h2bg	0.0829244	-0.171856	1	Micos13	3.9e-05	-0.0119326	0.800735	Dipk2a	0.0444233
				Ube2q2	0.00162784	-0.0774836	1	Atp1b2	0.00555712	-0.00551177	1	Nat9	0.00104441	-0.110509	1	Cct8	0.00486294	-0.145284	1	Vta1	0.0514838	-0.130403	1					Nod1	0.0341969	0.0946973	1	Otud7b	0.0588782	-0.166276	1	Mpp6	0.0773431	-0.309234	1	Gm17108	0.0829244	-0.428484	1	Dop1b	3.9e-05	-0.142319	0.801633	Csnk1a1	0.0445229
				Il10ra	0.00162942	-0.132113	1	Cad	0.00558101	-0.0648093	1	Ctu1	0.00105149	-0.0668331	1	Plscr3	0.00486652	-0.0677854	1	Rpl8	0.0515121	-0.179658	1					Ltbp4	0.0341969	0.0629766	1	Rpf2	0.0589807	-0.0909979	1	Gtf2h2	0.0774191	-0.379298	1	Ube2e2	0.0829244	-0.16315	1	Brwd1	3.91e-05	-0.151054	0.802677	Ctsf	0.0445831
				Gm4673	0.00163334	-0.0796813	1	Mapkapk2	0.00558685	-0.142869	1	Bbs9	0.00105216	-0.109817	1	Cip2a	0.00488455	0.0386042	1	Fbxo21	0.0517485	0.127246	1					Lrrc4b	0.0341969	0.0474631	1	Ppp3cb	0.0590025	0.458819	1	Lactb2	0.0775411	-0.625171	1	A330035P11Rik	0.0829244	-0.103347	1	Tpm1	3.96e-05	-0.051599	0.812275	5730455P16Rik	0.0446424
				Gm16310	0.00163686	-0.0321895	1	Atp2a2	0.00561246	-0.0771136	1	Dennd5b	0.00106043	0.0581126	1	Naa50	0.00488565	-0.0757833	1	Taf15	0.051909	-0.279451	1					Gabrb3	0.0341969	0.0462394	1	Ptch1	0.0591043	0.245456	1	Ginm1	0.0776045	-0.390002	1	Arc	0.0829244	-0.111404	1	Zfp423	3.98e-05	-0.10429	0.817069	Aplp1	0.0446882
				Icos	0.00165566	-0.0376763	1	Olfr539	0.00562178	0.0349066	1	Etnk1	0.00107875	0.214279	1	Fxyd6	0.00490705	0.035912	1	Serpine2	0.051992	0.180233	1					B230209E15Rik	0.0341969	0.0905493	1	Mrpl54	0.0591136	-0.306575	1	Dph6	0.0776225	-0.367209	1	Dgat1	0.0829244	-0.111818	1	Gmfb	4e-05	-0.0699136	0.820274	Gm42726	0.0449687
				Sub1	0.00166765	-0.138038	1	Dcaf17	0.00564101	0.134722	1	Gys1	0.00107937	0.0561219	1	Mpc2	0.00490748	-0.123318	1	Fbxo28	0.0520574	-0.141749	1					Cpeb1	0.0341969	0.0818156	1	Fcrls	0.0591191	0.370732	1	Plekhn1	0.0776225	-0.403843	1	Kifc2	0.0829244	-0.130905	1	Gas7	4.01e-05	0.0326491	0.822988	Pank2	0.045021
				Aldoc	0.00167112	0.111216	1	P4ha1	0.00564379	0.106694	1	Zfp943	0.00108281	-0.0943022	1	Bend7	0.00491448	-0.0519793	1	Arf2	0.0520607	-0.129674	1					Tmem38a	0.0341969	0.0511707	1	Trappc12	0.0593667	-0.178601	1	N6amt1	0.0776225	-0.304422	1	Maff	0.0829244	-0.142836	1	Desi1	4.03e-05	-0.0733988	0.826417	Ptrh2	0.0451013
				Psma4	0.00167625	-0.118147	1	Abcd2	0.00567133	0.160321	1	Sppl3	0.00108307	-0.133388	1	N6amt1	0.004916	-0.11987	1	Zbtb4	0.052112	-0.259471	1					Rec114	0.0341969	0.0856471	1	Prdx6	0.0594763	-0.203392	1	Pomp	0.0777951	-0.621427	1	1700056N10Rik	0.0829244	-0.150729	1	Wdr18	4.03e-05	-0.127284	0.826698	Cd27	0.0451434
				Parn	0.00167955	-0.0867665	1	Gm13075	0.00567179	0.0452907	1	2510039O18Rik	0.00108423	-0.137688	1	Tmx4	0.00491999	-0.0927215	1	Trmo	0.052275	-0.0540249	1					Zfr2	0.0341969	0.0638627	1	Sh2d3c	0.0596102	-0.109088	1	Rapgef4	0.0781507	0.300241	1	Hic2	0.0829244	-0.146184	1	Prr12	4.03e-05	-0.0614589	0.827834	Mbtps1	0.0453214
				Arf1	0.00168775	-0.12681	1	Oxct1	0.00572092	-0.163407	1	Haao	0.0010965	0.0854792	1	Tspyl1	0.00492752	-0.12549	1	Olfr111	0.0523703	-0.0910344	1					Tmem198b	0.0341969	0.0372417	1	Brf1	0.0597449	-0.123764	1	Abitram	0.0781507	0.319926	1	Gm45338	0.0829244	-0.196221	1	Zfas1	4.04e-05	0.0991889	0.828917	Osbpl9	0.0454915
				Kif1a	0.00171057	0.0724269	1	Gpr89	0.00572529	-0.0927874	1	Tprgl	0.00110759	-0.142067	1	Rps27a	0.00492943	0.148626	1	Cacul1	0.0524064	0.128648	1					Amph	0.0341969	0.0637469	1	Ttc9c	0.0597462	-0.243101	1	Rabl6	0.0783371	-0.264596	1	Zfp995	0.0829244	-0.160365	1	Cmc1	4.04e-05	-0.195605	0.830399	Hscb	0.0455198
				Fam126a	0.00171108	-0.0505958	1	Sowaha	0.00577175	-0.00679776	1	Ctnnd2	0.00110938	0.0361434	1	Tmem168	0.00493198	-0.0520062	1	Gm47232	0.0525614	-0.0617329	1					Cideb	0.0341969	0.115114	1	Hist3h2a	0.0598226	-0.188099	1	Tor1b	0.0784314	-0.446937	1	Mlst8	0.0829244	-0.136806	1	Lonp1	4.05e-05	-0.10016	0.831222	Psmd10	0.0455198
				Atp2b2	0.00171436	0.0642152	1	Itpkb	0.00581082	-0.141082	1	Vps37b	0.00111279	-0.11236	1	Ttc28	0.00495245	-0.163909	1	Slc25a35	0.0525614	-0.0600683	1					Iqcb1	0.0341969	0.0489368	1	Zfp397	0.0600133	-0.162556	1	Arhgef2	0.0785039	-0.229003	1	Brpf3	0.0829244	-0.150838	1	Uqcc2	4.06e-05	-0.172727	0.832973	Snhg1	0.0456048
				Tpm3	0.00171677	0.130994	1	Zmym2	0.00583811	-0.111696	1	Mettl5	0.00112257	-0.112503	1	Sec14l1	0.00495722	-0.121401	1	Atp11b	0.0526258	0.180418	1					Mamld1	0.0341969	0.074191	1	Ccdc12	0.0601391	-0.160645	1	Susd6	0.0785039	0.375749	1	2310061I04Rik	0.0829244	-0.120819	1	Tmem176b	4.09e-05	-0.121653	0.839396	Dcbld2	0.0456354
				Zcchc17	0.00172448	0.191827	1	Zw10	0.00587418	0.0798454	1	Camk2d	0.00112341	-0.204785	1	Rnf144b	0.00496798	-0.0733277	1	Gstk1	0.0526801	0.17562	1					Chrdl1	0.0341969	0.0881083	1	Gstt2	0.0602848	0.145307	1	Gm42418	0.0785821	-0.796326	1	H2-T24	0.0829244	-0.161491	1	Mgat5b	4.13e-05	-0.183305	0.847606	Slc25a44	0.0458809
				Arhgap44	0.00172559	0.0349637	1	Rasl10b	0.00594532	-0.0141432	1	Hnrnpa0	0.00112692	-0.182949	1	Poldip3	0.00499859	-0.105896	1	Cd180	0.0526972	-0.189066	1					S100a8	0.0341969	0.161981	1	Hmga2	0.0602848	-0.105034	1	Taf15	0.0788961	-0.569849	1	Camkmt	0.0829244	-0.16401	1	Arl16	4.13e-05	-0.226629	0.848664	B4gat1	0.0460193
				Ptms	0.00173056	0.161546	1	Hint3	0.00596356	0.103703	1	Pgs1	0.00112725	-0.107803	1	mt-Nd6	0.00500462	0.255607	1	Psmg3	0.0528165	-0.0846396	1					Crem	0.0342451	-0.121527	1	Rapgef1	0.0603512	-0.0214635	1	Ppt2	0.0789199	-0.297644	1	Rad9a	0.0829244	-0.125915	1	Ntm	4.14e-05	-0.0167474	0.849782	Heyl	0.0460765
				Fam173a	0.00173209	-0.110294	1	Cd300lf	0.0059885	-0.0922402	1	Mpeg1	0.00112893	0.135477	1	Birc3	0.00501469	-0.0721785	1	Nup210	0.0528492	-0.05822	1					Ppa2	0.0342731	-0.13781	1	Tmem184c	0.0606728	-0.116577	1	Pik3cd	0.0789279	-0.598613	1	Tmem132a	0.0829244	-0.187479	1	Rps8	4.16e-05	-0.171239	0.853161	Clns1a	0.046125
				Ganc	0.0017322	-0.0762356	1	Mxd1	0.00603312	0.0877797	1	Alkbh3	0.00113656	-0.103715	1	Ccnh	0.00501547	-0.113371	1	Rfesd	0.0528831	-0.194186	1					Upf3a	0.0343585	-0.0926826	1	Prrc2c	0.0607483	0.29106	1	Mrps21	0.0789301	0.100369	1	Dnmbp	0.0829244	-0.212091	1	Rgl1	4.16e-05	-0.19981	0.85395	Elk1	0.0461416
				Snx19	0.00173237	-0.0489397	1	Mrps28	0.00603883	-0.077171	1	Uimc1	0.00115799	-0.124499	1	Ms4a6b	0.0050205	-0.0728956	1	Nktr	0.0531432	-0.120821	1					Cetn3	0.0344008	-0.0598923	1	Dancr	0.0609304	-0.122831	1	A930024E05Rik	0.0789301	-0.319545	1	Dnase1l1	0.0829244	-0.181208	1	Clstn1	4.19e-05	0.0220913	0.859704	Mcl1	0.0462534
				Cdkn1b	0.00173383	-0.10622	1	Dap	0.00607829	-0.0993347	1	Dnajc6	0.00115867	0.0319392	1	Wiz	0.00502498	-0.0676689	1	Urod	0.0532077	0.134764	1					Chn2	0.034428	-0.0424333	1	Ampd3	0.0609689	-0.0866816	1	Commd7	0.0794707	-0.408821	1	Zxdb	0.0829244	-0.132786	1	Ccdc74a	4.23e-05	-0.0757011	0.867498	Lactb2	0.0464007
				Hus1	0.0017363	-0.0635759	1	Sesn1	0.00608322	0.134888	1	Egln3	0.00116228	0.129165	1	Zbed5	0.0050264	-0.0663917	1	Siglecf	0.0532557	-0.105775	1					Abhd14a	0.0345397	-0.105118	1	Acsl6	0.0609689	0.123076	1	Atg12	0.0796555	0.464799	1	Rpl22	0.0829502	0.382066	1	Mtch1	4.24e-05	-0.0479992	0.870499	Leprot	0.0464334
				Thada	0.00173691	-0.0667923	1	Vasp	0.00619745	-0.0903229	1	Faim2	0.00116336	-0.0262813	1	Sult1a1	0.0050318	-0.119036	1	Armt1	0.0532718	-0.241812	1					Ptpn11	0.0345405	-0.0589692	1	Ppif	0.0609689	-0.0926545	1	Asna1	0.0796739	0.351236	1	Pilra	0.0832854	0.304104	1	Pccb	4.3e-05	-0.175267	0.881916	Taz	0.046492
				Klhdc2	0.00173761	-0.0788272	1	Arid4b	0.00621327	-0.13579	1	Tmppe	0.00116812	-0.0242267	1	Srek1	0.00504301	-0.0790297	1	Chd5	0.0535397	0.145935	1					Vta1	0.0345981	-0.0812627	1	Slx4	0.0609689	-0.117186	1	Ache	0.0798489	-0.406337	1	Usp31	0.0832854	0.330461	1	Actb	4.32e-05	0.59777	0.886055	Creb3l2	0.0465019
				Gm14508	0.00175453	-0.0471908	1	Gm11638	0.00622055	0.0554787	1	Zfp91	0.00117444	0.157336	1	R74862	0.00506223	-0.0555446	1	Arfgap2	0.0535858	-0.052839	1					Akap13	0.0346442	-0.147436	1	Prex2	0.0610348	0.0890863	1	Zc3h7a	0.0799596	-0.383679	1	Appl1	0.0832854	0.3266	1	Tsr2	4.34e-05	-0.170026	0.890295	Tysnd1	0.0465019
				Ppp1r12c	0.00176122	-0.0585525	1	Nsfl1c	0.00624908	-0.122643	1	Ormdl1	0.00119435	-0.0905358	1	Atp5md	0.00507032	0.286389	1	Gabarap	0.0537702	-0.180205	1					Ccl9	0.0347776	-0.305158	1	9230116N13Rik	0.0610348	0.126475	1	Fcgr2b	0.0802286	0.300365	1	Zmym3	0.0832854	0.248751	1	Tmem198	4.36e-05	-0.0926706	0.895636	Rpl23a	0.0465668
				Wwox	0.00176382	-0.0743425	1	Zbtb6	0.00624918	0.104608	1	Ptger3	0.00119443	-0.0238596	1	Rassf2	0.00508722	-0.129901	1	Cd27	0.0538746	0.104883	1					Mcur1	0.034876	-0.0234962	1	Ptpn14	0.0610348	0.0981733	1	Cops7a	0.0802555	-0.258849	1	Tmem30a	0.0834343	-0.735408	1	Diras1	4.36e-05	-0.144379	0.895711	Zfp637	0.0466074
				Zbtb43	0.00178144	-0.0673662	1	Gm6356	0.00625261	0.0750897	1	Pias4	0.00119641	-0.147638	1	Kcnk12	0.0050911	-0.130213	1	Rbm22	0.0539181	-0.210473	1					Rps9	0.034912	-0.108132	1	Scn2a	0.0610348	0.0914277	1	Lsg1	0.0802555	-0.268192	1	Upf3b	0.0835744	-0.366596	1	Kcnj16	4.43e-05	-0.0868236	0.909742	Gas6	0.0466327
				Akt1	0.00178963	-0.118536	1	Arpc3	0.00630808	-0.125765	1	Itgb5	0.00119878	-0.103357	1	Srf	0.0051036	-0.0296481	1	Gm43696	0.0541775	-0.168428	1					Cyb5r4	0.0349363	-0.149714	1	Ndufaf5	0.0610348	0.101299	1	Gng5	0.0802846	-0.403837	1	Cdip1	0.0836244	-0.338102	1	Fam171b	4.47e-05	-0.0999086	0.917571	Lamc1	0.046639
				Sirt4	0.0018019	-0.0575618	1	Rwdd2a	0.00635083	0.0464409	1	Cnksr2	0.00120195	0.0878689	1	Elmo1	0.00511155	-0.135835	1	Wdr75	0.0543386	-0.122505	1					Gria3	0.0349934	0.135774	1	Stmn3	0.0610348	0.0584873	1	Cd74	0.0803335	-0.804291	1	Notch2	0.0836419	0.429042	1	Ube2r2	4.48e-05	-0.0673258	0.920744	C4b	0.046639
				Fam210a	0.00181436	-0.072767	1	Mrpl30	0.00635552	-0.116471	1	Wdr26	0.00121257	-0.202401	1	Setx	0.00517607	-0.0807466	1	Trim39	0.054414	-0.140345	1					Fez2	0.035014	-0.0857069	1	Gm42717	0.0610348	0.141712	1	Zfp672	0.0804166	-0.450796	1	Ap4e1	0.0836487	-0.235987	1	Rnf227	4.52e-05	-0.0561907	0.928752	Slc29a1	0.046639
				Hyal1	0.00181996	-0.05519	1	2002-03-01	0.0063597	-0.0888564	1	Mettl18	0.00121377	-0.0599354	1	Plin3	0.00518164	-0.0318161	1	Pxk	0.0544173	0.247918	1					1700066M21Rik	0.0350218	0.142503	1	Rims3	0.0610348	0.0695466	1	Nbr1	0.0804501	-0.442678	1	Bcl2l13	0.0836487	-0.325298	1	Phlpp1	4.55e-05	-0.126862	0.934592	Thnsl1	0.0466524
				Nudt22	0.00182428	-0.0615551	1	Igfbp5	0.00639847	-0.0144467	1	Lsm2	0.00122369	-0.153197	1	Large1	0.00520594	-0.075057	1	Arhgap39	0.0545712	-0.233426	1					Sema3c	0.0350218	0.190192	1	Tacc3	0.0610348	0.180181	1	A830018L16Rik	0.0806208	0.15057	1	Cdkn1a	0.0838268	-0.159001	1	Mrpl33	4.57e-05	-0.0045799	0.938955	Oat	0.0466615
				Ube2g1	0.00182525	-0.0786341	1	Aldh1a1	0.00641468	-0.0218042	1	Cnnm1	0.00124134	0.0263706	1	Sgpp1	0.00524269	-0.0913229	1	Polg	0.0546703	-0.23311	1					Rgs19	0.035026	-0.0535763	1	4930522L14Rik	0.0610348	0.102338	1	Gm2000	0.0806208	0.0367358	1	Cnot6l	0.0842519	0.305977	1	Cops7a	4.59e-05	-0.196517	0.942568	Rpl18	0.0466887
				Fn3k	0.00182714	0.0577594	1	Atp6v0b	0.00646482	0.0822512	1	Gria2	0.00124894	0.0559588	1	Fes	0.00524893	-0.100996	1	Gp9	0.0546911	-0.105018	1					Apip	0.0350463	-0.178889	1	Cacng7	0.0610348	0.0608913	1	Dars2	0.0806208	0.158699	1	Marf1	0.0847638	-0.221789	1	Coa5	4.61e-05	-0.0881874	0.947105	Ddx23	0.0466974
				Cyfip2	0.00183254	0.05225	1	Gm48708	0.00648638	0.0328084	1	Gap43	0.00125335	0.0532019	1	Nfat5	0.00530914	-0.133444	1	Blvra	0.0547123	-0.0526654	1					Ptch1	0.0351257	0.0864593	1	Gm9967	0.0610348	0.10747	1	Npdc1	0.0806208	0.195	1	Gm2a	0.0848276	0.563874	1	Rab5if	4.63e-05	-0.064277	0.949916	Pip4p1	0.0467053
				Frat2	0.0018427	-0.0520612	1	Plekha3	0.00650748	-0.0422341	1	Rab5b	0.00125644	-0.13321	1	Sec16a	0.00533687	-0.109006	1	Lgals9	0.0547341	-0.209549	1					Itpr1	0.0351513	0.364814	1	Htra1	0.0610348	0.0499368	1	6530402F18Rik	0.0806208	0.164619	1	Mtln	0.0850473	0.510741	1	Ddb1	4.64e-05	-0.113042	0.952027	Nemf	0.0467434
				Smcr8	0.00184564	-0.0636603	1	Sorbs2	0.00650931	-0.0243067	1	Dpys	0.00126954	0.0448762	1	Mtmr3	0.00535907	-0.132439	1	Gm4524	0.0547754	-0.148676	1					Entpd6	0.0351935	0.113124	1	Nek3	0.0610348	0.097231	1	Tbc1d13	0.0806208	0.185217	1	Erbin	0.0850473	0.403577	1	Aatk	4.64e-05	0.130865	0.952276	Atp2a2	0.0468104
				Polr1a	0.0018558	-0.091215	1	Gprc5b	0.00651333	-0.016359	1	Smcr8	0.00127078	-0.114021	1	Pi4k2a	0.00536141	-0.078912	1	Grm5	0.054885	0.144416	1					1810021B22Rik	0.0351935	0.145489	1	Kifc3	0.0610348	0.0945582	1	Ccdc148	0.0806208	0.124299	1	Phf10	0.0850473	0.477398	1	Prrt3	4.65e-05	-0.114054	0.954145	Mro	0.046924
				Cebpg	0.00186043	-0.113196	1	Pdss1	0.00651676	-0.0317728	1	Rassf2	0.00127221	-0.147116	1	Ube2g1	0.00538911	-0.0905013	1	Gm3453	0.0549377	0.147811	1					Stx8	0.0352102	-0.102495	1	Rwdd2a	0.0610348	0.157613	1	Lzts3	0.0806208	0.252605	1	2610203C22Rik	0.0851244	-0.71389	1	Isca2	4.65e-05	0.00642983	0.954577	Atp5d	0.0469616
				Comtd1	0.00186179	-0.0840171	1	Cystm1	0.00652237	-0.0182762	1	Ankrd44	0.00127275	-0.189611	1	Bcorl1	0.0054041	-0.0770832	1	Mars	0.05503	-0.100002	1					Eif3l	0.0352296	-0.0904958	1	Zfp280b	0.0610348	0.111424	1	Plcb4	0.0806208	0.096436	1	Ptbp2	0.0852685	-0.0822487	1	Ank	4.65e-05	0.00790393	0.955318	Eprs	0.0469645
				Hipk1	0.00188117	-0.112679	1	Bc1	0.00652422	-0.0228972	1	Prdm1	0.00128997	-0.129129	1	C2cd3	0.00543823	-0.030301	1	Ppp4r3b	0.0550993	0.153403	1					Ly86	0.035237	-0.207211	1	Gm47484	0.0610348	0.137996	1	Mir124-2hg	0.0806208	0.33978	1	Map3k2	0.0852685	-0.411115	1	Srxn1	4.65e-05	-0.14684	0.955751	Abcf1	0.0471285
				Gm47689	0.00188191	-0.047597	1	Neurl1b	0.00657682	-0.0160856	1	Ndel1	0.00129116	-0.156483	1	Gbe1	0.00545421	-0.0456502	1	Klhl6	0.0551128	-0.151435	1					Dusp12	0.0354227	-0.064244	1	Panx2	0.0610348	0.0439684	1	Pex5l	0.0806208	0.12816	1	Snx12	0.0852685	-0.489247	1	Zc3h14	4.66e-05	-0.0962345	0.957543	Tdrkh	0.0472668
				Xylb	0.00188375	-0.0450299	1	Kcnj10	0.00658542	-0.00267415	1	Rbbp9	0.0012912	-0.0887884	1	Tasor2	0.00546381	-0.130425	1	Mapkap1	0.0552262	0.205851	1					Adh5	0.0357067	-0.0844538	1	Pcdh1	0.0610348	0.0569041	1	Lxn	0.0806208	0.21551	1	Hltf	0.0856093	-0.560128	1	Rab11fip5	4.67e-05	-0.12422	0.958343	4933439C10Rik	0.0472747
				D430020J02Rik	0.00189203	0.0467345	1	Arf6	0.00660269	0.139339	1	Gcnt2	0.00129617	0.133338	1	1700021F05Rik	0.00546801	-0.0662797	1	9330160F10Rik	0.0552495	-0.186671	1					B3glct	0.035764	0.251755	1	2010204K13Rik	0.0610348	0.0652059	1	Ap4b1	0.0806208	0.229797	1	Sdhaf4	0.0862222	0.705797	1	Slc7a10	4.7e-05	-0.0989743	0.96421	Slc3a2	0.0473984
				Pcdhga6	0.00189598	-0.0445041	1	Alyref	0.00660762	-0.120076	1	Crlf3	0.0013021	-0.164003	1	Fcer1g	0.00547469	0.118338	1	Wbp2	0.0552755	-0.200042	1					Ndufs3	0.0357778	-0.0833429	1	Prpf4	0.0611186	0.297333	1	Magi3	0.0806208	0.207871	1	Pign	0.0862222	0.248669	1	Celf5	4.7e-05	-0.0873062	0.965723	Atg4b	0.0474558
				Plau	0.00189885	0.164286	1	Arhgap33	0.00662945	-0.0137661	1	Wdr77	0.00132149	-0.0960459	1	Cop1	0.00549928	-0.0965589	1	Josd2	0.0553462	0.126728	1					Sdhaf1	0.0358146	-0.0816238	1	P2ry13	0.0611634	-0.234638	1	Gm31243	0.0806208	0.14503	1	Mast2	0.0862222	0.516038	1	Ftl1	4.72e-05	-0.197988	0.969038	Kcnc4	0.0474558
				Herpud2	0.00190153	-0.0621522	1	Arnt2	0.00669025	-0.00838271	1	Ptafr	0.00132318	-0.181443	1	Yod1	0.00550533	-0.0396427	1	B3galt6	0.0553895	-0.0626095	1					Sparcl1	0.0359111	0.354813	1	Traf3ip3	0.0611649	-0.139081	1	St6galnac5	0.0806208	0.112312	1	Gsr	0.0862222	0.375845	1	Tln2	4.75e-05	-0.0669861	0.975185	Akap11	0.0476817
				Leng1	0.00190224	-0.0538312	1	Add1	0.00673273	-0.1003	1	Pex7	0.00133659	-0.0646879	1	Pstk	0.00550601	-0.0618768	1	Brms1	0.055419	0.206106	1					Park7	0.0359526	-0.127057	1	Tma16	0.061188	-0.202725	1	Pip4p2	0.0806208	0.179704	1	Kansl2	0.0862222	0.414479	1	Kif1c	4.78e-05	-0.0500922	0.98103	Ube2e3	0.0477022
				Wdyhv1	0.00190267	-0.0620479	1	Zdhhc24	0.00674826	0.0883801	1	2002-03-01	0.00133946	-0.164257	1	Slc36a2	0.00550826	-0.0499269	1	Lonp1	0.055522	0.107594	1					Srrm2	0.0360613	0.220335	1	Rpl8	0.0612019	-0.185482	1	Susd1	0.0806208	0.138519	1	Pum1	0.0866979	0.354521	1	Nyap1	4.82e-05	-0.0439111	0.989248	Nsd1	0.0478431
				Smc5	0.00190324	-0.103629	1	Chka	0.00675906	-0.140817	1	Ddx41	0.00134463	0.133082	1	Tmem219	0.00551429	-0.10515	1	Slc12a4	0.0555487	-0.12892	1					Commd1	0.0360937	-0.190992	1	Rpl37a	0.0612117	0.342146	1	Hspb11	0.0806208	0.0664198	1	Skp1a	0.0866979	0.392045	1	Gldc	4.83e-05	0.00828272	0.991267	Chn1	0.0480536
				1700066M21Rik	0.00190387	-0.0580742	1	Gabarap	0.00675961	-0.0777072	1	Zdhhc20	0.00134686	-0.214588	1	Hist3h2a	0.00553953	-0.112214	1	Nfib	0.0555537	0.158089	1					Tspyl4	0.0362114	0.194391	1	Tle4	0.0612194	0.276085	1	Clspn	0.0806208	0.184411	1	Capza1	0.0868697	0.229233	1	Tnks	4.86e-05	-0.188461	0.998348	Dcaf11	0.0481393
				Pex11a	0.00191335	-0.0493928	1	Gm4356	0.00676218	-0.0823674	1	Tgfa	0.00134855	-0.159329	1	Tnfaip1	0.00557564	-0.0785389	1	Scnm1	0.0555681	0.094748	1					Rimklb	0.0362193	-0.220844	1	Lcp1	0.0613551	-0.291238	1	Rcan3	0.0806208	0.0790154	1	Med23	0.0869652	-0.249481	1	Lsm7	4.87e-05	-0.110292	1	Pqlc2	0.0482135
				Ythdf1	0.00191525	-0.0893483	1	Vegfb	0.00678897	-0.145861	1	Atpif1	0.00135071	0.178383	1	6430590A07Rik	0.00557571	-0.0901716	1	Snx10	0.0556686	-0.14297	1					R3hcc1	0.0362483	-0.0734002	1	Mms19	0.0614888	-0.154313	1	Kazn	0.0806208	0.0996584	1	Vars	0.0871874	-0.245384	1	Cs	4.88e-05	0.021574	1	Slc25a34	0.0482135
				Ptafr	0.00191913	-0.135533	1	Nsg1	0.00678959	-0.0220176	1	Grin2c	0.00135153	0.012057	1	Gm37233	0.00558334	-0.115804	1	C1qtnf4	0.0557007	0.158965	1					Myo18a	0.0362635	-0.0870599	1	Dhrs7	0.0615085	-0.145545	1	Acot7	0.0806208	0.0575761	1	9930111J21Rik2	0.0873321	-0.300978	1	Adcy1	4.88e-05	-0.1319	1	Tpra1	0.0482135
				Fam171b	0.00191923	0.0684644	1	Spcs1	0.00687316	-0.116296	1	Gtpbp2	0.0013623	-0.143929	1	Pgbd5	0.00564997	0.0331882	1	Phka2	0.055725	-0.207375	1					Polr1d	0.0363547	-0.0399391	1	Slc15a4	0.0615399	-0.214897	1	Fndc10	0.0806208	0.16492	1	Tmem126a	0.0875825	0.380472	1	Mvk	4.88e-05	-0.172328	1	Gpr179	0.0482135
				Gys1	0.00192315	-0.0488263	1	Pvt1	0.00687697	-0.0731317	1	Apba2	0.00136316	0.0807605	1	Extl3	0.0056621	-0.143376	1	Trim37	0.055788	0.273313	1					AI597479	0.0364106	-0.0170002	1	Mrpl20	0.0615414	-0.234025	1	Tmub1	0.0806208	0.129762	1	Tomm34	0.0876102	-0.0150905	1	Il11ra1	4.92e-05	-0.045	1	Bhlhb9	0.0482921
				Sugt1	0.00193795	-0.0934521	1	Zdhhc21	0.00689975	-0.118883	1	Eif4h	0.00137454	-0.110755	1	Slc15a2	0.0056667	-0.0992939	1	Lyar	0.0558177	0.13943	1					Pogk	0.0364284	-0.135874	1	Mospd2	0.0615492	-0.101362	1	Paxip1	0.0806208	0.163304	1	Ppp2r5a	0.0876211	0.301533	1	3110082J24Rik	4.93e-05	-0.141753	1	Aamp	0.0482927
				Tmem176b	0.00194105	-0.131234	1	Gm26510	0.0069394	0.0555135	1	Cdk5rap3	0.00137669	-0.121856	1	Slc5a10	0.00567917	-0.0447437	1	Sub1	0.0558179	-0.100093	1					Psma4	0.0364655	-0.139347	1	Iah1	0.0615509	-0.126594	1	Tbc1d19	0.0806208	0.120702	1	Trim44	0.0878079	-0.342419	1	Tnk2	4.97e-05	0.10537	1	Bag3	0.0484261
				Cryab	0.00194126	0.0226253	1	Pex26	0.00694597	0.0791528	1	Smim19	0.00138099	0.177106	1	Herpud1	0.00568262	-0.131633	1	Dbp	0.0559836	0.135031	1					Ccl4	0.0366217	-0.268806	1	Mcoln1	0.0615737	0.241779	1	Slc4a4	0.0806208	0.357882	1	Zfp622	0.0878079	0.403787	1	Fbxo2	4.99e-05	-0.0957043	1	Tspo	0.0485092
				Eva1a	0.0019425	-0.0916397	1	Sag	0.00696249	0.0525934	1	Bri3	0.00139036	-0.170056	1	Sdsl	0.00568857	0.0374536	1	Gm15859	0.0560458	0.123953	1					H3f3b	0.0366722	-0.116809	1	Gnpat	0.0615737	0.293723	1	Mapk10	0.0806208	0.0879363	1	Nfya	0.0878079	0.564231	1	Psmb7	5.03e-05	-0.0549655	1	Limd1	0.0485467
[truncated: 19,388 more rows]
[truncated: 22 more columns]
