# Supplementary material for: Effects of SPI1-mediated transcriptome remodeling on Alzheimer’s disease-related phenotypes in mouse models of Aβ amyloidosis
Source: Nat Commun. 2024 May 11;15:3996. doi: 10.1038/s41467-024-48484-x (PMC11088624; doi:10.1038/s41467-024-48484-x)
Supplement: Supplementary file 16 — Supplementary Data13 [file 41467_2024_48484_MOESM16_ESM.xlsx]

## Sheet: Data 13
Data 13. Ontology of Microglial clusters DEGs (Biological Process, BP; Molecular Function, MF; Cellular Component, CC; KEGG)
Cluster	query	significant	p_value	term_size	query_size	intersection_size	precision	recall	term_id	source	term_name	effective_domain_size	source_order
M1	query_1	TRUE	4.43e-07	26	48	6	0.125	0.230769	GO:0022900	GO:BP	electron transport chain	11240	7642
M1	query_1	TRUE	4.43e-07	26	48	6	0.125	0.230769	GO:0022900	GO:BP	electron transport chain	11240	7642
M1	query_1	TRUE	3.63e-06	36	48	6	0.125	0.166667	GO:0045333	GO:BP	cellular respiration	11240	13276
M1	query_1	TRUE	3.63e-06	36	48	6	0.125	0.166667	GO:0045333	GO:BP	cellular respiration	11240	13276
M1	query_1	TRUE	5.96e-06	19	48	5	0.104167	0.263158	GO:0022904	GO:BP	respiratory electron transport chain	11240	7643
M1	query_1	TRUE	5.96e-06	19	48	5	0.104167	0.263158	GO:0022904	GO:BP	respiratory electron transport chain	11240	7643
M1	query_1	TRUE	1.69e-05	46	48	6	0.125	0.130435	GO:0015980	GO:BP	energy derivation by oxidation of organic compounds	11240	5643
M1	query_1	TRUE	1.69e-05	46	48	6	0.125	0.130435	GO:0015980	GO:BP	energy derivation by oxidation of organic compounds	11240	5643
M1	query_1	TRUE	4.74e-05	91	48	7	0.145833	0.0769231	GO:0006091	GO:BP	generation of precursor metabolites and energy	11240	2131
M1	query_1	TRUE	4.74e-05	91	48	7	0.145833	0.0769231	GO:0006091	GO:BP	generation of precursor metabolites and energy	11240	2131
M1	query_1	TRUE	8.2e-05	273	48	10	0.208333	0.03663	GO:0006412	GO:BP	translation	11240	2415
M1	query_1	TRUE	8.2e-05	273	48	10	0.208333	0.03663	GO:0006412	GO:BP	translation	11240	2415
M1	query_1	TRUE	9.39e-05	277	48	10	0.208333	0.0361011	GO:0043043	GO:BP	peptide biosynthetic process	11240	12146
M1	query_1	TRUE	9.39e-05	277	48	10	0.208333	0.0361011	GO:0043043	GO:BP	peptide biosynthetic process	11240	12146
M1	query_1	TRUE	0.000114629	283	48	10	0.208333	0.0353357	GO:0043604	GO:BP	amide biosynthetic process	11240	12478
M1	query_1	TRUE	0.000114629	283	48	10	0.208333	0.0353357	GO:0043604	GO:BP	amide biosynthetic process	11240	12478
M1	query_1	TRUE	0.000421167	326	48	10	0.208333	0.0306748	GO:0006518	GO:BP	peptide metabolic process	11240	2505
M1	query_1	TRUE	0.000421167	326	48	10	0.208333	0.0306748	GO:0006518	GO:BP	peptide metabolic process	11240	2505
M1	query_1	TRUE	0.00108743	362	48	10	0.208333	0.0276243	GO:0043603	GO:BP	cellular amide metabolic process	11240	12477
M1	query_1	TRUE	0.00108743	362	48	10	0.208333	0.0276243	GO:0043603	GO:BP	cellular amide metabolic process	11240	12477
M1	query_1	TRUE	0.0183958	16	48	3	0.0625	0.1875	GO:0006119	GO:BP	oxidative phosphorylation	11240	2156
M1	query_1	TRUE	0.0183958	16	48	3	0.0625	0.1875	GO:0042773	GO:BP	ATP synthesis coupled electron transport	11240	11988
M1	query_1	TRUE	0.0183958	16	48	3	0.0625	0.1875	GO:0042773	GO:BP	ATP synthesis coupled electron transport	11240	11988
M1	query_1	TRUE	0.0183958	16	48	3	0.0625	0.1875	GO:0006119	GO:BP	oxidative phosphorylation	11240	2156
M1	query_1	TRUE	0.0463844	558	48	10	0.208333	0.0179211	GO:1901566	GO:BP	organonitrogen compound biosynthetic process	11240	24840
M1	query_1	TRUE	0.0463844	558	48	10	0.208333	0.0179211	GO:1901566	GO:BP	organonitrogen compound biosynthetic process	11240	24840
M1	query_1	TRUE	5.72e-06	156	37	9	0.243243	0.0576923	GO:0005840	GO:CC	ribosome	7218	487
M1	query_1	TRUE	5.72e-06	156	37	9	0.243243	0.0576923	GO:0005840	GO:CC	ribosome	7218	487
M1	query_1	TRUE	7.32e-07	57	57	7	0.122807	0.122807	GO:0009055	GO:MF	electron transfer activity	13399	2665
M1	query_1	TRUE	7.32e-07	57	57	7	0.122807	0.122807	GO:0009055	GO:MF	electron transfer activity	13399	2665
M1	query_1	TRUE	3.49e-06	157	57	9	0.157895	0.0573248	GO:0003735	GO:MF	structural constituent of ribosome	13399	455
M1	query_1	TRUE	3.49e-06	157	57	9	0.157895	0.0573248	GO:0003735	GO:MF	structural constituent of ribosome	13399	455
M1	query_1	TRUE	0.00212827	337	57	9	0.157895	0.0267062	GO:0005198	GO:MF	structural molecule activity	13399	1704
M1	query_1	TRUE	0.00212827	337	57	9	0.157895	0.0267062	GO:0005198	GO:MF	structural molecule activity	13399	1704
M1	query_1	TRUE	0.00369383	38	57	4	0.0701754	0.105263	GO:0016651	GO:MF	oxidoreductase activity, acting on NAD(P)H	13399	3649
M1	query_1	TRUE	0.00369383	38	57	4	0.0701754	0.105263	GO:0016651	GO:MF	oxidoreductase activity, acting on NAD(P)H	13399	3649
M1	query_1	TRUE	0.00901131	17	57	3	0.0526316	0.176471	GO:0003955	GO:MF	NAD(P)H dehydrogenase (quinone) activity	13399	635
M1	query_1	TRUE	0.00901131	17	57	3	0.0526316	0.176471	GO:0008137	GO:MF	NADH dehydrogenase (ubiquinone) activity	13399	2004
M1	query_1	TRUE	0.00901131	17	57	3	0.0526316	0.176471	GO:0016655	GO:MF	oxidoreductase activity, acting on NAD(P)H, quinone or similar compound as acceptor	13399	3652
M1	query_1	TRUE	0.00901131	17	57	3	0.0526316	0.176471	GO:0050136	GO:MF	NADH dehydrogenase (quinone) activity	13399	8570
M1	query_1	TRUE	0.00901131	17	57	3	0.0526316	0.176471	GO:0003955	GO:MF	NAD(P)H dehydrogenase (quinone) activity	13399	635
M1	query_1	TRUE	0.00901131	17	57	3	0.0526316	0.176471	GO:0050136	GO:MF	NADH dehydrogenase (quinone) activity	13399	8570
M1	query_1	TRUE	0.00901131	17	57	3	0.0526316	0.176471	GO:0008137	GO:MF	NADH dehydrogenase (ubiquinone) activity	13399	2004
M1	query_1	TRUE	0.00901131	17	57	3	0.0526316	0.176471	GO:0016655	GO:MF	oxidoreductase activity, acting on NAD(P)H, quinone or similar compound as acceptor	13399	3652
M1	query_1	TRUE	0.0107809	18	57	3	0.0526316	0.166667	GO:0003954	GO:MF	NADH dehydrogenase activity	13399	634
M1	query_1	TRUE	0.0107809	18	57	3	0.0526316	0.166667	GO:0003954	GO:MF	NADH dehydrogenase activity	13399	634
M1	query_1	TRUE	0.0127638	19	57	3	0.0526316	0.157895	GO:0004129	GO:MF	cytochrome-c oxidase activity	13399	788
M1	query_1	TRUE	0.0127638	19	57	3	0.0526316	0.157895	GO:0015002	GO:MF	heme-copper terminal oxidase activity	13399	2866
M1	query_1	TRUE	0.0127638	19	57	3	0.0526316	0.157895	GO:0016675	GO:MF	oxidoreductase activity, acting on a heme group of donors	13399	3670
M1	query_1	TRUE	0.0127638	19	57	3	0.0526316	0.157895	GO:0016676	GO:MF	oxidoreductase activity, acting on a heme group of donors, oxygen as acceptor	13399	3671
M1	query_1	TRUE	0.0127638	19	57	3	0.0526316	0.157895	GO:0004129	GO:MF	cytochrome-c oxidase activity	13399	788
M1	query_1	TRUE	0.0127638	19	57	3	0.0526316	0.157895	GO:0015002	GO:MF	heme-copper terminal oxidase activity	13399	2866
M1	query_1	TRUE	0.0127638	19	57	3	0.0526316	0.157895	GO:0016675	GO:MF	oxidoreductase activity, acting on a heme group of donors	13399	3670
M1	query_1	TRUE	0.0127638	19	57	3	0.0526316	0.157895	GO:0016676	GO:MF	oxidoreductase activity, acting on a heme group of donors, oxygen as acceptor	13399	3671
M1	query_1	TRUE	2.08e-06	131	48	9	0.1875	0.0687023	KEGG:00190	KEGG	Oxidative phosphorylation	8787	19
M1	query_1	TRUE	4.21e-06	245	48	11	0.229167	0.044898	KEGG:05012	KEGG	Parkinson disease	8787	389
M1	query_1	TRUE	8.11e-06	204	48	10	0.208333	0.0490196	KEGG:05415	KEGG	Diabetic cardiomyopathy	8787	467
M1	query_1	TRUE	1.88e-05	169	48	9	0.1875	0.0532544	KEGG:03010	KEGG	Ribosome	8787	205
M1	query_1	TRUE	3.84e-05	241	48	10	0.208333	0.0414938	KEGG:05171	KEGG	Coronavirus disease - COVID-19	8787	429
M1	query_1	TRUE	0.000231912	228	48	9	0.1875	0.0394737	KEGG:04714	KEGG	Thermogenesis	8787	328
M1	query_1	TRUE	0.000232776	366	48	11	0.229167	0.0300546	KEGG:05014	KEGG	Amyotrophic lateral sclerosis	8787	390
M1	query_1	TRUE	0.000280734	300	48	10	0.208333	0.0333333	KEGG:05016	KEGG	Huntington disease	8787	391
M1	query_1	TRUE	0.000814356	266	48	9	0.1875	0.0338346	KEGG:05020	KEGG	Prion disease	8787	393
M1	query_1	TRUE	0.00248959	470	48	11	0.229167	0.0234043	KEGG:05022	KEGG	Pathways of neurodegeneration - multiple diseases	8787	394
M1	query_1	TRUE	0.00760997	87	48	5	0.104167	0.0574713	KEGG:04260	KEGG	Cardiac muscle contraction	8787	275
M1	query_1	TRUE	0.00994158	366	48	9	0.1875	0.0245902	KEGG:05010	KEGG	Alzheimer disease	8787	388
M2	query_1	TRUE	4.99e-12	273	56	17	0.303571	0.0622711	GO:0006412	GO:BP	translation	11240	2415
M2	query_1	TRUE	4.99e-12	273	56	17	0.303571	0.0622711	GO:0006412	GO:BP	translation	11240	2415
M2	query_1	TRUE	6.36e-12	277	56	17	0.303571	0.0613718	GO:0043043	GO:BP	peptide biosynthetic process	11240	12146
M2	query_1	TRUE	6.36e-12	277	56	17	0.303571	0.0613718	GO:0043043	GO:BP	peptide biosynthetic process	11240	12146
M2	query_1	TRUE	9.06e-12	283	56	17	0.303571	0.0600707	GO:0043604	GO:BP	amide biosynthetic process	11240	12478
M2	query_1	TRUE	9.06e-12	283	56	17	0.303571	0.0600707	GO:0043604	GO:BP	amide biosynthetic process	11240	12478
M2	query_1	TRUE	9.28e-11	326	56	17	0.303571	0.0521472	GO:0006518	GO:BP	peptide metabolic process	11240	2505
M2	query_1	TRUE	9.28e-11	326	56	17	0.303571	0.0521472	GO:0006518	GO:BP	peptide metabolic process	11240	2505
M2	query_1	TRUE	5.09e-10	362	56	17	0.303571	0.0469613	GO:0043603	GO:BP	cellular amide metabolic process	11240	12477
M2	query_1	TRUE	5.09e-10	362	56	17	0.303571	0.0469613	GO:0043603	GO:BP	cellular amide metabolic process	11240	12477
M2	query_1	TRUE	4.69e-07	558	56	17	0.303571	0.0304659	GO:1901566	GO:BP	organonitrogen compound biosynthetic process	11240	24840
M2	query_1	TRUE	4.69e-07	558	56	17	0.303571	0.0304659	GO:1901566	GO:BP	organonitrogen compound biosynthetic process	11240	24840
M2	query_1	TRUE	1.36e-06	26	56	6	0.107143	0.230769	GO:0022900	GO:BP	electron transport chain	11240	7642
M2	query_1	TRUE	1.36e-06	26	56	6	0.107143	0.230769	GO:0022900	GO:BP	electron transport chain	11240	7642
M2	query_1	TRUE	1.11e-05	36	56	6	0.107143	0.166667	GO:0045333	GO:BP	cellular respiration	11240	13276
M2	query_1	TRUE	1.11e-05	36	56	6	0.107143	0.166667	GO:0045333	GO:BP	cellular respiration	11240	13276
M2	query_1	TRUE	1.55e-05	19	56	5	0.0892857	0.263158	GO:0022904	GO:BP	respiratory electron transport chain	11240	7643
M2	query_1	TRUE	1.55e-05	19	56	5	0.0892857	0.263158	GO:0022904	GO:BP	respiratory electron transport chain	11240	7643
M2	query_1	TRUE	5.13e-05	46	56	6	0.107143	0.130435	GO:0015980	GO:BP	energy derivation by oxidation of organic compounds	11240	5643
M2	query_1	TRUE	5.13e-05	46	56	6	0.107143	0.130435	GO:0015980	GO:BP	energy derivation by oxidation of organic compounds	11240	5643
M2	query_1	TRUE	0.000166608	91	56	7	0.125	0.0769231	GO:0006091	GO:BP	generation of precursor metabolites and energy	11240	2131
M2	query_1	TRUE	0.000166608	91	56	7	0.125	0.0769231	GO:0006091	GO:BP	generation of precursor metabolites and energy	11240	2131
M2	query_1	TRUE	0.0344264	16	56	3	0.0535714	0.1875	GO:0006119	GO:BP	oxidative phosphorylation	11240	2156
M2	query_1	TRUE	0.0344264	16	56	3	0.0535714	0.1875	GO:0042773	GO:BP	ATP synthesis coupled electron transport	11240	11988
M2	query_1	TRUE	0.0344264	16	56	3	0.0535714	0.1875	GO:0042773	GO:BP	ATP synthesis coupled electron transport	11240	11988
M2	query_1	TRUE	0.0344264	16	56	3	0.0535714	0.1875	GO:0006119	GO:BP	oxidative phosphorylation	11240	2156
M2	query_1	TRUE	3.04e-15	156	47	17	0.361702	0.108974	GO:0005840	GO:CC	ribosome	7218	487
M2	query_1	TRUE	3.04e-15	156	47	17	0.361702	0.108974	GO:0005840	GO:CC	ribosome	7218	487
M2	query_1	TRUE	2.17e-05	808	47	19	0.404255	0.0235149	GO:0043232	GO:CC	intracellular non-membrane-bounded organelle	7218	2143
M2	query_1	TRUE	2.17e-05	808	47	19	0.404255	0.0235149	GO:0043228	GO:CC	non-membrane-bounded organelle	7218	2139
M2	query_1	TRUE	2.17e-05	808	47	19	0.404255	0.0235149	GO:0043232	GO:CC	intracellular non-membrane-bounded organelle	7218	2143
M2	query_1	TRUE	2.17e-05	808	47	19	0.404255	0.0235149	GO:0043228	GO:CC	non-membrane-bounded organelle	7218	2139
M2	query_1	TRUE	1.53e-16	157	65	17	0.261538	0.10828	GO:0003735	GO:MF	structural constituent of ribosome	13399	455
M2	query_1	TRUE	1.53e-16	157	65	17	0.261538	0.10828	GO:0003735	GO:MF	structural constituent of ribosome	13399	455
M2	query_1	TRUE	3.82e-12	337	65	18	0.276923	0.0534125	GO:0005198	GO:MF	structural molecule activity	13399	1704
M2	query_1	TRUE	3.82e-12	337	65	18	0.276923	0.0534125	GO:0005198	GO:MF	structural molecule activity	13399	1704
M2	query_1	TRUE	2.15e-06	57	65	7	0.107692	0.122807	GO:0009055	GO:MF	electron transfer activity	13399	2665
M2	query_1	TRUE	2.15e-06	57	65	7	0.107692	0.122807	GO:0009055	GO:MF	electron transfer activity	13399	2665
M2	query_1	TRUE	0.00715	38	65	4	0.0615385	0.105263	GO:0016651	GO:MF	oxidoreductase activity, acting on NAD(P)H	13399	3649
M2	query_1	TRUE	0.00715	38	65	4	0.0615385	0.105263	GO:0016651	GO:MF	oxidoreductase activity, acting on NAD(P)H	13399	3649
M2	query_1	TRUE	0.0153443	17	65	3	0.0461538	0.176471	GO:0016655	GO:MF	oxidoreductase activity, acting on NAD(P)H, quinone or similar compound as acceptor	13399	3652
M2	query_1	TRUE	0.0153443	17	65	3	0.0461538	0.176471	GO:0008137	GO:MF	NADH dehydrogenase (ubiquinone) activity	13399	2004
M2	query_1	TRUE	0.0153443	17	65	3	0.0461538	0.176471	GO:0050136	GO:MF	NADH dehydrogenase (quinone) activity	13399	8570
M2	query_1	TRUE	0.0153443	17	65	3	0.0461538	0.176471	GO:0003955	GO:MF	NAD(P)H dehydrogenase (quinone) activity	13399	635
M2	query_1	TRUE	0.0153443	17	65	3	0.0461538	0.176471	GO:0003955	GO:MF	NAD(P)H dehydrogenase (quinone) activity	13399	635
M2	query_1	TRUE	0.0153443	17	65	3	0.0461538	0.176471	GO:0050136	GO:MF	NADH dehydrogenase (quinone) activity	13399	8570
M2	query_1	TRUE	0.0153443	17	65	3	0.0461538	0.176471	GO:0008137	GO:MF	NADH dehydrogenase (ubiquinone) activity	13399	2004
M2	query_1	TRUE	0.0153443	17	65	3	0.0461538	0.176471	GO:0016655	GO:MF	oxidoreductase activity, acting on NAD(P)H, quinone or similar compound as acceptor	13399	3652
M2	query_1	TRUE	0.0183494	18	65	3	0.0461538	0.166667	GO:0003954	GO:MF	NADH dehydrogenase activity	13399	634
M2	query_1	TRUE	0.0183494	18	65	3	0.0461538	0.166667	GO:0003954	GO:MF	NADH dehydrogenase activity	13399	634
M2	query_1	TRUE	0.0217145	19	65	3	0.0461538	0.157895	GO:0016676	GO:MF	oxidoreductase activity, acting on a heme group of donors, oxygen as acceptor	13399	3671
M2	query_1	TRUE	0.0217145	19	65	3	0.0461538	0.157895	GO:0015002	GO:MF	heme-copper terminal oxidase activity	13399	2866
M2	query_1	TRUE	0.0217145	19	65	3	0.0461538	0.157895	GO:0016675	GO:MF	oxidoreductase activity, acting on a heme group of donors	13399	3670
M2	query_1	TRUE	0.0217145	19	65	3	0.0461538	0.157895	GO:0004129	GO:MF	cytochrome-c oxidase activity	13399	788
M2	query_1	TRUE	0.0217145	19	65	3	0.0461538	0.157895	GO:0004129	GO:MF	cytochrome-c oxidase activity	13399	788
M2	query_1	TRUE	0.0217145	19	65	3	0.0461538	0.157895	GO:0015002	GO:MF	heme-copper terminal oxidase activity	13399	2866
M2	query_1	TRUE	0.0217145	19	65	3	0.0461538	0.157895	GO:0016675	GO:MF	oxidoreductase activity, acting on a heme group of donors	13399	3670
M2	query_1	TRUE	0.0217145	19	65	3	0.0461538	0.157895	GO:0016676	GO:MF	oxidoreductase activity, acting on a heme group of donors, oxygen as acceptor	13399	3671
M2	query_1	TRUE	5.88e-14	169	61	17	0.278689	0.100592	KEGG:03010	KEGG	Ribosome	8787	205
M2	query_1	TRUE	1.43e-12	241	61	18	0.295082	0.0746888	KEGG:05171	KEGG	Coronavirus disease - COVID-19	8787	429
M2	query_1	TRUE	1.89e-05	131	61	9	0.147541	0.0687023	KEGG:00190	KEGG	Oxidative phosphorylation	8787	19
M2	query_1	TRUE	0.000464516	245	61	10	0.163934	0.0408163	KEGG:05012	KEGG	Parkinson disease	8787	389
M2	query_1	TRUE	0.000761947	204	61	9	0.147541	0.0441176	KEGG:05415	KEGG	Diabetic cardiomyopathy	8787	467
M2	query_1	TRUE	0.00185667	228	61	9	0.147541	0.0394737	KEGG:04714	KEGG	Thermogenesis	8787	328
M2	query_1	TRUE	0.00271149	300	61	10	0.163934	0.0333333	KEGG:05016	KEGG	Huntington disease	8787	391
M2	query_1	TRUE	0.00274755	366	61	11	0.180328	0.0300546	KEGG:05014	KEGG	Amyotrophic lateral sclerosis	8787	390
M2	query_1	TRUE	0.0061969	266	61	9	0.147541	0.0338346	KEGG:05020	KEGG	Prion disease	8787	393
M2	query_1	TRUE	0.0248126	87	61	5	0.0819672	0.0574713	KEGG:04260	KEGG	Cardiac muscle contraction	8787	275
M2	query_1	TRUE	0.0418794	55	61	4	0.0655738	0.0727273	KEGG:05332	KEGG	Graft-versus-host disease	8787	462
M2	query_1	TRUE	0.0418794	55	61	4	0.0655738	0.0727273	KEGG:05330	KEGG	Allograft rejection	8787	461
M3	query_1	TRUE	2.92119e-39	273	87	40	0.45977	0.14652	GO:0006412	GO:BP	translation	11240	2415
M3	query_1	TRUE	2.92119e-39	273	87	40	0.45977	0.14652	GO:0006412	GO:BP	translation	11240	2415
M3	query_1	TRUE	5.38042e-39	277	87	40	0.45977	0.144404	GO:0043043	GO:BP	peptide biosynthetic process	11240	12146
M3	query_1	TRUE	5.38042e-39	277	87	40	0.45977	0.144404	GO:0043043	GO:BP	peptide biosynthetic process	11240	12146
M3	query_1	TRUE	1.32077e-38	283	87	40	0.45977	0.141343	GO:0043604	GO:BP	amide biosynthetic process	11240	12478
M3	query_1	TRUE	1.32077e-38	283	87	40	0.45977	0.141343	GO:0043604	GO:BP	amide biosynthetic process	11240	12478
M3	query_1	TRUE	4.70781e-36	326	87	40	0.45977	0.122699	GO:0006518	GO:BP	peptide metabolic process	11240	2505
M3	query_1	TRUE	4.70781e-36	326	87	40	0.45977	0.122699	GO:0006518	GO:BP	peptide metabolic process	11240	2505
M3	query_1	TRUE	1.17594e-35	362	87	41	0.471264	0.11326	GO:0043603	GO:BP	cellular amide metabolic process	11240	12477
M3	query_1	TRUE	1.17594e-35	362	87	41	0.471264	0.11326	GO:0043603	GO:BP	cellular amide metabolic process	11240	12477
M3	query_1	TRUE	1.65445e-30	558	87	43	0.494253	0.0770609	GO:1901566	GO:BP	organonitrogen compound biosynthetic process	11240	24840
M3	query_1	TRUE	1.65445e-30	558	87	43	0.494253	0.0770609	GO:1901566	GO:BP	organonitrogen compound biosynthetic process	11240	24840
M3	query_1	TRUE	9.71753e-14	1460	87	43	0.494253	0.0294521	GO:0044267	GO:BP	cellular protein metabolic process	11240	12750
M3	query_1	TRUE	9.71753e-14	1460	87	43	0.494253	0.0294521	GO:0044267	GO:BP	cellular protein metabolic process	11240	12750
M3	query_1	TRUE	2.24698e-12	1919	87	47	0.54023	0.0244919	GO:0044271	GO:BP	cellular nitrogen compound biosynthetic process	11240	12753
M3	query_1	TRUE	2.24698e-12	1919	87	47	0.54023	0.0244919	GO:0044271	GO:BP	cellular nitrogen compound biosynthetic process	11240	12753
M3	query_1	TRUE	1.28845e-11	1919	87	46	0.528736	0.0239708	GO:0034645	GO:BP	cellular macromolecule biosynthetic process	11240	10036
M3	query_1	TRUE	1.28845e-11	1919	87	46	0.528736	0.0239708	GO:0034645	GO:BP	cellular macromolecule biosynthetic process	11240	10036
M3	query_1	TRUE	1.45223e-11	1925	87	46	0.528736	0.0238961	GO:0009059	GO:BP	macromolecule biosynthetic process	11240	3676
M3	query_1	TRUE	1.45223e-11	1925	87	46	0.528736	0.0238961	GO:0009059	GO:BP	macromolecule biosynthetic process	11240	3676
M3	query_1	TRUE	1.91669e-11	2116	87	48	0.551724	0.0226843	GO:0010467	GO:BP	gene expression	11240	4662
M3	query_1	TRUE	1.91669e-11	2116	87	48	0.551724	0.0226843	GO:0010467	GO:BP	gene expression	11240	4662
M3	query_1	TRUE	1.99347e-11	1941	87	46	0.528736	0.0236991	GO:0019538	GO:BP	protein metabolic process	11240	6795
M3	query_1	TRUE	1.99347e-11	1941	87	46	0.528736	0.0236991	GO:0019538	GO:BP	protein metabolic process	11240	6795
M3	query_1	TRUE	2.78736e-11	2321	87	50	0.574713	0.0215424	GO:1901564	GO:BP	organonitrogen compound metabolic process	11240	24838
M3	query_1	TRUE	2.78736e-11	2321	87	50	0.574713	0.0215424	GO:1901564	GO:BP	organonitrogen compound metabolic process	11240	24838
M3	query_1	TRUE	5.25835e-11	2263	87	49	0.563218	0.0216527	GO:1901576	GO:BP	organic substance biosynthetic process	11240	24849
M3	query_1	TRUE	5.25835e-11	2263	87	49	0.563218	0.0216527	GO:1901576	GO:BP	organic substance biosynthetic process	11240	24849
M3	query_1	TRUE	1.09936e-10	2305	87	49	0.563218	0.0212581	GO:0009058	GO:BP	biosynthetic process	11240	3675
M3	query_1	TRUE	1.09936e-10	2305	87	49	0.563218	0.0212581	GO:0009058	GO:BP	biosynthetic process	11240	3675
M3	query_1	TRUE	1.16593e-10	2215	87	48	0.551724	0.0216704	GO:0044249	GO:BP	cellular biosynthetic process	11240	12739
M3	query_1	TRUE	1.16593e-10	2215	87	48	0.551724	0.0216704	GO:0044249	GO:BP	cellular biosynthetic process	11240	12739
M3	query_1	TRUE	1.50813e-10	2615	87	52	0.597701	0.0198853	GO:0034641	GO:BP	cellular nitrogen compound metabolic process	11240	10032
M3	query_1	TRUE	1.50813e-10	2615	87	52	0.597701	0.0198853	GO:0034641	GO:BP	cellular nitrogen compound metabolic process	11240	10032
M3	query_1	TRUE	2.61643e-05	3204	87	49	0.563218	0.0152934	GO:0044260	GO:BP	cellular macromolecule metabolic process	11240	12746
M3	query_1	TRUE	2.61643e-05	3204	87	49	0.563218	0.0152934	GO:0044260	GO:BP	cellular macromolecule metabolic process	11240	12746
M3	query_1	TRUE	4.80603e-05	4325	87	58	0.666667	0.0134104	GO:0006807	GO:BP	nitrogen compound metabolic process	11240	2776
M3	query_1	TRUE	4.80603e-05	4325	87	58	0.666667	0.0134104	GO:0006807	GO:BP	nitrogen compound metabolic process	11240	2776
M3	query_1	TRUE	8.19282e-05	4257	87	57	0.655172	0.0133897	GO:0044237	GO:BP	cellular metabolic process	11240	12731
M3	query_1	TRUE	8.19282e-05	4257	87	57	0.655172	0.0133897	GO:0044237	GO:BP	cellular metabolic process	11240	12731
M3	query_1	TRUE	9.54561e-05	4654	87	60	0.689655	0.0128921	GO:0044238	GO:BP	primary metabolic process	11240	12732
M3	query_1	TRUE	9.54561e-05	4654	87	60	0.689655	0.0128921	GO:0044238	GO:BP	primary metabolic process	11240	12732
M3	query_1	TRUE	0.000217751	3995	87	54	0.62069	0.0135169	GO:0043170	GO:BP	macromolecule metabolic process	11240	12229
M3	query_1	TRUE	0.000217751	3995	87	54	0.62069	0.0135169	GO:0043170	GO:BP	macromolecule metabolic process	11240	12229
M3	query_1	TRUE	0.000751019	4893	87	60	0.689655	0.0122624	GO:0071704	GO:BP	organic substance metabolic process	11240	19757
M3	query_1	TRUE	0.000751019	4893	87	60	0.689655	0.0122624	GO:0071704	GO:BP	organic substance metabolic process	11240	19757
M3	query_1	TRUE	0.00115381	5078	87	61	0.701149	0.0120126	GO:0008152	GO:BP	metabolic process	11240	3545
M3	query_1	TRUE	0.00115381	5078	87	61	0.701149	0.0120126	GO:0008152	GO:BP	metabolic process	11240	3545
M3	query_1	TRUE	1.17019e-42	156	64	36	0.5625	0.230769	GO:0005840	GO:CC	ribosome	7218	487
M3	query_1	TRUE	1.17019e-42	156	64	36	0.5625	0.230769	GO:0005840	GO:CC	ribosome	7218	487
M3	query_1	TRUE	1.58067e-16	808	64	36	0.5625	0.0445545	GO:0043228	GO:CC	non-membrane-bounded organelle	7218	2139
M3	query_1	TRUE	1.58067e-16	808	64	36	0.5625	0.0445545	GO:0043232	GO:CC	intracellular non-membrane-bounded organelle	7218	2143
M3	query_1	TRUE	1.58067e-16	808	64	36	0.5625	0.0445545	GO:0043232	GO:CC	intracellular non-membrane-bounded organelle	7218	2143
M3	query_1	TRUE	1.58067e-16	808	64	36	0.5625	0.0445545	GO:0043228	GO:CC	non-membrane-bounded organelle	7218	2139
M3	query_1	TRUE	6.17346e-15	35	64	12	0.1875	0.342857	GO:0044391	GO:CC	ribosomal subunit	7218	2344
M3	query_1	TRUE	6.17346e-15	35	64	12	0.1875	0.342857	GO:0044391	GO:CC	ribosomal subunit	7218	2344
M3	query_1	TRUE	5.66127e-09	101	64	12	0.1875	0.118812	GO:1990904	GO:CC	ribonucleoprotein complex	7218	4446
M3	query_1	TRUE	5.66127e-09	101	64	12	0.1875	0.118812	GO:1990904	GO:CC	ribonucleoprotein complex	7218	4446
M3	query_1	TRUE	2.36841e-08	20	64	7	0.109375	0.35	GO:0015934	GO:CC	large ribosomal subunit	7218	847
M3	query_1	TRUE	2.36841e-08	20	64	7	0.109375	0.35	GO:0015934	GO:CC	large ribosomal subunit	7218	847
M3	query_1	TRUE	1.58488e-07	2010	64	41	0.640625	0.020398	GO:0043229	GO:CC	intracellular organelle	7218	2140
M3	query_1	TRUE	1.58488e-07	2010	64	41	0.640625	0.020398	GO:0043229	GO:CC	intracellular organelle	7218	2140
M3	query_1	TRUE	3.40295e-07	2460	64	45	0.703125	0.0182927	GO:0005622	GO:CC	intracellular anatomical structure	7218	291
M3	query_1	TRUE	3.40295e-07	2460	64	45	0.703125	0.0182927	GO:0005622	GO:CC	intracellular anatomical structure	7218	291
M3	query_1	TRUE	6.92226e-07	2103	64	41	0.640625	0.019496	GO:0043226	GO:CC	organelle	7218	2137
M3	query_1	TRUE	6.92226e-07	2103	64	41	0.640625	0.019496	GO:0043226	GO:CC	organelle	7218	2137
M3	query_1	TRUE	1.42556e-05	15	64	5	0.078125	0.333333	GO:0015935	GO:CC	small ribosomal subunit	7218	848
M3	query_1	TRUE	1.42556e-05	15	64	5	0.078125	0.333333	GO:0015935	GO:CC	small ribosomal subunit	7218	848
M3	query_1	TRUE	0.0499025	4	64	2	0.03125	0.5	GO:0022625	GO:CC	cytosolic large ribosomal subunit	7218	1023
M3	query_1	TRUE	0.0499025	4	64	2	0.03125	0.5	GO:0022626	GO:CC	cytosolic ribosome	7218	1024
M3	query_1	TRUE	0.0499025	4	64	2	0.03125	0.5	GO:0022625	GO:CC	cytosolic large ribosomal subunit	7218	1023
M3	query_1	TRUE	0.0499025	4	64	2	0.03125	0.5	GO:0022626	GO:CC	cytosolic ribosome	7218	1024
M3	query_1	TRUE	1.20892e-45	157	86	36	0.418605	0.229299	GO:0003735	GO:MF	structural constituent of ribosome	13399	455
M3	query_1	TRUE	1.20892e-45	157	86	36	0.418605	0.229299	GO:0003735	GO:MF	structural constituent of ribosome	13399	455
M3	query_1	TRUE	6.08948e-33	337	86	36	0.418605	0.106825	GO:0005198	GO:MF	structural molecule activity	13399	1704
M3	query_1	TRUE	6.08948e-33	337	86	36	0.418605	0.106825	GO:0005198	GO:MF	structural molecule activity	13399	1704
M3	query_1	TRUE	2.0316e-08	412	86	18	0.209302	0.0436893	GO:0003723	GO:MF	RNA binding	13399	444
M3	query_1	TRUE	2.0316e-08	412	86	18	0.209302	0.0436893	GO:0003723	GO:MF	RNA binding	13399	444
M3	query_1	TRUE	0.00882337	11	86	3	0.0348837	0.272727	GO:0019843	GO:MF	rRNA binding	13399	4610
M3	query_1	TRUE	0.00882337	11	86	3	0.0348837	0.272727	GO:0019843	GO:MF	rRNA binding	13399	4610
M3	query_1	TRUE	1.81157e-42	169	97	40	0.412371	0.236686	KEGG:03010	KEGG	Ribosome	8787	205
M3	query_1	TRUE	2.68807e-37	241	97	41	0.42268	0.170124	KEGG:05171	KEGG	Coronavirus disease - COVID-19	8787	429
M4	query_1	TRUE	8.53e-26	273	131	36	0.274809	0.131868	GO:0006412	GO:BP	translation	11240	2415
M4	query_1	TRUE	8.53e-26	273	131	36	0.274809	0.131868	GO:0006412	GO:BP	translation	11240	2415
M4	query_1	TRUE	1.44e-25	277	131	36	0.274809	0.129964	GO:0043043	GO:BP	peptide biosynthetic process	11240	12146
M4	query_1	TRUE	1.44e-25	277	131	36	0.274809	0.129964	GO:0043043	GO:BP	peptide biosynthetic process	11240	12146
M4	query_1	TRUE	3.13e-25	283	131	36	0.274809	0.127208	GO:0043604	GO:BP	amide biosynthetic process	11240	12478
M4	query_1	TRUE	3.13e-25	283	131	36	0.274809	0.127208	GO:0043604	GO:BP	amide biosynthetic process	11240	12478
M4	query_1	TRUE	4.87e-23	326	131	36	0.274809	0.110429	GO:0006518	GO:BP	peptide metabolic process	11240	2505
M4	query_1	TRUE	4.87e-23	326	131	36	0.274809	0.110429	GO:0006518	GO:BP	peptide metabolic process	11240	2505
M4	query_1	TRUE	1.91e-21	362	131	36	0.274809	0.0994475	GO:0043603	GO:BP	cellular amide metabolic process	11240	12477
M4	query_1	TRUE	1.91e-21	362	131	36	0.274809	0.0994475	GO:0043603	GO:BP	cellular amide metabolic process	11240	12477
M4	query_1	TRUE	7.9e-19	558	131	40	0.305344	0.0716846	GO:1901566	GO:BP	organonitrogen compound biosynthetic process	11240	24840
M4	query_1	TRUE	7.9e-19	558	131	40	0.305344	0.0716846	GO:1901566	GO:BP	organonitrogen compound biosynthetic process	11240	24840
M4	query_1	TRUE	1.43e-07	26	131	8	0.0610687	0.307692	GO:0022900	GO:BP	electron transport chain	11240	7642
M4	query_1	TRUE	1.43e-07	26	131	8	0.0610687	0.307692	GO:0022900	GO:BP	electron transport chain	11240	7642
M4	query_1	TRUE	4.42e-07	19	131	7	0.0534351	0.368421	GO:0022904	GO:BP	respiratory electron transport chain	11240	7643
M4	query_1	TRUE	4.42e-07	19	131	7	0.0534351	0.368421	GO:0022904	GO:BP	respiratory electron transport chain	11240	7643
M4	query_1	TRUE	2.51e-06	36	131	8	0.0610687	0.222222	GO:0045333	GO:BP	cellular respiration	11240	13276
M4	query_1	TRUE	2.51e-06	36	131	8	0.0610687	0.222222	GO:0045333	GO:BP	cellular respiration	11240	13276
M4	query_1	TRUE	1.96e-05	46	131	8	0.0610687	0.173913	GO:0015980	GO:BP	energy derivation by oxidation of organic compounds	11240	5643
M4	query_1	TRUE	1.96e-05	46	131	8	0.0610687	0.173913	GO:0015980	GO:BP	energy derivation by oxidation of organic compounds	11240	5643
M4	query_1	TRUE	2.52e-05	66	131	9	0.0687023	0.136364	GO:0046034	GO:BP	ATP metabolic process	11240	13787
M4	query_1	TRUE	2.52e-05	66	131	9	0.0687023	0.136364	GO:0046034	GO:BP	ATP metabolic process	11240	13787
M4	query_1	TRUE	3.75e-05	91	131	10	0.0763359	0.10989	GO:0006091	GO:BP	generation of precursor metabolites and energy	11240	2131
M4	query_1	TRUE	3.75e-05	91	131	10	0.0763359	0.10989	GO:0006091	GO:BP	generation of precursor metabolites and energy	11240	2131
M4	query_1	TRUE	0.000311488	16	131	5	0.0381679	0.3125	GO:0006119	GO:BP	oxidative phosphorylation	11240	2156
M4	query_1	TRUE	0.000311488	16	131	5	0.0381679	0.3125	GO:0042773	GO:BP	ATP synthesis coupled electron transport	11240	11988
M4	query_1	TRUE	0.000311488	16	131	5	0.0381679	0.3125	GO:0042773	GO:BP	ATP synthesis coupled electron transport	11240	11988
M4	query_1	TRUE	0.000311488	16	131	5	0.0381679	0.3125	GO:0006119	GO:BP	oxidative phosphorylation	11240	2156
M4	query_1	TRUE	0.000357275	1460	131	38	0.290076	0.0260274	GO:0044267	GO:BP	cellular protein metabolic process	11240	12750
M4	query_1	TRUE	0.000357275	1460	131	38	0.290076	0.0260274	GO:0044267	GO:BP	cellular protein metabolic process	11240	12750
M4	query_1	TRUE	0.00106496	20	131	5	0.0381679	0.25	GO:0019882	GO:BP	antigen processing and presentation	11240	7021
M4	query_1	TRUE	0.00106496	20	131	5	0.0381679	0.25	GO:0019882	GO:BP	antigen processing and presentation	11240	7021
M4	query_1	TRUE	0.0011938	1919	131	44	0.335878	0.0229286	GO:0044271	GO:BP	cellular nitrogen compound biosynthetic process	11240	12753
M4	query_1	TRUE	0.0011938	1919	131	44	0.335878	0.0229286	GO:0044271	GO:BP	cellular nitrogen compound biosynthetic process	11240	12753
M4	query_1	TRUE	0.00130688	272	131	14	0.10687	0.0514706	GO:0006955	GO:BP	immune response	11240	2901
M4	query_1	TRUE	0.00130688	272	131	14	0.10687	0.0514706	GO:0006955	GO:BP	immune response	11240	2901
M4	query_1	TRUE	0.00272328	331	131	15	0.114504	0.0453172	GO:0002376	GO:BP	immune system process	11240	1038
M4	query_1	TRUE	0.00272328	331	131	15	0.114504	0.0453172	GO:0002376	GO:BP	immune system process	11240	1038
M4	query_1	TRUE	0.00740824	2263	131	47	0.358779	0.0207689	GO:1901576	GO:BP	organic substance biosynthetic process	11240	24849
M4	query_1	TRUE	0.00740824	2263	131	47	0.358779	0.0207689	GO:1901576	GO:BP	organic substance biosynthetic process	11240	24849
M4	query_1	TRUE	0.0121472	2305	131	47	0.358779	0.0203905	GO:0009058	GO:BP	biosynthetic process	11240	3675
M4	query_1	TRUE	0.0121472	2305	131	47	0.358779	0.0203905	GO:0009058	GO:BP	biosynthetic process	11240	3675
M4	query_1	TRUE	0.0145979	2321	131	47	0.358779	0.0202499	GO:1901564	GO:BP	organonitrogen compound metabolic process	11240	24838
M4	query_1	TRUE	0.0145979	2321	131	47	0.358779	0.0202499	GO:1901564	GO:BP	organonitrogen compound metabolic process	11240	24838
M4	query_1	TRUE	0.0171537	1919	131	41	0.312977	0.0213653	GO:0034645	GO:BP	cellular macromolecule biosynthetic process	11240	10036
M4	query_1	TRUE	0.0171537	1919	131	41	0.312977	0.0213653	GO:0034645	GO:BP	cellular macromolecule biosynthetic process	11240	10036
M4	query_1	TRUE	0.0184685	1925	131	41	0.312977	0.0212987	GO:0009059	GO:BP	macromolecule biosynthetic process	11240	3676
M4	query_1	TRUE	0.0184685	1925	131	41	0.312977	0.0212987	GO:0009059	GO:BP	macromolecule biosynthetic process	11240	3676
M4	query_1	TRUE	0.0217082	2215	131	45	0.343511	0.020316	GO:0044249	GO:BP	cellular biosynthetic process	11240	12739
M4	query_1	TRUE	0.0217082	2215	131	45	0.343511	0.020316	GO:0044249	GO:BP	cellular biosynthetic process	11240	12739
M4	query_1	TRUE	0.0224412	1941	131	41	0.312977	0.0211231	GO:0019538	GO:BP	protein metabolic process	11240	6795
M4	query_1	TRUE	0.0224412	1941	131	41	0.312977	0.0211231	GO:0019538	GO:BP	protein metabolic process	11240	6795
M4	query_1	TRUE	9.16e-33	156	105	36	0.342857	0.230769	GO:0005840	GO:CC	ribosome	7218	487
M4	query_1	TRUE	9.16e-33	156	105	36	0.342857	0.230769	GO:0005840	GO:CC	ribosome	7218	487
M4	query_1	TRUE	1.78e-12	808	105	42	0.4	0.0519802	GO:0043232	GO:CC	intracellular non-membrane-bounded organelle	7218	2143
M4	query_1	TRUE	1.78e-12	808	105	42	0.4	0.0519802	GO:0043228	GO:CC	non-membrane-bounded organelle	7218	2139
M4	query_1	TRUE	1.78e-12	808	105	42	0.4	0.0519802	GO:0043232	GO:CC	intracellular non-membrane-bounded organelle	7218	2143
M4	query_1	TRUE	1.78e-12	808	105	42	0.4	0.0519802	GO:0043228	GO:CC	non-membrane-bounded organelle	7218	2139
M4	query_1	TRUE	2.55e-05	2010	105	54	0.514286	0.0268657	GO:0043229	GO:CC	intracellular organelle	7218	2140
M4	query_1	TRUE	2.55e-05	2010	105	54	0.514286	0.0268657	GO:0043229	GO:CC	intracellular organelle	7218	2140
M4	query_1	TRUE	5.97e-05	35	105	7	0.0666667	0.2	GO:0044391	GO:CC	ribosomal subunit	7218	2344
M4	query_1	TRUE	5.97e-05	35	105	7	0.0666667	0.2	GO:0044391	GO:CC	ribosomal subunit	7218	2344
M4	query_1	TRUE	0.000101804	2460	105	60	0.571429	0.0243902	GO:0005622	GO:CC	intracellular anatomical structure	7218	291
M4	query_1	TRUE	0.000101804	2460	105	60	0.571429	0.0243902	GO:0005622	GO:CC	intracellular anatomical structure	7218	291
M4	query_1	TRUE	0.00012441	2103	105	54	0.514286	0.0256776	GO:0043226	GO:CC	organelle	7218	2137
M4	query_1	TRUE	0.00012441	2103	105	54	0.514286	0.0256776	GO:0043226	GO:CC	organelle	7218	2137
M4	query_1	TRUE	0.000554878	9	105	4	0.0380952	0.444444	GO:0070069	GO:CC	cytochrome complex	7218	2763
M4	query_1	TRUE	0.000554878	9	105	4	0.0380952	0.444444	GO:0070069	GO:CC	cytochrome complex	7218	2763
M4	query_1	TRUE	0.000849715	20	105	5	0.047619	0.25	GO:0015934	GO:CC	large ribosomal subunit	7218	847
M4	query_1	TRUE	0.000849715	20	105	5	0.047619	0.25	GO:0015934	GO:CC	large ribosomal subunit	7218	847
M4	query_1	TRUE	0.00178121	23	105	5	0.047619	0.217391	GO:0070469	GO:CC	respirasome	7218	2840
M4	query_1	TRUE	0.00178121	23	105	5	0.047619	0.217391	GO:0070469	GO:CC	respirasome	7218	2840
M4	query_1	TRUE	0.0121806	18	105	4	0.0380952	0.222222	GO:0098803	GO:CC	respiratory chain complex	7218	3648
M4	query_1	TRUE	0.0121806	18	105	4	0.0380952	0.222222	GO:0098803	GO:CC	respiratory chain complex	7218	3648
M4	query_1	TRUE	0.0499381	11	105	3	0.0285714	0.272727	GO:0042611	GO:CC	MHC protein complex	7218	2065
M4	query_1	TRUE	0.0499381	11	105	3	0.0285714	0.272727	GO:0042611	GO:CC	MHC protein complex	7218	2065
M4	query_1	TRUE	4.6e-35	157	152	36	0.236842	0.229299	GO:0003735	GO:MF	structural constituent of ribosome	13399	455
M4	query_1	TRUE	4.6e-35	157	152	36	0.236842	0.229299	GO:0003735	GO:MF	structural constituent of ribosome	13399	455
M4	query_1	TRUE	4.87e-25	337	152	38	0.25	0.11276	GO:0005198	GO:MF	structural molecule activity	13399	1704
M4	query_1	TRUE	4.87e-25	337	152	38	0.25	0.11276	GO:0005198	GO:MF	structural molecule activity	13399	1704
M4	query_1	TRUE	1.5e-11	57	152	13	0.0855263	0.22807	GO:0009055	GO:MF	electron transfer activity	13399	2665
M4	query_1	TRUE	1.5e-11	57	152	13	0.0855263	0.22807	GO:0009055	GO:MF	electron transfer activity	13399	2665
M4	query_1	TRUE	2.9e-07	19	152	7	0.0460526	0.368421	GO:0016676	GO:MF	oxidoreductase activity, acting on a heme group of donors, oxygen as acceptor	13399	3671
M4	query_1	TRUE	2.9e-07	19	152	7	0.0460526	0.368421	GO:0004129	GO:MF	cytochrome-c oxidase activity	13399	788
M4	query_1	TRUE	2.9e-07	19	152	7	0.0460526	0.368421	GO:0016675	GO:MF	oxidoreductase activity, acting on a heme group of donors	13399	3670
M4	query_1	TRUE	2.9e-07	19	152	7	0.0460526	0.368421	GO:0015002	GO:MF	heme-copper terminal oxidase activity	13399	2866
M4	query_1	TRUE	2.9e-07	19	152	7	0.0460526	0.368421	GO:0004129	GO:MF	cytochrome-c oxidase activity	13399	788
M4	query_1	TRUE	2.9e-07	19	152	7	0.0460526	0.368421	GO:0015002	GO:MF	heme-copper terminal oxidase activity	13399	2866
M4	query_1	TRUE	2.9e-07	19	152	7	0.0460526	0.368421	GO:0016675	GO:MF	oxidoreductase activity, acting on a heme group of donors	13399	3670
M4	query_1	TRUE	2.9e-07	19	152	7	0.0460526	0.368421	GO:0016676	GO:MF	oxidoreductase activity, acting on a heme group of donors, oxygen as acceptor	13399	3671
M4	query_1	TRUE	1.54e-06	69	152	10	0.0657895	0.144928	GO:0015078	GO:MF	proton transmembrane transporter activity	13399	2922
M4	query_1	TRUE	1.54e-06	69	152	10	0.0657895	0.144928	GO:0015078	GO:MF	proton transmembrane transporter activity	13399	2922
M4	query_1	TRUE	0.00431817	5	152	3	0.0197368	0.6	GO:0008121	GO:MF	ubiquinol-cytochrome-c reductase activity	13399	1991
M4	query_1	TRUE	0.00431817	5	152	3	0.0197368	0.6	GO:0008121	GO:MF	ubiquinol-cytochrome-c reductase activity	13399	1991
M4	query_1	TRUE	0.0200223	38	152	5	0.0328947	0.131579	GO:0016651	GO:MF	oxidoreductase activity, acting on NAD(P)H	13399	3649
M4	query_1	TRUE	0.0200223	38	152	5	0.0328947	0.131579	GO:0016651	GO:MF	oxidoreductase activity, acting on NAD(P)H	13399	3649
M4	query_1	TRUE	0.0496967	10	152	3	0.0197368	0.3	GO:0045028	GO:MF	G protein-coupled purinergic nucleotide receptor activity	13399	7156
M4	query_1	TRUE	0.0496967	10	152	3	0.0197368	0.3	GO:0045028	GO:MF	G protein-coupled purinergic nucleotide receptor activity	13399	7156
M4	query_1	TRUE	3.86736e-31	169	148	38	0.256757	0.224852	KEGG:03010	KEGG	Ribosome	8787	205
M4	query_1	TRUE	7.78603e-30	241	148	42	0.283784	0.174274	KEGG:05171	KEGG	Coronavirus disease - COVID-19	8787	429
M4	query_1	TRUE	3.80567e-11	131	148	19	0.128378	0.145038	KEGG:00190	KEGG	Oxidative phosphorylation	8787	19
M4	query_1	TRUE	4.37153e-08	266	148	22	0.148649	0.0827068	KEGG:05020	KEGG	Prion disease	8787	393
M4	query_1	TRUE	1.01034e-07	204	148	19	0.128378	0.0931373	KEGG:05415	KEGG	Diabetic cardiomyopathy	8787	467
M4	query_1	TRUE	3.62676e-07	245	148	20	0.135135	0.0816327	KEGG:05012	KEGG	Parkinson disease	8787	389
M4	query_1	TRUE	6.5199e-07	228	148	19	0.128378	0.0833333	KEGG:04714	KEGG	Thermogenesis	8787	328
M4	query_1	TRUE	1.71685e-06	87	148	12	0.0810811	0.137931	KEGG:04260	KEGG	Cardiac muscle contraction	8787	275
M4	query_1	TRUE	5.17093e-05	300	148	19	0.128378	0.0633333	KEGG:05016	KEGG	Huntington disease	8787	391
M4	query_1	TRUE	6.44596e-05	366	148	21	0.141892	0.057377	KEGG:05010	KEGG	Alzheimer disease	8787	388
M4	query_1	TRUE	6.44596e-05	366	148	21	0.141892	0.057377	KEGG:05014	KEGG	Amyotrophic lateral sclerosis	8787	390
M4	query_1	TRUE	0.00010412	149	148	13	0.0878378	0.0872483	KEGG:04932	KEGG	Non-alcoholic fatty liver disease	8787	367
M4	query_1	TRUE	0.000756177	82	148	9	0.0608108	0.109756	KEGG:04612	KEGG	Antigen processing and presentation	8787	301
M4	query_1	TRUE	0.00969125	470	148	20	0.135135	0.0425532	KEGG:05022	KEGG	Pathways of neurodegeneration - multiple diseases	8787	394
M4	query_1	TRUE	0.0260283	55	148	6	0.0405405	0.109091	KEGG:05332	KEGG	Graft-versus-host disease	8787	462
M4	query_1	TRUE	0.0260283	55	148	6	0.0405405	0.109091	KEGG:05330	KEGG	Allograft rejection	8787	461
M5	query_1	TRUE	1.85e-10	273	58	16	0.275862	0.0586081	GO:0006412	GO:BP	translation	11240	2415
M5	query_1	TRUE	1.85e-10	273	58	16	0.275862	0.0586081	GO:0006412	GO:BP	translation	11240	2415
M5	query_1	TRUE	2.32e-10	277	58	16	0.275862	0.0577617	GO:0043043	GO:BP	peptide biosynthetic process	11240	12146
M5	query_1	TRUE	2.32e-10	277	58	16	0.275862	0.0577617	GO:0043043	GO:BP	peptide biosynthetic process	11240	12146
M5	query_1	TRUE	3.22e-10	283	58	16	0.275862	0.0565371	GO:0043604	GO:BP	amide biosynthetic process	11240	12478
M5	query_1	TRUE	3.22e-10	283	58	16	0.275862	0.0565371	GO:0043604	GO:BP	amide biosynthetic process	11240	12478
M5	query_1	TRUE	2.81e-09	326	58	16	0.275862	0.0490798	GO:0006518	GO:BP	peptide metabolic process	11240	2505
M5	query_1	TRUE	2.81e-09	326	58	16	0.275862	0.0490798	GO:0006518	GO:BP	peptide metabolic process	11240	2505
M5	query_1	TRUE	1.37e-08	362	58	16	0.275862	0.0441989	GO:0043603	GO:BP	cellular amide metabolic process	11240	12477
M5	query_1	TRUE	1.37e-08	362	58	16	0.275862	0.0441989	GO:0043603	GO:BP	cellular amide metabolic process	11240	12477
M5	query_1	TRUE	9.56e-07	558	58	17	0.293103	0.0304659	GO:1901566	GO:BP	organonitrogen compound biosynthetic process	11240	24840
M5	query_1	TRUE	9.56e-07	558	58	17	0.293103	0.0304659	GO:1901566	GO:BP	organonitrogen compound biosynthetic process	11240	24840
M5	query_1	TRUE	0.000113277	26	58	5	0.0862069	0.192308	GO:0022900	GO:BP	electron transport chain	11240	7642
M5	query_1	TRUE	0.000113277	26	58	5	0.0862069	0.192308	GO:0022900	GO:BP	electron transport chain	11240	7642
M5	query_1	TRUE	0.000236588	91	58	7	0.12069	0.0769231	GO:0006091	GO:BP	generation of precursor metabolites and energy	11240	2131
M5	query_1	TRUE	0.000236588	91	58	7	0.12069	0.0769231	GO:0006091	GO:BP	generation of precursor metabolites and energy	11240	2131
M5	query_1	TRUE	0.000624152	36	58	5	0.0862069	0.138889	GO:0045333	GO:BP	cellular respiration	11240	13276
M5	query_1	TRUE	0.000624152	36	58	5	0.0862069	0.138889	GO:0045333	GO:BP	cellular respiration	11240	13276
M5	query_1	TRUE	0.0014239	19	58	4	0.0689655	0.210526	GO:0022904	GO:BP	respiratory electron transport chain	11240	7643
M5	query_1	TRUE	0.0014239	19	58	4	0.0689655	0.210526	GO:0022904	GO:BP	respiratory electron transport chain	11240	7643
M5	query_1	TRUE	0.0021819	46	58	5	0.0862069	0.108696	GO:0015980	GO:BP	energy derivation by oxidation of organic compounds	11240	5643
M5	query_1	TRUE	0.0021819	46	58	5	0.0862069	0.108696	GO:0015980	GO:BP	energy derivation by oxidation of organic compounds	11240	5643
M5	query_1	TRUE	0.0485504	1460	58	19	0.327586	0.0130137	GO:0044267	GO:BP	cellular protein metabolic process	11240	12750
M5	query_1	TRUE	0.0485504	1460	58	19	0.327586	0.0130137	GO:0044267	GO:BP	cellular protein metabolic process	11240	12750
M5	query_1	TRUE	7.08e-15	156	41	16	0.390244	0.102564	GO:0005840	GO:CC	ribosome	7218	487
M5	query_1	TRUE	7.08e-15	156	41	16	0.390244	0.102564	GO:0005840	GO:CC	ribosome	7218	487
M5	query_1	TRUE	6.77e-05	808	41	17	0.414634	0.0210396	GO:0043232	GO:CC	intracellular non-membrane-bounded organelle	7218	2143
M5	query_1	TRUE	6.77e-05	808	41	17	0.414634	0.0210396	GO:0043228	GO:CC	non-membrane-bounded organelle	7218	2139
M5	query_1	TRUE	6.77e-05	808	41	17	0.414634	0.0210396	GO:0043232	GO:CC	intracellular non-membrane-bounded organelle	7218	2143
M5	query_1	TRUE	6.77e-05	808	41	17	0.414634	0.0210396	GO:0043228	GO:CC	non-membrane-bounded organelle	7218	2139
M5	query_1	TRUE	4.99e-15	157	65	16	0.246154	0.101911	GO:0003735	GO:MF	structural constituent of ribosome	13399	455
M5	query_1	TRUE	4.99e-15	157	65	16	0.246154	0.101911	GO:0003735	GO:MF	structural constituent of ribosome	13399	455
M5	query_1	TRUE	8.3e-10	337	65	16	0.246154	0.0474777	GO:0005198	GO:MF	structural molecule activity	13399	1704
M5	query_1	TRUE	8.3e-10	337	65	16	0.246154	0.0474777	GO:0005198	GO:MF	structural molecule activity	13399	1704
M5	query_1	TRUE	6.69e-05	57	65	6	0.0923077	0.105263	GO:0009055	GO:MF	electron transfer activity	13399	2665
M5	query_1	TRUE	6.69e-05	57	65	6	0.0923077	0.105263	GO:0009055	GO:MF	electron transfer activity	13399	2665
M5	query_1	TRUE	0.0217145	19	65	3	0.0461538	0.157895	GO:0016675	GO:MF	oxidoreductase activity, acting on a heme group of donors	13399	3670
M5	query_1	TRUE	0.0217145	19	65	3	0.0461538	0.157895	GO:0015002	GO:MF	heme-copper terminal oxidase activity	13399	2866
M5	query_1	TRUE	0.0217145	19	65	3	0.0461538	0.157895	GO:0004129	GO:MF	cytochrome-c oxidase activity	13399	788
M5	query_1	TRUE	0.0217145	19	65	3	0.0461538	0.157895	GO:0016676	GO:MF	oxidoreductase activity, acting on a heme group of donors, oxygen as acceptor	13399	3671
M5	query_1	TRUE	0.0217145	19	65	3	0.0461538	0.157895	GO:0004129	GO:MF	cytochrome-c oxidase activity	13399	788
M5	query_1	TRUE	0.0217145	19	65	3	0.0461538	0.157895	GO:0015002	GO:MF	heme-copper terminal oxidase activity	13399	2866
M5	query_1	TRUE	0.0217145	19	65	3	0.0461538	0.157895	GO:0016675	GO:MF	oxidoreductase activity, acting on a heme group of donors	13399	3670
M5	query_1	TRUE	0.0217145	19	65	3	0.0461538	0.157895	GO:0016676	GO:MF	oxidoreductase activity, acting on a heme group of donors, oxygen as acceptor	13399	3671
M5	query_1	TRUE	4.3871e-14	169	60	17	0.283333	0.100592	KEGG:03010	KEGG	Ribosome	8787	205
M5	query_1	TRUE	1.05153e-12	241	60	18	0.3	0.0746888	KEGG:05171	KEGG	Coronavirus disease - COVID-19	8787	429
M5	query_1	TRUE	7.907e-06	204	60	11	0.183333	0.0539216	KEGG:05415	KEGG	Diabetic cardiomyopathy	8787	467
M5	query_1	TRUE	5.0174e-05	245	60	11	0.183333	0.044898	KEGG:05012	KEGG	Parkinson disease	8787	389
M5	query_1	TRUE	0.000203402	131	60	8	0.133333	0.0610687	KEGG:00190	KEGG	Oxidative phosphorylation	8787	19
M5	query_1	TRUE	0.00164636	228	60	9	0.15	0.0394737	KEGG:04714	KEGG	Thermogenesis	8787	328
M5	query_1	TRUE	0.00551641	266	60	9	0.15	0.0338346	KEGG:05020	KEGG	Prion disease	8787	393
M5	query_1	TRUE	0.0138133	300	60	9	0.15	0.03	KEGG:05016	KEGG	Huntington disease	8787	391
M5	query_1	TRUE	0.0176951	82	60	5	0.0833333	0.0609756	KEGG:04612	KEGG	Antigen processing and presentation	8787	301
M5	query_1	TRUE	0.0222814	470	60	11	0.183333	0.0234043	KEGG:05022	KEGG	Pathways of neurodegeneration - multiple diseases	8787	394
M5	query_1	TRUE	0.0399842	55	60	4	0.0666667	0.0727273	KEGG:05330	KEGG	Allograft rejection	8787	461
M5	query_1	TRUE	0.0399842	55	60	4	0.0666667	0.0727273	KEGG:05332	KEGG	Graft-versus-host disease	8787	462
M6	query_1	TRUE	1.85e-10	273	58	16	0.275862	0.0586081	GO:0006412	GO:BP	translation	11240	2415
M6	query_1	TRUE	1.85e-10	273	58	16	0.275862	0.0586081	GO:0006412	GO:BP	translation	11240	2415
M6	query_1	TRUE	2.32e-10	277	58	16	0.275862	0.0577617	GO:0043043	GO:BP	peptide biosynthetic process	11240	12146
M6	query_1	TRUE	2.32e-10	277	58	16	0.275862	0.0577617	GO:0043043	GO:BP	peptide biosynthetic process	11240	12146
M6	query_1	TRUE	3.22e-10	283	58	16	0.275862	0.0565371	GO:0043604	GO:BP	amide biosynthetic process	11240	12478
M6	query_1	TRUE	3.22e-10	283	58	16	0.275862	0.0565371	GO:0043604	GO:BP	amide biosynthetic process	11240	12478
M6	query_1	TRUE	2.81e-09	326	58	16	0.275862	0.0490798	GO:0006518	GO:BP	peptide metabolic process	11240	2505
M6	query_1	TRUE	2.81e-09	326	58	16	0.275862	0.0490798	GO:0006518	GO:BP	peptide metabolic process	11240	2505
M6	query_1	TRUE	1.37e-08	362	58	16	0.275862	0.0441989	GO:0043603	GO:BP	cellular amide metabolic process	11240	12477
M6	query_1	TRUE	1.37e-08	362	58	16	0.275862	0.0441989	GO:0043603	GO:BP	cellular amide metabolic process	11240	12477
M6	query_1	TRUE	9.56e-07	558	58	17	0.293103	0.0304659	GO:1901566	GO:BP	organonitrogen compound biosynthetic process	11240	24840
M6	query_1	TRUE	9.56e-07	558	58	17	0.293103	0.0304659	GO:1901566	GO:BP	organonitrogen compound biosynthetic process	11240	24840
M6	query_1	TRUE	0.000113277	26	58	5	0.0862069	0.192308	GO:0022900	GO:BP	electron transport chain	11240	7642
M6	query_1	TRUE	0.000113277	26	58	5	0.0862069	0.192308	GO:0022900	GO:BP	electron transport chain	11240	7642
M6	query_1	TRUE	0.000236588	91	58	7	0.12069	0.0769231	GO:0006091	GO:BP	generation of precursor metabolites and energy	11240	2131
M6	query_1	TRUE	0.000236588	91	58	7	0.12069	0.0769231	GO:0006091	GO:BP	generation of precursor metabolites and energy	11240	2131
M6	query_1	TRUE	0.000624152	36	58	5	0.0862069	0.138889	GO:0045333	GO:BP	cellular respiration	11240	13276
M6	query_1	TRUE	0.000624152	36	58	5	0.0862069	0.138889	GO:0045333	GO:BP	cellular respiration	11240	13276
M6	query_1	TRUE	0.0014239	19	58	4	0.0689655	0.210526	GO:0022904	GO:BP	respiratory electron transport chain	11240	7643
M6	query_1	TRUE	0.0014239	19	58	4	0.0689655	0.210526	GO:0022904	GO:BP	respiratory electron transport chain	11240	7643
M6	query_1	TRUE	0.0021819	46	58	5	0.0862069	0.108696	GO:0015980	GO:BP	energy derivation by oxidation of organic compounds	11240	5643
M6	query_1	TRUE	0.0021819	46	58	5	0.0862069	0.108696	GO:0015980	GO:BP	energy derivation by oxidation of organic compounds	11240	5643
M6	query_1	TRUE	0.0485504	1460	58	19	0.327586	0.0130137	GO:0044267	GO:BP	cellular protein metabolic process	11240	12750
M6	query_1	TRUE	0.0485504	1460	58	19	0.327586	0.0130137	GO:0044267	GO:BP	cellular protein metabolic process	11240	12750
M6	query_1	TRUE	7.08e-15	156	41	16	0.390244	0.102564	GO:0005840	GO:CC	ribosome	7218	487
M6	query_1	TRUE	7.08e-15	156	41	16	0.390244	0.102564	GO:0005840	GO:CC	ribosome	7218	487
M6	query_1	TRUE	6.77e-05	808	41	17	0.414634	0.0210396	GO:0043232	GO:CC	intracellular non-membrane-bounded organelle	7218	2143
M6	query_1	TRUE	6.77e-05	808	41	17	0.414634	0.0210396	GO:0043228	GO:CC	non-membrane-bounded organelle	7218	2139
M6	query_1	TRUE	6.77e-05	808	41	17	0.414634	0.0210396	GO:0043232	GO:CC	intracellular non-membrane-bounded organelle	7218	2143
M6	query_1	TRUE	6.77e-05	808	41	17	0.414634	0.0210396	GO:0043228	GO:CC	non-membrane-bounded organelle	7218	2139
M6	query_1	TRUE	4.99e-15	157	65	16	0.246154	0.101911	GO:0003735	GO:MF	structural constituent of ribosome	13399	455
M6	query_1	TRUE	4.99e-15	157	65	16	0.246154	0.101911	GO:0003735	GO:MF	structural constituent of ribosome	13399	455
M6	query_1	TRUE	8.3e-10	337	65	16	0.246154	0.0474777	GO:0005198	GO:MF	structural molecule activity	13399	1704
M6	query_1	TRUE	8.3e-10	337	65	16	0.246154	0.0474777	GO:0005198	GO:MF	structural molecule activity	13399	1704
M6	query_1	TRUE	6.69e-05	57	65	6	0.0923077	0.105263	GO:0009055	GO:MF	electron transfer activity	13399	2665
M6	query_1	TRUE	6.69e-05	57	65	6	0.0923077	0.105263	GO:0009055	GO:MF	electron transfer activity	13399	2665
M6	query_1	TRUE	0.0217145	19	65	3	0.0461538	0.157895	GO:0016675	GO:MF	oxidoreductase activity, acting on a heme group of donors	13399	3670
M6	query_1	TRUE	0.0217145	19	65	3	0.0461538	0.157895	GO:0015002	GO:MF	heme-copper terminal oxidase activity	13399	2866
M6	query_1	TRUE	0.0217145	19	65	3	0.0461538	0.157895	GO:0004129	GO:MF	cytochrome-c oxidase activity	13399	788
M6	query_1	TRUE	0.0217145	19	65	3	0.0461538	0.157895	GO:0016676	GO:MF	oxidoreductase activity, acting on a heme group of donors, oxygen as acceptor	13399	3671
M6	query_1	TRUE	0.0217145	19	65	3	0.0461538	0.157895	GO:0004129	GO:MF	cytochrome-c oxidase activity	13399	788
M6	query_1	TRUE	0.0217145	19	65	3	0.0461538	0.157895	GO:0015002	GO:MF	heme-copper terminal oxidase activity	13399	2866
M6	query_1	TRUE	0.0217145	19	65	3	0.0461538	0.157895	GO:0016675	GO:MF	oxidoreductase activity, acting on a heme group of donors	13399	3670
M6	query_1	TRUE	0.0217145	19	65	3	0.0461538	0.157895	GO:0016676	GO:MF	oxidoreductase activity, acting on a heme group of donors, oxygen as acceptor	13399	3671
M6	query_1	TRUE	4.3871e-14	169	60	17	0.283333	0.100592	KEGG:03010	KEGG	Ribosome	8787	205
M6	query_1	TRUE	1.05153e-12	241	60	18	0.3	0.0746888	KEGG:05171	KEGG	Coronavirus disease - COVID-19	8787	429
M6	query_1	TRUE	7.907e-06	204	60	11	0.183333	0.0539216	KEGG:05415	KEGG	Diabetic cardiomyopathy	8787	467
M6	query_1	TRUE	5.0174e-05	245	60	11	0.183333	0.044898	KEGG:05012	KEGG	Parkinson disease	8787	389
M6	query_1	TRUE	0.000203402	131	60	8	0.133333	0.0610687	KEGG:00190	KEGG	Oxidative phosphorylation	8787	19
M6	query_1	TRUE	0.00164636	228	60	9	0.15	0.0394737	KEGG:04714	KEGG	Thermogenesis	8787	328
M6	query_1	TRUE	0.00551641	266	60	9	0.15	0.0338346	KEGG:05020	KEGG	Prion disease	8787	393
M6	query_1	TRUE	0.0138133	300	60	9	0.15	0.03	KEGG:05016	KEGG	Huntington disease	8787	391
M6	query_1	TRUE	0.0176951	82	60	5	0.0833333	0.0609756	KEGG:04612	KEGG	Antigen processing and presentation	8787	301
M6	query_1	TRUE	0.0222814	470	60	11	0.183333	0.0234043	KEGG:05022	KEGG	Pathways of neurodegeneration - multiple diseases	8787	394
M6	query_1	TRUE	0.0399842	55	60	4	0.0666667	0.0727273	KEGG:05330	KEGG	Allograft rejection	8787	461
M6	query_1	TRUE	0.0399842	55	60	4	0.0666667	0.0727273	KEGG:05332	KEGG	Graft-versus-host disease	8787	462
M7	query_1	TRUE	2.21e-06	273	19	8	0.421053	0.029304	GO:0006412	GO:BP	translation	11240	2415
M7	query_1	TRUE	2.21e-06	273	19	8	0.421053	0.029304	GO:0006412	GO:BP	translation	11240	2415
M7	query_1	TRUE	2.48e-06	277	19	8	0.421053	0.0288809	GO:0043043	GO:BP	peptide biosynthetic process	11240	12146
M7	query_1	TRUE	2.48e-06	277	19	8	0.421053	0.0288809	GO:0043043	GO:BP	peptide biosynthetic process	11240	12146
M7	query_1	TRUE	2.94e-06	283	19	8	0.421053	0.0282686	GO:0043604	GO:BP	amide biosynthetic process	11240	12478
M7	query_1	TRUE	2.94e-06	283	19	8	0.421053	0.0282686	GO:0043604	GO:BP	amide biosynthetic process	11240	12478
M7	query_1	TRUE	8.88e-06	326	19	8	0.421053	0.0245399	GO:0006518	GO:BP	peptide metabolic process	11240	2505
M7	query_1	TRUE	8.88e-06	326	19	8	0.421053	0.0245399	GO:0006518	GO:BP	peptide metabolic process	11240	2505
M7	query_1	TRUE	2.01e-05	362	19	8	0.421053	0.0220994	GO:0043603	GO:BP	cellular amide metabolic process	11240	12477
M7	query_1	TRUE	2.01e-05	362	19	8	0.421053	0.0220994	GO:0043603	GO:BP	cellular amide metabolic process	11240	12477
M7	query_1	TRUE	2.88e-05	26	19	4	0.210526	0.153846	GO:0022900	GO:BP	electron transport chain	11240	7642
M7	query_1	TRUE	2.88e-05	26	19	4	0.210526	0.153846	GO:0022900	GO:BP	electron transport chain	11240	7642
M7	query_1	TRUE	3.43e-05	558	19	9	0.473684	0.016129	GO:1901566	GO:BP	organonitrogen compound biosynthetic process	11240	24840
M7	query_1	TRUE	3.43e-05	558	19	9	0.473684	0.016129	GO:1901566	GO:BP	organonitrogen compound biosynthetic process	11240	24840
M7	query_1	TRUE	0.00131795	19	19	3	0.157895	0.157895	GO:0022904	GO:BP	respiratory electron transport chain	11240	7643
M7	query_1	TRUE	0.00131795	19	19	3	0.157895	0.157895	GO:0022904	GO:BP	respiratory electron transport chain	11240	7643
M7	query_1	TRUE	0.00159177	4257	19	17	0.894737	0.00399342	GO:0044237	GO:BP	cellular metabolic process	11240	12731
M7	query_1	TRUE	0.00159177	4257	19	17	0.894737	0.00399342	GO:0044237	GO:BP	cellular metabolic process	11240	12731
M7	query_1	TRUE	0.00479723	91	19	4	0.210526	0.043956	GO:0006091	GO:BP	generation of precursor metabolites and energy	11240	2131
M7	query_1	TRUE	0.00479723	91	19	4	0.210526	0.043956	GO:0006091	GO:BP	generation of precursor metabolites and energy	11240	2131
M7	query_1	TRUE	0.00953642	36	19	3	0.157895	0.0833333	GO:0045333	GO:BP	cellular respiration	11240	13276
M7	query_1	TRUE	0.00953642	36	19	3	0.157895	0.0833333	GO:0045333	GO:BP	cellular respiration	11240	13276
M7	query_1	TRUE	0.0200594	46	19	3	0.157895	0.0652174	GO:0015980	GO:BP	energy derivation by oxidation of organic compounds	11240	5643
M7	query_1	TRUE	0.0200594	46	19	3	0.157895	0.0652174	GO:0015980	GO:BP	energy derivation by oxidation of organic compounds	11240	5643
M7	query_1	TRUE	0.0232686	1919	19	11	0.578947	0.00573215	GO:0044271	GO:BP	cellular nitrogen compound biosynthetic process	11240	12753
M7	query_1	TRUE	0.0232686	1919	19	11	0.578947	0.00573215	GO:0044271	GO:BP	cellular nitrogen compound biosynthetic process	11240	12753
M7	query_1	TRUE	0.0255718	5078	19	17	0.894737	0.00334777	GO:0008152	GO:BP	metabolic process	11240	3545
M7	query_1	TRUE	0.0255718	5078	19	17	0.894737	0.00334777	GO:0008152	GO:BP	metabolic process	11240	3545
M7	query_1	TRUE	2.29e-09	156	13	8	0.615385	0.0512821	GO:0005840	GO:CC	ribosome	7218	487
M7	query_1	TRUE	2.29e-09	156	13	8	0.615385	0.0512821	GO:0005840	GO:CC	ribosome	7218	487
M7	query_1	TRUE	0.000898701	808	13	8	0.615385	0.00990099	GO:0043232	GO:CC	intracellular non-membrane-bounded organelle	7218	2143
M7	query_1	TRUE	0.000898701	808	13	8	0.615385	0.00990099	GO:0043228	GO:CC	non-membrane-bounded organelle	7218	2139
M7	query_1	TRUE	0.000898701	808	13	8	0.615385	0.00990099	GO:0043232	GO:CC	intracellular non-membrane-bounded organelle	7218	2143
M7	query_1	TRUE	0.000898701	808	13	8	0.615385	0.00990099	GO:0043228	GO:CC	non-membrane-bounded organelle	7218	2139
M7	query_1	TRUE	4.19e-09	157	20	8	0.4	0.0509554	GO:0003735	GO:MF	structural constituent of ribosome	13399	455
M7	query_1	TRUE	4.19e-09	157	20	8	0.4	0.0509554	GO:0003735	GO:MF	structural constituent of ribosome	13399	455
M7	query_1	TRUE	1.8e-06	337	20	8	0.4	0.0237389	GO:0005198	GO:MF	structural molecule activity	13399	1704
M7	query_1	TRUE	1.8e-06	337	20	8	0.4	0.0237389	GO:0005198	GO:MF	structural molecule activity	13399	1704
M7	query_1	TRUE	0.00998059	57	20	3	0.15	0.0526316	GO:0009055	GO:MF	electron transfer activity	13399	2665
M7	query_1	TRUE	0.00998059	57	20	3	0.15	0.0526316	GO:0009055	GO:MF	electron transfer activity	13399	2665
M7	query_1	TRUE	0.0176686	69	20	3	0.15	0.0434783	GO:0015078	GO:MF	proton transmembrane transporter activity	13399	2922
M7	query_1	TRUE	0.0176686	69	20	3	0.15	0.0434783	GO:0015078	GO:MF	proton transmembrane transporter activity	13399	2922
M7	query_1	TRUE	0.0450121	19	20	2	0.1	0.105263	GO:0015002	GO:MF	heme-copper terminal oxidase activity	13399	2866
M7	query_1	TRUE	0.0450121	19	20	2	0.1	0.105263	GO:0016675	GO:MF	oxidoreductase activity, acting on a heme group of donors	13399	3670
M7	query_1	TRUE	0.0450121	19	20	2	0.1	0.105263	GO:0016676	GO:MF	oxidoreductase activity, acting on a heme group of donors, oxygen as acceptor	13399	3671
M7	query_1	TRUE	0.0450121	19	20	2	0.1	0.105263	GO:0004129	GO:MF	cytochrome-c oxidase activity	13399	788
M7	query_1	TRUE	0.0450121	19	20	2	0.1	0.105263	GO:0004129	GO:MF	cytochrome-c oxidase activity	13399	788
M7	query_1	TRUE	0.0450121	19	20	2	0.1	0.105263	GO:0015002	GO:MF	heme-copper terminal oxidase activity	13399	2866
M7	query_1	TRUE	0.0450121	19	20	2	0.1	0.105263	GO:0016675	GO:MF	oxidoreductase activity, acting on a heme group of donors	13399	3670
M7	query_1	TRUE	0.0450121	19	20	2	0.1	0.105263	GO:0016676	GO:MF	oxidoreductase activity, acting on a heme group of donors, oxygen as acceptor	13399	3671
M7	query_1	TRUE	8.99231e-08	169	20	8	0.4	0.0473373	KEGG:03010	KEGG	Ribosome	8787	205
M7	query_1	TRUE	1.4801e-06	241	20	8	0.4	0.033195	KEGG:05171	KEGG	Coronavirus disease - COVID-19	8787	429
M7	query_1	TRUE	0.000235354	204	20	6	0.3	0.0294118	KEGG:05415	KEGG	Diabetic cardiomyopathy	8787	467
M7	query_1	TRUE	0.000483988	131	20	5	0.25	0.0381679	KEGG:00190	KEGG	Oxidative phosphorylation	8787	19
M7	query_1	TRUE	0.00067553	245	20	6	0.3	0.0244898	KEGG:05012	KEGG	Parkinson disease	8787	389
M7	query_1	TRUE	0.00694913	228	20	5	0.25	0.0219298	KEGG:04714	KEGG	Thermogenesis	8787	328
M7	query_1	TRUE	0.0143087	266	20	5	0.25	0.018797	KEGG:05020	KEGG	Prion disease	8787	393
M7	query_1	TRUE	0.0249641	300	20	5	0.25	0.0166667	KEGG:05016	KEGG	Huntington disease	8787	391
M7	query_1	TRUE	0.0253031	470	20	6	0.3	0.012766	KEGG:05022	KEGG	Pathways of neurodegeneration - multiple diseases	8787	394
M8	query_1	TRUE	2.21e-06	273	19	8	0.421053	0.029304	GO:0006412	GO:BP	translation	11240	2415
M8	query_1	TRUE	2.21e-06	273	19	8	0.421053	0.029304	GO:0006412	GO:BP	translation	11240	2415
M8	query_1	TRUE	2.48e-06	277	19	8	0.421053	0.0288809	GO:0043043	GO:BP	peptide biosynthetic process	11240	12146
M8	query_1	TRUE	2.48e-06	277	19	8	0.421053	0.0288809	GO:0043043	GO:BP	peptide biosynthetic process	11240	12146
M8	query_1	TRUE	2.94e-06	283	19	8	0.421053	0.0282686	GO:0043604	GO:BP	amide biosynthetic process	11240	12478
M8	query_1	TRUE	2.94e-06	283	19	8	0.421053	0.0282686	GO:0043604	GO:BP	amide biosynthetic process	11240	12478
M8	query_1	TRUE	8.88e-06	326	19	8	0.421053	0.0245399	GO:0006518	GO:BP	peptide metabolic process	11240	2505
M8	query_1	TRUE	8.88e-06	326	19	8	0.421053	0.0245399	GO:0006518	GO:BP	peptide metabolic process	11240	2505
M8	query_1	TRUE	2.01e-05	362	19	8	0.421053	0.0220994	GO:0043603	GO:BP	cellular amide metabolic process	11240	12477
M8	query_1	TRUE	2.01e-05	362	19	8	0.421053	0.0220994	GO:0043603	GO:BP	cellular amide metabolic process	11240	12477
M8	query_1	TRUE	2.88e-05	26	19	4	0.210526	0.153846	GO:0022900	GO:BP	electron transport chain	11240	7642
M8	query_1	TRUE	2.88e-05	26	19	4	0.210526	0.153846	GO:0022900	GO:BP	electron transport chain	11240	7642
M8	query_1	TRUE	3.43e-05	558	19	9	0.473684	0.016129	GO:1901566	GO:BP	organonitrogen compound biosynthetic process	11240	24840
M8	query_1	TRUE	3.43e-05	558	19	9	0.473684	0.016129	GO:1901566	GO:BP	organonitrogen compound biosynthetic process	11240	24840
M8	query_1	TRUE	0.00131795	19	19	3	0.157895	0.157895	GO:0022904	GO:BP	respiratory electron transport chain	11240	7643
M8	query_1	TRUE	0.00131795	19	19	3	0.157895	0.157895	GO:0022904	GO:BP	respiratory electron transport chain	11240	7643
M8	query_1	TRUE	0.00159177	4257	19	17	0.894737	0.00399342	GO:0044237	GO:BP	cellular metabolic process	11240	12731
M8	query_1	TRUE	0.00159177	4257	19	17	0.894737	0.00399342	GO:0044237	GO:BP	cellular metabolic process	11240	12731
M8	query_1	TRUE	0.00479723	91	19	4	0.210526	0.043956	GO:0006091	GO:BP	generation of precursor metabolites and energy	11240	2131
M8	query_1	TRUE	0.00479723	91	19	4	0.210526	0.043956	GO:0006091	GO:BP	generation of precursor metabolites and energy	11240	2131
M8	query_1	TRUE	0.00953642	36	19	3	0.157895	0.0833333	GO:0045333	GO:BP	cellular respiration	11240	13276
M8	query_1	TRUE	0.00953642	36	19	3	0.157895	0.0833333	GO:0045333	GO:BP	cellular respiration	11240	13276
M8	query_1	TRUE	0.0200594	46	19	3	0.157895	0.0652174	GO:0015980	GO:BP	energy derivation by oxidation of organic compounds	11240	5643
M8	query_1	TRUE	0.0200594	46	19	3	0.157895	0.0652174	GO:0015980	GO:BP	energy derivation by oxidation of organic compounds	11240	5643
M8	query_1	TRUE	0.0232686	1919	19	11	0.578947	0.00573215	GO:0044271	GO:BP	cellular nitrogen compound biosynthetic process	11240	12753
M8	query_1	TRUE	0.0232686	1919	19	11	0.578947	0.00573215	GO:0044271	GO:BP	cellular nitrogen compound biosynthetic process	11240	12753
M8	query_1	TRUE	0.0255718	5078	19	17	0.894737	0.00334777	GO:0008152	GO:BP	metabolic process	11240	3545
M8	query_1	TRUE	0.0255718	5078	19	17	0.894737	0.00334777	GO:0008152	GO:BP	metabolic process	11240	3545
M8	query_1	TRUE	2.29e-09	156	13	8	0.615385	0.0512821	GO:0005840	GO:CC	ribosome	7218	487
M8	query_1	TRUE	2.29e-09	156	13	8	0.615385	0.0512821	GO:0005840	GO:CC	ribosome	7218	487
M8	query_1	TRUE	0.000898701	808	13	8	0.615385	0.00990099	GO:0043232	GO:CC	intracellular non-membrane-bounded organelle	7218	2143
M8	query_1	TRUE	0.000898701	808	13	8	0.615385	0.00990099	GO:0043228	GO:CC	non-membrane-bounded organelle	7218	2139
M8	query_1	TRUE	0.000898701	808	13	8	0.615385	0.00990099	GO:0043232	GO:CC	intracellular non-membrane-bounded organelle	7218	2143
M8	query_1	TRUE	0.000898701	808	13	8	0.615385	0.00990099	GO:0043228	GO:CC	non-membrane-bounded organelle	7218	2139
M8	query_1	TRUE	4.19e-09	157	20	8	0.4	0.0509554	GO:0003735	GO:MF	structural constituent of ribosome	13399	455
M8	query_1	TRUE	4.19e-09	157	20	8	0.4	0.0509554	GO:0003735	GO:MF	structural constituent of ribosome	13399	455
M8	query_1	TRUE	1.8e-06	337	20	8	0.4	0.0237389	GO:0005198	GO:MF	structural molecule activity	13399	1704
M8	query_1	TRUE	1.8e-06	337	20	8	0.4	0.0237389	GO:0005198	GO:MF	structural molecule activity	13399	1704
M8	query_1	TRUE	0.00998059	57	20	3	0.15	0.0526316	GO:0009055	GO:MF	electron transfer activity	13399	2665
M8	query_1	TRUE	0.00998059	57	20	3	0.15	0.0526316	GO:0009055	GO:MF	electron transfer activity	13399	2665
M8	query_1	TRUE	0.0176686	69	20	3	0.15	0.0434783	GO:0015078	GO:MF	proton transmembrane transporter activity	13399	2922
M8	query_1	TRUE	0.0176686	69	20	3	0.15	0.0434783	GO:0015078	GO:MF	proton transmembrane transporter activity	13399	2922
M8	query_1	TRUE	0.0450121	19	20	2	0.1	0.105263	GO:0015002	GO:MF	heme-copper terminal oxidase activity	13399	2866
M8	query_1	TRUE	0.0450121	19	20	2	0.1	0.105263	GO:0016675	GO:MF	oxidoreductase activity, acting on a heme group of donors	13399	3670
M8	query_1	TRUE	0.0450121	19	20	2	0.1	0.105263	GO:0016676	GO:MF	oxidoreductase activity, acting on a heme group of donors, oxygen as acceptor	13399	3671
M8	query_1	TRUE	0.0450121	19	20	2	0.1	0.105263	GO:0004129	GO:MF	cytochrome-c oxidase activity	13399	788
M8	query_1	TRUE	0.0450121	19	20	2	0.1	0.105263	GO:0004129	GO:MF	cytochrome-c oxidase activity	13399	788
M8	query_1	TRUE	0.0450121	19	20	2	0.1	0.105263	GO:0015002	GO:MF	heme-copper terminal oxidase activity	13399	2866
M8	query_1	TRUE	0.0450121	19	20	2	0.1	0.105263	GO:0016675	GO:MF	oxidoreductase activity, acting on a heme group of donors	13399	3670
M8	query_1	TRUE	0.0450121	19	20	2	0.1	0.105263	GO:0016676	GO:MF	oxidoreductase activity, acting on a heme group of donors, oxygen as acceptor	13399	3671
M8	query_1	TRUE	8.99231e-08	169	20	8	0.4	0.0473373	KEGG:03010	KEGG	Ribosome	8787	205
M8	query_1	TRUE	1.4801e-06	241	20	8	0.4	0.033195	KEGG:05171	KEGG	Coronavirus disease - COVID-19	8787	429
M8	query_1	TRUE	0.000235354	204	20	6	0.3	0.0294118	KEGG:05415	KEGG	Diabetic cardiomyopathy	8787	467
M8	query_1	TRUE	0.000483988	131	20	5	0.25	0.0381679	KEGG:00190	KEGG	Oxidative phosphorylation	8787	19
M8	query_1	TRUE	0.00067553	245	20	6	0.3	0.0244898	KEGG:05012	KEGG	Parkinson disease	8787	389
M8	query_1	TRUE	0.00694913	228	20	5	0.25	0.0219298	KEGG:04714	KEGG	Thermogenesis	8787	328
M8	query_1	TRUE	0.0143087	266	20	5	0.25	0.018797	KEGG:05020	KEGG	Prion disease	8787	393
M8	query_1	TRUE	0.0249641	300	20	5	0.25	0.0166667	KEGG:05016	KEGG	Huntington disease	8787	391
M8	query_1	TRUE	0.0253031	470	20	6	0.3	0.012766	KEGG:05022	KEGG	Pathways of neurodegeneration - multiple diseases	8787	394
M9	query_1	TRUE	6.14e-07	26	9	4	0.444444	0.153846	GO:0022900	GO:BP	electron transport chain	11240	7642
M9	query_1	TRUE	6.14e-07	26	9	4	0.444444	0.153846	GO:0022900	GO:BP	electron transport chain	11240	7642
M9	query_1	TRUE	8.35e-07	91	9	5	0.555556	0.0549451	GO:0006091	GO:BP	generation of precursor metabolites and energy	11240	2131
M9	query_1	TRUE	8.35e-07	91	9	5	0.555556	0.0549451	GO:0006091	GO:BP	generation of precursor metabolites and energy	11240	2131
M9	query_1	TRUE	2.41e-06	36	9	4	0.444444	0.111111	GO:0045333	GO:BP	cellular respiration	11240	13276
M9	query_1	TRUE	2.41e-06	36	9	4	0.444444	0.111111	GO:0045333	GO:BP	cellular respiration	11240	13276
M9	query_1	TRUE	6.65e-06	46	9	4	0.444444	0.0869565	GO:0015980	GO:BP	energy derivation by oxidation of organic compounds	11240	5643
M9	query_1	TRUE	6.65e-06	46	9	4	0.444444	0.0869565	GO:0015980	GO:BP	energy derivation by oxidation of organic compounds	11240	5643
M9	query_1	TRUE	7.46e-05	19	9	3	0.333333	0.157895	GO:0022904	GO:BP	respiratory electron transport chain	11240	7643
M9	query_1	TRUE	7.46e-05	19	9	3	0.333333	0.157895	GO:0022904	GO:BP	respiratory electron transport chain	11240	7643
M9	query_1	TRUE	0.000995297	9	5	2	0.4	0.222222	GO:0070069	GO:CC	cytochrome complex	7218	2763
M9	query_1	TRUE	0.000995297	9	5	2	0.4	0.222222	GO:0070069	GO:CC	cytochrome complex	7218	2763
M9	query_1	TRUE	0.00421947	18	5	2	0.4	0.111111	GO:0098803	GO:CC	respiratory chain complex	7218	3648
M9	query_1	TRUE	0.00421947	18	5	2	0.4	0.111111	GO:0098803	GO:CC	respiratory chain complex	7218	3648
M9	query_1	TRUE	0.00696761	23	5	2	0.4	0.0869565	GO:0070469	GO:CC	respirasome	7218	2840
M9	query_1	TRUE	0.00696761	23	5	2	0.4	0.0869565	GO:0070469	GO:CC	respirasome	7218	2840
M9	query_1	TRUE	1.05e-11	57	8	6	0.75	0.105263	GO:0009055	GO:MF	electron transfer activity	13399	2665
M9	query_1	TRUE	1.05e-11	57	8	6	0.75	0.105263	GO:0009055	GO:MF	electron transfer activity	13399	2665
M9	query_1	TRUE	3.71e-06	69	8	4	0.5	0.057971	GO:0015078	GO:MF	proton transmembrane transporter activity	13399	2922
M9	query_1	TRUE	3.71e-06	69	8	4	0.5	0.057971	GO:0015078	GO:MF	proton transmembrane transporter activity	13399	2922
M9	query_1	TRUE	1.13e-05	19	8	3	0.375	0.157895	GO:0016675	GO:MF	oxidoreductase activity, acting on a heme group of donors	13399	3670
M9	query_1	TRUE	1.13e-05	19	8	3	0.375	0.157895	GO:0015002	GO:MF	heme-copper terminal oxidase activity	13399	2866
M9	query_1	TRUE	1.13e-05	19	8	3	0.375	0.157895	GO:0004129	GO:MF	cytochrome-c oxidase activity	13399	788
M9	query_1	TRUE	1.13e-05	19	8	3	0.375	0.157895	GO:0016676	GO:MF	oxidoreductase activity, acting on a heme group of donors, oxygen as acceptor	13399	3671
M9	query_1	TRUE	1.13e-05	19	8	3	0.375	0.157895	GO:0004129	GO:MF	cytochrome-c oxidase activity	13399	788
M9	query_1	TRUE	1.13e-05	19	8	3	0.375	0.157895	GO:0015002	GO:MF	heme-copper terminal oxidase activity	13399	2866
M9	query_1	TRUE	1.13e-05	19	8	3	0.375	0.157895	GO:0016675	GO:MF	oxidoreductase activity, acting on a heme group of donors	13399	3670
M9	query_1	TRUE	1.13e-05	19	8	3	0.375	0.157895	GO:0016676	GO:MF	oxidoreductase activity, acting on a heme group of donors, oxygen as acceptor	13399	3671
M9	query_1	TRUE	2.24e-05	628	8	6	0.75	0.00955414	GO:0016491	GO:MF	oxidoreductase activity	13399	3569
M9	query_1	TRUE	2.24e-05	628	8	6	0.75	0.00955414	GO:0016491	GO:MF	oxidoreductase activity	13399	3569
M9	query_1	TRUE	0.00222507	341	8	4	0.5	0.0117302	GO:0022890	GO:MF	inorganic cation transmembrane transporter activity	13399	4726
M9	query_1	TRUE	0.00222507	341	8	4	0.5	0.0117302	GO:0022890	GO:MF	inorganic cation transmembrane transporter activity	13399	4726
M9	query_1	TRUE	0.00260654	355	8	4	0.5	0.0112676	GO:0008324	GO:MF	cation transmembrane transporter activity	13399	2108
M9	query_1	TRUE	0.00260654	355	8	4	0.5	0.0112676	GO:0008324	GO:MF	cation transmembrane transporter activity	13399	2108
M9	query_1	TRUE	0.00353133	17	8	2	0.25	0.117647	GO:0050136	GO:MF	NADH dehydrogenase (quinone) activity	13399	8570
M9	query_1	TRUE	0.00353133	17	8	2	0.25	0.117647	GO:0016655	GO:MF	oxidoreductase activity, acting on NAD(P)H, quinone or similar compound as acceptor	13399	3652
M9	query_1	TRUE	0.00353133	17	8	2	0.25	0.117647	GO:0008137	GO:MF	NADH dehydrogenase (ubiquinone) activity	13399	2004
M9	query_1	TRUE	0.00353133	17	8	2	0.25	0.117647	GO:0003955	GO:MF	NAD(P)H dehydrogenase (quinone) activity	13399	635
M9	query_1	TRUE	0.00353133	17	8	2	0.25	0.117647	GO:0003955	GO:MF	NAD(P)H dehydrogenase (quinone) activity	13399	635
M9	query_1	TRUE	0.00353133	17	8	2	0.25	0.117647	GO:0050136	GO:MF	NADH dehydrogenase (quinone) activity	13399	8570
M9	query_1	TRUE	0.00353133	17	8	2	0.25	0.117647	GO:0008137	GO:MF	NADH dehydrogenase (ubiquinone) activity	13399	2004
M9	query_1	TRUE	0.00353133	17	8	2	0.25	0.117647	GO:0016655	GO:MF	oxidoreductase activity, acting on NAD(P)H, quinone or similar compound as acceptor	13399	3652
M9	query_1	TRUE	0.00397155	18	8	2	0.25	0.111111	GO:0003954	GO:MF	NADH dehydrogenase activity	13399	634
M9	query_1	TRUE	0.00397155	18	8	2	0.25	0.111111	GO:0003954	GO:MF	NADH dehydrogenase activity	13399	634
M9	query_1	TRUE	0.00712938	459	8	4	0.5	0.0087146	GO:0015318	GO:MF	inorganic molecular entity transmembrane transporter activity	13399	3126
M9	query_1	TRUE	0.00712938	459	8	4	0.5	0.0087146	GO:0015318	GO:MF	inorganic molecular entity transmembrane transporter activity	13399	3126
M9	query_1	TRUE	0.01133	517	8	4	0.5	0.00773694	GO:0015075	GO:MF	ion transmembrane transporter activity	13399	2920
M9	query_1	TRUE	0.01133	517	8	4	0.5	0.00773694	GO:0015075	GO:MF	ion transmembrane transporter activity	13399	2920
M9	query_1	TRUE	0.0181397	38	8	2	0.25	0.0526316	GO:0016651	GO:MF	oxidoreductase activity, acting on NAD(P)H	13399	3649
M9	query_1	TRUE	0.0181397	38	8	2	0.25	0.0526316	GO:0016651	GO:MF	oxidoreductase activity, acting on NAD(P)H	13399	3649
M9	query_1	TRUE	0.0465817	746	8	4	0.5	0.00536193	GO:0022857	GO:MF	transmembrane transporter activity	13399	4701
M9	query_1	TRUE	0.0465817	746	8	4	0.5	0.00536193	GO:0022857	GO:MF	transmembrane transporter activity	13399	4701
M9	query_1	TRUE	8.9728e-10	131	10	7	0.7	0.0534351	KEGG:00190	KEGG	Oxidative phosphorylation	8787	19
M9	query_1	TRUE	2.06739e-08	204	10	7	0.7	0.0343137	KEGG:05415	KEGG	Diabetic cardiomyopathy	8787	467
M9	query_1	TRUE	4.52041e-08	228	10	7	0.7	0.0307018	KEGG:04714	KEGG	Thermogenesis	8787	328
M9	query_1	TRUE	7.48801e-08	245	10	7	0.7	0.0285714	KEGG:05012	KEGG	Parkinson disease	8787	389
M9	query_1	TRUE	1.33221e-07	266	10	7	0.7	0.0263158	KEGG:05020	KEGG	Prion disease	8787	393
M9	query_1	TRUE	3.08787e-07	300	10	7	0.7	0.0233333	KEGG:05016	KEGG	Huntington disease	8787	391
M9	query_1	TRUE	1.23278e-06	366	10	7	0.7	0.0191257	KEGG:05010	KEGG	Alzheimer disease	8787	388
M9	query_1	TRUE	1.23278e-06	366	10	7	0.7	0.0191257	KEGG:05014	KEGG	Amyotrophic lateral sclerosis	8787	390
M9	query_1	TRUE	6.96166e-06	470	10	7	0.7	0.0148936	KEGG:05022	KEGG	Pathways of neurodegeneration - multiple diseases	8787	394
M9	query_1	TRUE	0.000100184	87	10	4	0.4	0.045977	KEGG:04260	KEGG	Cardiac muscle contraction	8787	275
M9	query_1	TRUE	0.000857751	149	10	4	0.4	0.0268456	KEGG:04932	KEGG	Non-alcoholic fatty liver disease	8787	367
M9	query_1	TRUE	0.00174009	1561	10	8	0.8	0.00512492	KEGG:01100	KEGG	Metabolic pathways	8787	180
