# Supplementary material for: Effects of SPI1-mediated transcriptome remodeling on Alzheimer’s disease-related phenotypes in mouse models of Aβ amyloidosis
Source: Nat Commun. 2024 May 11;15:3996. doi: 10.1038/s41467-024-48484-x (PMC11088624; doi:10.1038/s41467-024-48484-x)
Supplement: Supplementary file 18 — Supplementary Data15 [file 41467_2024_48484_MOESM18_ESM.xlsx]

## Sheet: Data 15
Data 15. CellChat Comparion between Spi1TG/0;5xFAD and 5xFAD mice
Up in Spi1TG/0;5xFAD vs 5xFAD														Down in Spi1TG/0;5xFAD vs 5xFAD
source	target	ligand	receptor	prob	pval	pathway_name	annotation	evidence	ligand.logFC	ligand.pvalues	receptor.logFC	receptor.pvalues		source	target	ligand	receptor	prob	pval	pathway_name	annotation	evidence	ligand.logFC	ligand.pvalues	receptor.logFC	receptor.pvalues
A2	A2	Ptn	Ptprz1	0.336891	0	PTN	Secreted Signaling	PMID: 28356350; PMID: 25620911	0.443566	0.000515034	NA	NA		A2	A2	Ncam1	Ncam1	-0.130709	0	NCAM	Cell-Cell Contact	KEGG: mmu04514	-0.110146	0.0906544	-0.110146	0.0906544
En	Ma	App	Cd74	0.329509	0	APP	Cell-Cell Contact	PMID: 19849849	0.27653	0.00105774	NA	NA		T	Ma	Mif	CD74_CD44	-0.111571	0	MIF	Secreted Signaling	PMID: 29637711; PMID: 26175090	-0.14066	0.391793	-0.483814	0.762378
A1	A2	Ptn	Ptprz1	0.274061	0	PTN	Secreted Signaling	PMID: 28356350; PMID: 25620911	0.471213	2.08e-12	NA	NA		M4	M1	Tgfb1	TGFbR1_R2	-0.106956	0	TGFb	Secreted Signaling	KEGG: mmu04350	-0.136074	0.000276379	-0.16474	2.44e-12
A2	T	Ptn	Ncl	0.221332	0	PTN	Secreted Signaling	PMID: 28356350; PMID: 25620911	0.443566	0.000515034	0.151325	0.741638		M9	Ma	Ccl12	Ccr2	-0.105022	0	CCL	Secreted Signaling	KEGG: mmu04060	-0.230297	0.135091	-0.101081	0.752654
En	A2	Ptn	Ptprz1	0.210974	0	PTN	Secreted Signaling	PMID: 28356350; PMID: 25620911	0.288897	0.000490934	NA	NA		M4	M2	Tgfb1	TGFbR1_R2	-0.101344	0	TGFb	Secreted Signaling	KEGG: mmu04350	-0.136074	0.000276379	-0.149021	4.12e-08
T	M1	Ccl5	Ccr5	0.191561	0	CCL	Secreted Signaling	KEGG: mmu04060	0.416754	0.0997673	NA	NA		A2	N1	Ncam1	Ncam1	-0.100969	0	NCAM	Cell-Cell Contact	KEGG: mmu04514	-0.110146	0.0906544	-0.255823	0.00520117
T	M3	Ccl5	Ccr5	0.189953	0	CCL	Secreted Signaling	KEGG: mmu04060	0.416754	0.0997673	NA	NA		N1	A2	Ncam1	Ncam1	-0.100969	0	NCAM	Cell-Cell Contact	KEGG: mmu04514	-0.255823	0.00520117	-0.110146	0.0906544
A2	M4	Ptn	Ncl	0.181123	0	PTN	Secreted Signaling	PMID: 28356350; PMID: 25620911	0.443566	0.000515034	NA	NA		M8	M5	Ccl3	Ccr5	-0.100252	0	CCL	Secreted Signaling	KEGG: mmu04060	-0.236973	0.119311	-0.159712	0.000134174
A2	M11	Ptn	Ncl	0.175773	0	PTN	Secreted Signaling	PMID: 28356350; PMID: 25620911	0.443566	0.000515034	0.238543	0.250905		M4	M9	Tgfb1	TGFbR1_R2	-0.0922675	0	TGFb	Secreted Signaling	KEGG: mmu04350	-0.136074	0.000276379	-0.108242	0.427632
T	M2	Ccl5	Ccr5	0.175637	0	CCL	Secreted Signaling	KEGG: mmu04060	0.416754	0.0997673	NA	NA		O	M4	Gas6	Mertk	-0.0913725	0	GAS	Secreted Signaling	PMID: 27801848	-0.298444	0.113746	-0.120946	0.00480918
A1	T	Ptn	Ncl	0.174385	0	PTN	Secreted Signaling	PMID: 28356350; PMID: 25620911	0.471213	2.08e-12	0.151325	0.741638		M4	M4	Tgfb1	TGFbR1_R2	-0.089096	0	TGFb	Secreted Signaling	KEGG: mmu04350	-0.136074	0.000276379	-0.156961	1.5e-06
A2	A1	Ptn	Ptprz1	0.174024	0	PTN	Secreted Signaling	PMID: 28356350; PMID: 25620911	0.443566	0.000515034	0.221348	0.34367		M4	M5	Tgfb1	TGFbR1_R2	-0.0884902	0	TGFb	Secreted Signaling	KEGG: mmu04350	-0.136074	0.000276379	-0.163416	1.11e-07
A2	En	Vegfa	Flt1	0.17296	0	VEGF	Secreted Signaling	KEGG: mmu04370; PMID: 16633338	0.281914	0.260019	0.224056	0.0136662		M10	M10	Cadm1	Cadm1	-0.0871839	0	CADM	Cell-Cell Contact	PMID: 24503895	-0.18162	0.340691	-0.18162	0.340691
T	M6	Ccl5	Ccr5	0.166321	0	CCL	Secreted Signaling	KEGG: mmu04060	0.416754	0.0997673	NA	NA		M3	T	Lgals9	Ptprc	-0.0832418	0	GALECTIN	Secreted Signaling	PMID: 30120235	-0.10419	0.000315954	-0.126637	0.625398
T	M5	Ccl5	Ccr5	0.166172	0	CCL	Secreted Signaling	KEGG: mmu04060	0.416754	0.0997673	-0.159712	0.000134174		N1	N1	Ncam1	Ncam1	-0.0773928	0	NCAM	Cell-Cell Contact	KEGG: mmu04514	-0.255823	0.00520117	-0.255823	0.00520117
A2	A2	Ptn	Sdc4	0.163303	0	PTN	Secreted Signaling	PMID: 28356350; PMID: 25620911	0.443566	0.000515034	NA	NA		M3	Ma	Lgals9	Ptprc	-0.0731299	0	GALECTIN	Secreted Signaling	PMID: 30120235	-0.10419	0.000315954	-0.271947	0.730139
T	M9	Ccl5	Ccr5	0.16216	0	CCL	Secreted Signaling	KEGG: mmu04060	0.416754	0.0997673	NA	NA		Ma	M10	App	Cd74	-0.0672991	0	APP	Cell-Cell Contact	PMID: 19849849	-0.362009	0.253792	-0.557492	0.0803335
T	M7	Ccl5	Ccr5	0.156715	0	CCL	Secreted Signaling	KEGG: mmu04060	0.416754	0.0997673	0.131984	0.186378		Ma	M4	App	Cd74	-0.0662382	0	APP	Cell-Cell Contact	PMID: 19849849	-0.362009	0.253792	-0.217928	0.000519692
A2	M1	Ptn	Ncl	0.156481	0	PTN	Secreted Signaling	PMID: 28356350; PMID: 25620911	0.443566	0.000515034	NA	NA		M8	M11	Ccl3	Ccr5	-0.0641847	0	CCL	Secreted Signaling	KEGG: mmu04060	-0.236973	0.119311	-0.272853	0.182532
A2	M9	Ptn	Ncl	0.155677	0	PTN	Secreted Signaling	PMID: 28356350; PMID: 25620911	0.443566	0.000515034	0.232958	0.192337		O	M11	Gas6	Mertk	-0.0627443	0.01	GAS	Secreted Signaling	PMID: 27801848	-0.298444	0.113746	-0.421474	0.168726
A2	En	Ptn	Ncl	0.1516	0	PTN	Secreted Signaling	PMID: 28356350; PMID: 25620911	0.443566	0.000515034	0.164396	0.156781		M8	M4	Ccl3	Ccr5	-0.0605128	0	CCL	Secreted Signaling	KEGG: mmu04060	-0.236973	0.119311	-0.34232	3.16e-12
A2	M2	Ptn	Ncl	0.150183	0	PTN	Secreted Signaling	PMID: 28356350; PMID: 25620911	0.443566	0.000515034	NA	NA		O	Ma	Col9a3	Cd44	-0.0570048	0	COLLAGEN	ECM-Receptor	KEGG: mmu04512	-0.187392	0.208257	-0.483814	0.762378
A2	M5	Ptn	Ncl	0.145492	0	PTN	Secreted Signaling	PMID: 28356350; PMID: 25620911	0.443566	0.000515034	NA	NA		T	Ma	Ptprc	Mrc1	-0.0569645	0	CD45	Cell-Cell Contact	PMID: 27601670; PMID: 10575006	-0.126637	0.625398	-0.913501	0.304469
A2	M3	Ptn	Ncl	0.142902	0	PTN	Secreted Signaling	PMID: 28356350; PMID: 25620911	0.443566	0.000515034	NA	NA		M10	M4	Csf1	Csf1r	-0.0545739	0	CSF	Secreted Signaling	KEGG: mmu04060	-0.2214	0.772619	-0.16294	3.74e-15
A1	M4	Ptn	Ncl	0.141159	0	PTN	Secreted Signaling	PMID: 28356350; PMID: 25620911	0.471213	2.08e-12	NA	NA		M10	M11	Csf1	Csf1r	-0.0542529	0	CSF	Secreted Signaling	KEGG: mmu04060	-0.2214	0.772619	-0.34579	0.0515187
M4	Ma	Mif	CD74_CD44	0.140578	0	MIF	Secreted Signaling	PMID: 29637711; PMID: 26175090	0.3046	2.25e-15	-0.483814	0.762378		O	En	Col9a3	ITGA1_ITGB1	-0.0526504	0	COLLAGEN	ECM-Receptor	KEGG: mmu04512	-0.187392	0.208257	-0.150598	0.519317
A1	M11	Ptn	Ncl	0.136792	0	PTN	Secreted Signaling	PMID: 28356350; PMID: 25620911	0.471213	2.08e-12	0.238543	0.250905		Ma	Ma	Ptprc	Mrc1	-0.0498711	0	CD45	Cell-Cell Contact	PMID: 27601670; PMID: 10575006	-0.271947	0.730139	-0.913501	0.304469
A2	M7	Ptn	Ncl	0.136697	0	PTN	Secreted Signaling	PMID: 28356350; PMID: 25620911	0.443566	0.000515034	0.163627	0.0503379		A2	En	Mdk	ITGA6_ITGB1	-0.0445874	0	MK	Secreted Signaling	PMID: 28356350	-0.243779	0.00824885	-0.200269	0.120074
A1	A1	Ptn	Ptprz1	0.135367	0	PTN	Secreted Signaling	PMID: 28356350; PMID: 25620911	0.471213	2.08e-12	0.221348	0.34367		M3	M3	Lgals9	Ptprc	-0.0443052	0	GALECTIN	Secreted Signaling	PMID: 30120235	-0.10419	0.000315954	-0.100548	0.000732893
En	T	Ptn	Ncl	0.13013	0	PTN	Secreted Signaling	PMID: 28356350; PMID: 25620911	0.288897	0.000490934	0.151325	0.741638		Ma	A2	ITGA4_ITGB1	Vcam1	-0.043105	0	VCAM	Cell-Cell Contact	KEGG: mmu04514	-0.106211	0.476426	-0.195971	0.0828863
A2	M8	Ptn	Ncl	0.128544	0	PTN	Secreted Signaling	PMID: 28356350; PMID: 25620911	0.443566	0.000515034	NA	NA		M10	M5	Ccl3	Ccr5	-0.0411899	0	CCL	Secreted Signaling	KEGG: mmu04060	-0.276818	0.942632	-0.159712	0.000134174
A1	A2	Ptn	Sdc4	0.126663	0	PTN	Secreted Signaling	PMID: 28356350; PMID: 25620911	0.471213	2.08e-12	NA	NA		A2	Ma	Mdk	ITGA4_ITGB1	-0.0406682	0	MK	Secreted Signaling	PMID: 28356350	-0.243779	0.00824885	-0.106211	0.476426
A1	Ma	Mif	CD74_CD44	0.123149	0	MIF	Secreted Signaling	PMID: 29637711; PMID: 26175090	0.224636	0.471493	-0.483814	0.762378		A2	M9	Mdk	ITGA6_ITGB1	-0.0375662	0	MK	Secreted Signaling	PMID: 28356350	-0.243779	0.00824885	-0.19324	0.0238431
A1	M1	Ptn	Ncl	0.12115	0	PTN	Secreted Signaling	PMID: 28356350; PMID: 25620911	0.471213	2.08e-12	NA	NA		A2	M3	Mdk	ITGA6_ITGB1	-0.0375146	0	MK	Secreted Signaling	PMID: 28356350	-0.243779	0.00824885	-0.126274	9.06e-05
A1	M9	Ptn	Ncl	0.120501	0	PTN	Secreted Signaling	PMID: 28356350; PMID: 25620911	0.471213	2.08e-12	0.232958	0.192337		T	T	ITGAL_ITGB2	Cd226	-0.0370495	0	ITGAL-ITGB2	Cell-Cell Contact	KEGG: mmu04514	-0.391243	0.141911	-0.240165	0.607234
M4	Ma	Ccl6	Ccr2	0.119981	0	CCL	Secreted Signaling	KEGG: mmu04060	0.220313	5.77e-10	-0.101081	0.752654		N1	M11	Cx3cl1	Cx3cr1	-0.0368285	0	CX3C	Secreted Signaling	KEGG: mmu04060	-0.181812	0.00809222	-0.234928	0.171152
A1	En	Ptn	Ncl	0.117218	0	PTN	Secreted Signaling	PMID: 28356350; PMID: 25620911	0.471213	2.08e-12	0.164396	0.156781		N1	M4	Cx3cl1	Cx3cr1	-0.0366004	0	CX3C	Secreted Signaling	KEGG: mmu04060	-0.181812	0.00809222	-0.231746	2.51e-13
M3	M3	F11r	F11r	0.117141	0	JAM	Cell-Cell Contact	KEGG: mmu04514	0.372808	2.02e-34	0.372808	2.02e-34		A2	M11	Mdk	ITGA6_ITGB1	-0.035397	0	MK	Secreted Signaling	PMID: 28356350	-0.243779	0.00824885	-0.257377	0.773569
A1	M2	Ptn	Ncl	0.116078	0	PTN	Secreted Signaling	PMID: 28356350; PMID: 25620911	0.471213	2.08e-12	NA	NA		Ma	O	ITGA4_ITGB1	Vcam1	-0.0350237	0	VCAM	Cell-Cell Contact	KEGG: mmu04514	-0.106211	0.476426	-0.274753	0.308364
A2	Ma	Ptn	Ncl	0.11364	0	PTN	Secreted Signaling	PMID: 28356350; PMID: 25620911	0.443566	0.000515034	NA	NA		M3	M11	Lgals9	Ptprc	-0.0350222	0	GALECTIN	Secreted Signaling	PMID: 30120235	-0.10419	0.000315954	-0.264145	0.240349
A2	En	Vegfa	FLT1_KDR	0.112993	0	VEGF	Secreted Signaling	PMID: 16633338	0.281914	0.260019	0.224056	0.0136662		Ma	T	ITGAL_ITGB2	Cd226	-0.0340737	0	ITGAL-ITGB2	Cell-Cell Contact	KEGG: mmu04514	-0.21687	0.299299	-0.240165	0.607234
A1	M5	Ptn	Ncl	0.112311	0	PTN	Secreted Signaling	PMID: 28356350; PMID: 25620911	0.471213	2.08e-12	NA	NA		M11	Ma	Ccl6	Ccr2	-0.0338789	0	CCL	Secreted Signaling	KEGG: mmu04060	-0.133764	0.37622	-0.101081	0.752654
A1	M3	Ptn	Ncl	0.110236	0	PTN	Secreted Signaling	PMID: 28356350; PMID: 25620911	0.471213	2.08e-12	NA	NA		M9	T	Cd86	Cd28	-0.033663	0	CD86	Cell-Cell Contact	PMID: 23954143	-0.416378	1.78e-05	-0.394616	0.0581482
M3	M1	F11r	F11r	0.107098	0	JAM	Cell-Cell Contact	KEGG: mmu04514	0.372808	2.02e-34	0.234354	2.88e-16		M10	Ma	Csf1	Csf1r	-0.0322177	0	CSF	Secreted Signaling	KEGG: mmu04060	-0.2214	0.772619	-0.306063	0.344131
M1	M3	F11r	F11r	0.107098	0	JAM	Cell-Cell Contact	KEGG: mmu04514	0.234354	2.88e-16	0.372808	2.02e-34		M11	T	Cxcl16	Cxcr6	-0.0318057	0	CXCL	Secreted Signaling	KEGG: mmu04060	-0.461573	0.362241	-0.431125	0.0229141
A1	M7	Ptn	Ncl	0.105275	0	PTN	Secreted Signaling	PMID: 28356350; PMID: 25620911	0.471213	2.08e-12	0.163627	0.0503379		M3	M10	Lgals9	Havcr2	-0.0317587	0	GALECTIN	Secreted Signaling	PMID: 27192565	-0.10419	0.000315954	-0.125352	0.407683
En	M4	Ptn	Ncl	0.104271	0	PTN	Secreted Signaling	PMID: 28356350; PMID: 25620911	0.288897	0.000490934	NA	NA		M3	Ma	Lgals9	Cd44	-0.0310535	0	GALECTIN	Secreted Signaling	PMID: 25065622	-0.10419	0.000315954	-0.483814	0.762378
M3	M2	F11r	F11r	0.102936	0	JAM	Cell-Cell Contact	KEGG: mmu04514	0.372808	2.02e-34	0.212524	1.39e-12		M3	Ma	Ptprc	Mrc1	-0.0299181	0	CD45	Cell-Cell Contact	PMID: 27601670; PMID: 10575006	-0.100548	0.000732893	-0.913501	0.304469
M2	M3	F11r	F11r	0.102936	0	JAM	Cell-Cell Contact	KEGG: mmu04514	0.212524	1.39e-12	0.372808	2.02e-34		A2	N1	Ncam1	L1cam	-0.0291397	0	NCAM	Cell-Cell Contact	KEGG: mmu04514	-0.110146	0.0906544	-0.251345	0.0965125
En	M11	Ptn	Ncl	0.100911	0	PTN	Secreted Signaling	PMID: 28356350; PMID: 25620911	0.288897	0.000490934	0.238543	0.250905		O	A2	Col9a3	ITGAV_ITGB8	-0.0288455	0	COLLAGEN	ECM-Receptor	KEGG: mmu04512	-0.187392	0.208257	-0.183276	0.0107222
En	A1	Ptn	Ptprz1	0.0998168	0	PTN	Secreted Signaling	PMID: 28356350; PMID: 25620911	0.288897	0.000490934	0.221348	0.34367		M3	M9	Lgals9	Ighm	-0.0283811	0	GALECTIN	Secreted Signaling	PMID: 30120235	-0.10419	0.000315954	-0.223466	0.0196806
A1	M8	Ptn	Ncl	0.0987822	0	PTN	Secreted Signaling	PMID: 28356350; PMID: 25620911	0.471213	2.08e-12	NA	NA		M3	M2	Lgals9	Ighm	-0.0273384	0	GALECTIN	Secreted Signaling	PMID: 30120235	-0.10419	0.000315954	-0.134969	1.7e-05
M3	M5	F11r	F11r	0.0987528	0	JAM	Cell-Cell Contact	KEGG: mmu04514	0.372808	2.02e-34	0.161257	7.17e-05		M3	M1	Lgals9	Ighm	-0.0271927	0	GALECTIN	Secreted Signaling	PMID: 30120235	-0.10419	0.000315954	-0.142754	3.87e-08
M9	M3	F11r	F11r	0.0983736	0	JAM	Cell-Cell Contact	KEGG: mmu04514	0.262114	0.0206645	0.372808	2.02e-34		En	A2	Agrn	Dag1	-0.0263905	0	AGRN	ECM-Receptor	KEGG: mmu04512	-0.146341	0.37837	-0.23669	0.0380823
M3	M9	F11r	F11r	0.0983736	0	JAM	Cell-Cell Contact	KEGG: mmu04514	0.372808	2.02e-34	0.262114	0.0206645		M11	T	Cd86	Cd28	-0.0260587	0	CD86	Cell-Cell Contact	PMID: 23954143	-0.433697	0.0387281	-0.394616	0.0581482
M1	M1	F11r	F11r	0.0978211	0	JAM	Cell-Cell Contact	KEGG: mmu04514	0.234354	2.88e-16	0.234354	2.88e-16		M3	M5	Lgals9	Ighm	-0.0258485	0	GALECTIN	Secreted Signaling	PMID: 30120235	-0.10419	0.000315954	-0.114498	9.01e-05
M10	Ma	Ccl6	Ccr2	0.094682	0	CCL	Secreted Signaling	KEGG: mmu04060	0.321999	0.24973	-0.101081	0.752654		M10	M11	Ccl3	Ccr5	-0.0257626	0	CCL	Secreted Signaling	KEGG: mmu04060	-0.276818	0.942632	-0.272853	0.182532
En	M10	App	Cd74	0.0946091	0	APP	Cell-Cell Contact	PMID: 19849849	0.27653	0.00105774	-0.557492	0.0803335		M4	T	Cd86	Cd28	-0.0249089	0	CD86	Cell-Cell Contact	PMID: 23954143	-0.174139	2.81e-06	-0.394616	0.0581482
T	M10	Ccl5	Ccr5	0.0943653	0	CCL	Secreted Signaling	KEGG: mmu04060	0.416754	0.0997673	NA	NA		Ma	T	H2-T23	KLRD1_KLRC1	-0.0247232	0	MHC-I	Cell-Cell Contact	PMID: 24223577	-0.396421	0.0288035	-0.140363	0.500818
En	M4	App	Cd74	0.0943566	0	APP	Cell-Cell Contact	PMID: 19849849	0.27653	0.00105774	-0.217928	0.000519692		M10	M4	Ccl3	Ccr5	-0.0242319	0	CCL	Secreted Signaling	KEGG: mmu04060	-0.276818	0.942632	-0.34232	3.16e-12
M2	M1	F11r	F11r	0.0939814	0	JAM	Cell-Cell Contact	KEGG: mmu04514	0.212524	1.39e-12	0.234354	2.88e-16		M8	M5	Ccl4	Ccr5	-0.0239867	0	CCL	Secreted Signaling	KEGG: mmu04060	-0.186322	0.0366217	-0.159712	0.000134174
M1	M2	F11r	F11r	0.0939814	0	JAM	Cell-Cell Contact	KEGG: mmu04514	0.234354	2.88e-16	0.212524	1.39e-12		M11	Ma	Ptprc	Mrc1	-0.0235752	0	CD45	Cell-Cell Contact	PMID: 27601670; PMID: 10575006	-0.264145	0.240349	-0.913501	0.304469
T	M11	Ccl5	Ccr5	0.0934388	0	CCL	Secreted Signaling	KEGG: mmu04060	0.416754	0.0997673	-0.272853	0.182532		M10	M5	Ccl4	Ccr5	-0.0228467	0	CCL	Secreted Signaling	KEGG: mmu04060	-0.318879	0.530637	-0.159712	0.000134174
En	A2	Ptn	Sdc4	0.0931521	0	PTN	Secreted Signaling	PMID: 28356350; PMID: 25620911	0.288897	0.000490934	NA	NA		Ma	M10	Sema4a	Plxnb2	-0.0225827	0	SEMA4	Cell-Cell Contact	PMID: 27533782	-0.293412	0.212128	-0.156629	0.323336
M11	En	Vegfb	Flt1	0.0907552	0	VEGF	Secreted Signaling	KEGG: mmu04370; PMID: 16633338	0.214478	0.0734415	0.224056	0.0136662		N1	N1	Ncam1	L1cam	-0.0219266	0	NCAM	Cell-Cell Contact	KEGG: mmu04514	-0.255823	0.00520117	-0.251345	0.0965125
M2	M2	F11r	F11r	0.0902774	0	JAM	Cell-Cell Contact	KEGG: mmu04514	0.212524	1.39e-12	0.212524	1.39e-12		En	A2	Psap	Gpr37	-0.0215284	0	PSAP	Secreted Signaling	PMID: 23690594	-0.163729	0.457201	-0.2622	0.0398389
M1	M5	F11r	F11r	0.0901257	0	JAM	Cell-Cell Contact	KEGG: mmu04514	0.234354	2.88e-16	0.161257	7.17e-05		T	T	H2-T23	KLRD1_KLRC1	-0.0212968	0	MHC-I	Cell-Cell Contact	PMID: 24223577	-0.332916	0.151951	-0.140363	0.500818
M9	M1	F11r	F11r	0.0897763	0	JAM	Cell-Cell Contact	KEGG: mmu04514	0.262114	0.0206645	0.234354	2.88e-16		Ma	M11	Sema4a	Plxnb2	-0.0212538	0	SEMA4	Cell-Cell Contact	PMID: 27533782	-0.293412	0.212128	-0.318733	0.0498009
M1	M9	F11r	F11r	0.0897763	0	JAM	Cell-Cell Contact	KEGG: mmu04514	0.234354	2.88e-16	0.262114	0.0206645		A1	M9	Thy1	ITGAM_ITGB2	-0.0204864	0	THY1	Cell-Cell Contact	PMID: 15850796	-0.123554	8.88e-08	-0.265588	0.00372869
En	M1	Ptn	Ncl	0.0889492	0	PTN	Secreted Signaling	PMID: 28356350; PMID: 25620911	0.288897	0.000490934	NA	NA		A1	M2	Thy1	ITGAM_ITGB2	-0.0204557	0	THY1	Cell-Cell Contact	PMID: 15850796	-0.123554	8.88e-08	-0.132513	1.76e-06
En	M9	Ptn	Ncl	0.0884556	0	PTN	Secreted Signaling	PMID: 28356350; PMID: 25620911	0.288897	0.000490934	0.232958	0.192337		M9	Ma	Ccl6	Ccr2	-0.020347	0	CCL	Secreted Signaling	KEGG: mmu04060	-0.164242	0.952551	-0.101081	0.752654
A1	Ma	Ptn	Ncl	0.0869844	0	PTN	Secreted Signaling	PMID: 28356350; PMID: 25620911	0.471213	2.08e-12	NA	NA		A1	M5	Thy1	ITGAM_ITGB2	-0.0199929	0	THY1	Cell-Cell Contact	PMID: 15850796	-0.123554	8.88e-08	-0.110175	0.000212812
M2	M5	F11r	F11r	0.0865591	0	JAM	Cell-Cell Contact	KEGG: mmu04514	0.212524	1.39e-12	0.161257	7.17e-05		M9	T	Cxcl16	Cxcr6	-0.0196777	0	CXCL	Secreted Signaling	KEGG: mmu04060	-0.112069	0.507331	-0.431125	0.0229141
M9	M2	F11r	F11r	0.0862222	0	JAM	Cell-Cell Contact	KEGG: mmu04514	0.262114	0.0206645	0.212524	1.39e-12		Ma	M5	Sema4a	Plxnb2	-0.0195738	0	SEMA4	Cell-Cell Contact	PMID: 27533782	-0.293412	0.212128	-0.122318	0.000252428
M2	M9	F11r	F11r	0.0862222	0	JAM	Cell-Cell Contact	KEGG: mmu04514	0.212524	1.39e-12	0.262114	0.0206645		O	Ma	Gas6	Axl	-0.0183051	0	GAS	Secreted Signaling	PMID: 27801848	-0.298444	0.113746	-0.143197	0.453166
A1	Ma	App	Cd74	0.086053	0	APP	Cell-Cell Contact	PMID: 19849849	0.252095	0.631086	NA	NA		A1	M4	Thy1	ITGAM_ITGB2	-0.0178871	0	THY1	Cell-Cell Contact	PMID: 15850796	-0.123554	8.88e-08	-0.184148	1.98e-05
En	En	Ptn	Ncl	0.0859598	0	PTN	Secreted Signaling	PMID: 28356350; PMID: 25620911	0.288897	0.000490934	0.164396	0.156781		A2	O	Mdk	Sdc2	-0.0176739	0	MK	Secreted Signaling	PMID: 28356350	-0.243779	0.00824885	-0.186163	0.0657573
En	M2	Ptn	Ncl	0.0850946	0	PTN	Secreted Signaling	PMID: 28356350; PMID: 25620911	0.288897	0.000490934	NA	NA		M3	Ma	Lgals9	Ighm	-0.0166906	0	GALECTIN	Secreted Signaling	PMID: 30120235	-0.10419	0.000315954	-0.967464	0.439757
M9	M5	F11r	F11r	0.0826558	0	JAM	Cell-Cell Contact	KEGG: mmu04514	0.262114	0.0206645	0.161257	7.17e-05		A1	Ma	Thy1	ITGAM_ITGB2	-0.0165218	0	THY1	Cell-Cell Contact	PMID: 15850796	-0.123554	8.88e-08	-0.404187	0.848679
M9	M9	F11r	F11r	0.0823328	0	JAM	Cell-Cell Contact	KEGG: mmu04514	0.262114	0.0206645	0.262114	0.0206645		M7	O	Ptn	Sdc2	-0.016441	0	PTN	Secreted Signaling	PMID: 28356350; PMID: 25620911	-0.371448	0.0425217	-0.186163	0.0657573
En	M5	Ptn	Ncl	0.08224	0	PTN	Secreted Signaling	PMID: 28356350; PMID: 25620911	0.288897	0.000490934	NA	NA		Ma	M4	Sema4a	Plxnb2	-0.0162356	0	SEMA4	Cell-Cell Contact	PMID: 27533782	-0.293412	0.212128	-0.154632	1.1e-06
En	M3	Ptn	Ncl	0.0806696	0	PTN	Secreted Signaling	PMID: 28356350; PMID: 25620911	0.288897	0.000490934	NA	NA		M10	M3	Cadm1	Cadm1	-0.0153312	0	CADM	Cell-Cell Contact	PMID: 24503895	-0.18162	0.340691	-0.105766	0.00805262
En	En	Pecam1	Pecam1	0.07903	0	PECAM1	Cell-Cell Contact	KEGG: mmu04514	0.239569	0.00915771	0.239569	0.00915771		M3	M10	Cadm1	Cadm1	-0.0153312	0	CADM	Cell-Cell Contact	PMID: 24503895	-0.105766	0.00805262	-0.18162	0.340691
T	M4	Ccl5	Ccr5	0.0783947	0	CCL	Secreted Signaling	KEGG: mmu04060	0.416754	0.0997673	-0.34232	3.16e-12		M3	Ma	Ccl6	Ccr2	-0.0153225	0	CCL	Secreted Signaling	KEGG: mmu04060	-0.213392	0.000245207	-0.101081	0.752654
En	M7	Ptn	Ncl	0.0769243	0	PTN	Secreted Signaling	PMID: 28356350; PMID: 25620911	0.288897	0.000490934	0.163627	0.0503379		M8	M11	Ccl4	Ccr5	-0.0149025	0	CCL	Secreted Signaling	KEGG: mmu04060	-0.186322	0.0366217	-0.272853	0.182532
M4	Ma	Mif	CD74_CXCR4	0.0768663	0	MIF	Secreted Signaling	PMID: 29637711; PMID: 24760155	0.3046	2.25e-15	0.552049	0.0780609		O	T	Col9a3	Cd44	-0.0147222	0	COLLAGEN	ECM-Receptor	KEGG: mmu04512	-0.187392	0.208257	-0.185013	0.636469
M7	M3	F11r	F11r	0.0734643	0	JAM	Cell-Cell Contact	KEGG: mmu04514	0.294429	7.26e-05	0.372808	2.02e-34		Ma	M8	App	Cd74	-0.014611	0	APP	Cell-Cell Contact	PMID: 19849849	-0.362009	0.253792	-0.282814	0.138314
M3	M7	F11r	F11r	0.0734643	0	JAM	Cell-Cell Contact	KEGG: mmu04514	0.372808	2.02e-34	0.294429	7.26e-05		A2	A2	Enho	Gpr19	-0.0144117	0	ENHO	Secreted Signaling	PMID: 28476646	-0.179113	0.0226121	-0.136878	0.199805
En	M8	Ptn	Ncl	0.0720392	0	PTN	Secreted Signaling	PMID: 28356350; PMID: 25620911	0.288897	0.000490934	NA	NA		M10	T	Cd86	Cd28	-0.0142675	0	CD86	Cell-Cell Contact	PMID: 23954143	-0.27508	0.634145	-0.394616	0.0581482
Ma	T	H2-D1	Cd8b1	0.0691937	0	MHC-I	Cell-Cell Contact	KEGG: mmu04514	0.423645	0.0116535	0.634587	0.285885		M4	T	H2-T23	KLRD1_KLRC1	-0.0142519	0	MHC-I	Cell-Cell Contact	PMID: 24223577	-0.211646	5.28e-10	-0.140363	0.500818
A2	En	Vegfa	Kdr	0.0688345	0	VEGF	Secreted Signaling	KEGG: mmu04370; PMID: 16633338	0.281914	0.260019	NA	NA		A1	A2	Enho	Gpr19	-0.0142105	0	ENHO	Secreted Signaling	PMID: 28476646	-0.279292	2.37e-13	-0.136878	0.199805
M7	M1	F11r	F11r	0.0668825	0	JAM	Cell-Cell Contact	KEGG: mmu04514	0.294429	7.26e-05	0.234354	2.88e-16		M10	M11	Ccl4	Ccr5	-0.014188	0	CCL	Secreted Signaling	KEGG: mmu04060	-0.318879	0.530637	-0.272853	0.182532
M1	M7	F11r	F11r	0.0668825	0	JAM	Cell-Cell Contact	KEGG: mmu04514	0.234354	2.88e-16	0.294429	7.26e-05		M11	Ma	Lair1	Pira2	-0.0140952	0	LAIR1	Cell-Cell Contact	PMID: 19283782	-0.343646	0.0487684	-0.216111	0.474973
A1	Ma	Mif	CD74_CXCR4	0.066723	0	MIF	Secreted Signaling	PMID: 29637711; PMID: 24760155	0.224636	0.471493	0.552049	0.0780609		A2	En	Mdk	Lrp1	-0.0140813	0	MK	Secreted Signaling	PMID: 28356350	-0.243779	0.00824885	-0.142926	0.213762
M7	M2	F11r	F11r	0.0641708	0	JAM	Cell-Cell Contact	KEGG: mmu04514	0.294429	7.26e-05	0.212524	1.39e-12		M8	M4	Ccl4	Ccr5	-0.0140078	0	CCL	Secreted Signaling	KEGG: mmu04060	-0.186322	0.0366217	-0.34232	3.16e-12
M2	M7	F11r	F11r	0.0641708	0	JAM	Cell-Cell Contact	KEGG: mmu04514	0.212524	1.39e-12	0.294429	7.26e-05		M10	En	Csf1	Csf1r	-0.0136719	0	CSF	Secreted Signaling	KEGG: mmu04060	-0.2214	0.772619	-0.286357	0.0787259
T	T	H2-D1	Cd8b1	0.0641401	0	MHC-I	Cell-Cell Contact	KEGG: mmu04514	0.332643	0.00162736	0.634587	0.285885		M1	Ma	Ccl6	Ccr2	-0.0134445	0	CCL	Secreted Signaling	KEGG: mmu04060	-0.105595	0.00024898	-0.101081	0.752654
En	Ma	Ptn	Ncl	0.0632114	0	PTN	Secreted Signaling	PMID: 28356350; PMID: 25620911	0.288897	0.000490934	NA	NA		M10	M4	Ccl4	Ccr5	-0.0133356	0	CCL	Secreted Signaling	KEGG: mmu04060	-0.318879	0.530637	-0.34232	3.16e-12
A2	O	Ptn	Ncl	0.0624509	0	PTN	Secreted Signaling	PMID: 28356350; PMID: 25620911	0.443566	0.000515034	0.310092	0.676654		M2	T	H2-T23	KLRD1_KLRC1	-0.0133228	0	MHC-I	Cell-Cell Contact	PMID: 24223577	-0.193622	2.28e-13	-0.140363	0.500818
M7	M5	F11r	F11r	0.0614551	0	JAM	Cell-Cell Contact	KEGG: mmu04514	0.294429	7.26e-05	0.161257	7.17e-05		Ma	Ma	Sema4a	Plxnb2	-0.0132209	0	SEMA4	Cell-Cell Contact	PMID: 27533782	-0.293412	0.212128	-0.293067	0.275818
M10	T	H2-D1	Cd8b1	0.0612381	0	MHC-I	Cell-Cell Contact	KEGG: mmu04514	0.511913	2.29e-05	0.634587	0.285885		M11	M1	Jam2	ITGAV_ITGB1	-0.0131968	0.01	JAM	Cell-Cell Contact	KEGG: mmu04514	-0.553794	0.0274861	-0.106622	1.67e-06
M9	M7	F11r	F11r	0.0612094	0	JAM	Cell-Cell Contact	KEGG: mmu04514	0.262114	0.0206645	0.294429	7.26e-05		M9	Ma	Lair1	Pira2	-0.0131667	0	LAIR1	Cell-Cell Contact	PMID: 19283782	-0.108916	0.361999	-0.216111	0.474973
M7	M9	F11r	F11r	0.0612094	0	JAM	Cell-Cell Contact	KEGG: mmu04514	0.294429	7.26e-05	0.262114	0.0206645		M8	En	Ccl3	Ccr5	-0.0131001	0	CCL	Secreted Signaling	KEGG: mmu04060	-0.236973	0.119311	-0.4999	0.0768968
M3	M4	F11r	F11r	0.0600643	0	JAM	Cell-Cell Contact	KEGG: mmu04514	0.372808	2.02e-34	NA	NA		M1	T	H2-T23	KLRD1_KLRC1	-0.0126892	0	MHC-I	Cell-Cell Contact	PMID: 24223577	-0.229963	4.12e-17	-0.140363	0.500818
Ma	Ma	Ccl6	Ccr2	0.0582016	0	CCL	Secreted Signaling	KEGG: mmu04060	0.235212	0.695316	-0.101081	0.752654		M5	T	H2-T23	KLRD1_KLRC1	-0.0126775	0	MHC-I	Cell-Cell Contact	PMID: 24223577	-0.215546	2.04e-08	-0.140363	0.500818
M1	M4	F11r	F11r	0.0546123	0	JAM	Cell-Cell Contact	KEGG: mmu04514	0.234354	2.88e-16	NA	NA		M4	Ma	Ccl12	Ccr2	-0.0126715	0	CCL	Secreted Signaling	KEGG: mmu04060	-0.132799	0.538645	-0.101081	0.752654
Ma	T	H2-D1	Cd8a	0.0531405	0	MHC-I	Cell-Cell Contact	KEGG: mmu04514	0.423645	0.0116535	0.380345	0.246867		M9	Ma	Pros1	Axl	-0.0125918	0	PROS	Secreted Signaling	PMID: 29531161	-0.103642	0.142843	-0.143197	0.453166
A2	A2	Ptn	Sdc2	0.0530032	0	PTN	Secreted Signaling	PMID: 28356350; PMID: 25620911	0.443566	0.000515034	NA	NA		M3	T	H2-T23	KLRD1_KLRC1	-0.0125236	0	MHC-I	Cell-Cell Contact	PMID: 24223577	-0.132312	0.00138139	-0.140363	0.500818
M2	M4	F11r	F11r	0.0523702	0	JAM	Cell-Cell Contact	KEGG: mmu04514	0.212524	1.39e-12	NA	NA		A2	N1	Mdk	Ptprz1	-0.0122673	0	MK	Secreted Signaling	PMID: 28356350	-0.243779	0.00824885	-0.108899	0.798162
A2	M10	Ptn	Ncl	0.0520461	0	PTN	Secreted Signaling	PMID: 28356350; PMID: 25620911	0.443566	0.000515034	0.200894	0.524452		M11	M2	Jam2	ITGAV_ITGB1	-0.0121551	0.02	JAM	Cell-Cell Contact	KEGG: mmu04514	-0.553794	0.0274861	-0.13145	0.000108023
M4	T	H2-D1	Cd8b1	0.051913	0	MHC-I	Cell-Cell Contact	KEGG: mmu04514	0.602398	4.32e-53	0.634587	0.285885		A2	M1	Jam2	ITGAV_ITGB1	-0.0119355	0	JAM	Cell-Cell Contact	KEGG: mmu04514	-0.105474	0.189884	-0.106622	1.67e-06
En	En	Cdh5	Cdh5	0.050849	0	CDH5	Cell-Cell Contact	KEGG: mmu04514	0.243212	0.0386687	0.243212	0.0386687		Ma	M9	C3	ITGAM_ITGB2	-0.0115105	0	COMPLEMENT	Secreted Signaling	PMID: 16234578	-0.225771	0.299353	-0.265588	0.00372869
M10	T	H2-K1	Cd8b1	0.0500201	0	MHC-I	Cell-Cell Contact	KEGG: mmu04514	0.3426	0.000832893	0.634587	0.285885		Ma	M2	C3	ITGAM_ITGB2	-0.0114931	0	COMPLEMENT	Secreted Signaling	PMID: 16234578	-0.225771	0.299353	-0.132513	1.76e-06
A2	En	Vegfb	Flt1	0.0498025	0	VEGF	Secreted Signaling	KEGG: mmu04370; PMID: 16633338	0.374626	0.0572409	0.224056	0.0136662		M7	N1	Ptn	Ptprz1	-0.0114072	0	PTN	Secreted Signaling	PMID: 28356350; PMID: 25620911	-0.371448	0.0425217	-0.108899	0.798162
T	T	H2-D1	Cd8a	0.0491974	0	MHC-I	Cell-Cell Contact	KEGG: mmu04514	0.332643	0.00162736	0.380345	0.246867		M7	T	H2-T23	KLRD1_KLRC1	-0.0112747	0	MHC-I	Cell-Cell Contact	PMID: 24223577	-0.164921	0.00139118	-0.140363	0.500818
A2	N1	Ptn	Ncl	0.048336	0	PTN	Secreted Signaling	PMID: 28356350; PMID: 25620911	0.443566	0.000515034	NA	NA		Ma	M5	C3	ITGAM_ITGB2	-0.0112308	0	COMPLEMENT	Secreted Signaling	PMID: 16234578	-0.225771	0.299353	-0.110175	0.000212812
A2	Ma	App	Cd74	0.0483133	0	APP	Cell-Cell Contact	PMID: 19849849	0.232402	0.283701	NA	NA		En	T	H2-T23	KLRD1_KLRC1	-0.0110374	0	MHC-I	Cell-Cell Contact	PMID: 24223577	-0.145868	0.179865	-0.140363	0.500818
A1	O	Ptn	Ncl	0.0471633	0	PTN	Secreted Signaling	PMID: 28356350; PMID: 25620911	0.471213	2.08e-12	0.310092	0.676654		A2	M2	Jam2	ITGAV_ITGB1	-0.0109923	0	JAM	Cell-Cell Contact	KEGG: mmu04514	-0.105474	0.189884	-0.13145	0.000108023
M10	T	H2-D1	Cd8a	0.0469375	0	MHC-I	Cell-Cell Contact	KEGG: mmu04514	0.511913	2.29e-05	0.380345	0.246867		M11	T	H2-T23	KLRD1_KLRC1	-0.0106584	0	MHC-I	Cell-Cell Contact	PMID: 24223577	-0.280859	0.176474	-0.140363	0.500818
A2	M7	Ptn	Ptprz1	0.0452763	0	PTN	Secreted Signaling	PMID: 28356350; PMID: 25620911	0.443566	0.000515034	-0.115486	0.108882		Ma	T	Icam1	Itgal	-0.0104804	0	ICAM	Cell-Cell Contact	PMID: 23602662	-0.191514	0.374564	-0.519233	0.0188871
En	T	H2-D1	Cd8b1	0.0445395	0	MHC-I	Cell-Cell Contact	KEGG: mmu04514	0.520037	1.22e-07	0.634587	0.285885		M9	M1	Jam2	ITGAV_ITGB1	-0.0102014	0	JAM	Cell-Cell Contact	KEGG: mmu04514	-0.17992	0.00248814	-0.106622	1.67e-06
A2	N1	Ptn	Ptprz1	0.043665	0	PTN	Secreted Signaling	PMID: 28356350; PMID: 25620911	0.443566	0.000515034	-0.108899	0.798162		N1	Ma	Col4a1	Cd44	-0.0101603	0	COLLAGEN	ECM-Receptor	KEGG: mmu04512	-0.180267	0.0517399	-0.483814	0.762378
M3	Ma	F11r	ITGAL_ITGB2	0.0411988	0	JAM	Cell-Cell Contact	PMID: 11812992	0.372808	2.02e-34	-0.21687	0.299299		M10	T	Icam1	Itgal	-0.0101462	0	ICAM	Cell-Cell Contact	PMID: 23602662	-0.226706	0.252538	-0.519233	0.0188871
T	A2	ITGA4_ITGB1	Vcam1	0.0410655	0	VCAM	Cell-Cell Contact	KEGG: mmu04514	0.52416	0.108678	-0.195971	0.0828863		M4	T	Icam1	Itgal	-0.0100689	0	ICAM	Cell-Cell Contact	PMID: 23602662	-0.2051	0.000135755	-0.519233	0.0188871
M9	T	H2-D1	Cd8b1	0.0409897	0	MHC-I	Cell-Cell Contact	KEGG: mmu04514	0.417312	0.00549884	0.634587	0.285885		Ma	M4	C3	ITGAM_ITGB2	-0.0100384	0	COMPLEMENT	Secreted Signaling	PMID: 16234578	-0.225771	0.299353	-0.184148	1.98e-05
M8	A2	Ptn	Ptprz1	0.0404165	0	PTN	Secreted Signaling	PMID: 28356350; PMID: 25620911	0.30311	0.101284	NA	NA		M8	Ma	Ccl3	Ccr5	-0.00960377	0	CCL	Secreted Signaling	KEGG: mmu04060	-0.236973	0.119311	-0.465855	0.371979
A2	A2	Ptn	Ncl	0.0401018	0	PTN	Secreted Signaling	PMID: 28356350; PMID: 25620911	0.443566	0.000515034	0.121056	0.791081		M9	M2	Jam2	ITGAV_ITGB1	-0.00939396	0	JAM	Cell-Cell Contact	KEGG: mmu04514	-0.17992	0.00248814	-0.13145	0.000108023
M4	T	H2-K1	Cd8b1	0.0399387	0	MHC-I	Cell-Cell Contact	KEGG: mmu04514	0.252504	3.61e-12	0.634587	0.285885		N1	En	Col4a1	ITGA1_ITGB1	-0.00934867	0	COLLAGEN	ECM-Receptor	KEGG: mmu04512	-0.180267	0.0517399	-0.150598	0.519317
A1	A2	Ptn	Sdc2	0.0399299	0	PTN	Secreted Signaling	PMID: 28356350; PMID: 25620911	0.471213	2.08e-12	NA	NA		N1	N1	Negr1	Negr1	-0.00934395	0	NEGR	Cell-Cell Contact	KEGG: mmu04514	-0.266696	0.0194474	-0.266696	0.0194474
M4	T	H2-D1	Cd8a	0.039698	0	MHC-I	Cell-Cell Contact	KEGG: mmu04514	0.602398	4.32e-53	0.380345	0.246867		A2	M7	Mdk	Ptprz1	-0.00933652	0	MK	Secreted Signaling	PMID: 28356350	-0.243779	0.00824885	-0.115486	0.108882
A1	M10	Ptn	Ncl	0.0391991	0	PTN	Secreted Signaling	PMID: 28356350; PMID: 25620911	0.471213	2.08e-12	0.200894	0.524452		Ma	Ma	C3	ITGAM_ITGB2	-0.00926652	0	COMPLEMENT	Secreted Signaling	PMID: 16234578	-0.225771	0.299353	-0.404187	0.848679
M11	T	H2-D1	Cd8b1	0.0383052	0	MHC-I	Cell-Cell Contact	KEGG: mmu04514	0.653141	0.0683456	0.634587	0.285885		Ma	En	Sema4a	NRP1_PLXNA2	-0.00921794	0	SEMA4	Cell-Cell Contact	PMID: 27533782	-0.293412	0.212128	-0.160988	0.176782
M10	T	H2-K1	Cd8a	0.0382325	0	MHC-I	Cell-Cell Contact	KEGG: mmu04514	0.3426	0.000832893	0.380345	0.246867		T	M9	Icam2	ITGAM_ITGB2	-0.00914499	0	ICAM	Cell-Cell Contact	KEGG: mmu04514	-0.201988	0.0642491	-0.265588	0.00372869
A1	A2	Cadm1	Cadm1	0.0374407	0	CADM	Cell-Cell Contact	PMID: 24503895	0.511465	0.109714	0.151451	0.375447		T	M2	Icam2	ITGAM_ITGB2	-0.0091311	0	ICAM	Cell-Cell Contact	KEGG: mmu04514	-0.201988	0.0642491	-0.132513	1.76e-06
M1	Ma	F11r	ITGAL_ITGB2	0.0373911	0	JAM	Cell-Cell Contact	PMID: 11812992	0.234354	2.88e-16	-0.21687	0.299299		A1	M10	Thy1	ITGAX_ITGB2	-0.00905592	0	THY1	Cell-Cell Contact	PMID: 15850796	-0.123554	8.88e-08	-0.122412	0.700169
A2	M9	Ptn	Sdc3	0.0363714	0	PTN	Secreted Signaling	PMID: 28356350; PMID: 25620911	0.443566	0.000515034	NA	NA		M9	M10	Sema4c	Plxnb2	-0.00899919	0	SEMA4	Cell-Cell Contact	PMID: 27533782	-0.136944	0.055427	-0.156629	0.323336
A1	N1	Ptn	Ncl	0.0363697	0	PTN	Secreted Signaling	PMID: 28356350; PMID: 25620911	0.471213	2.08e-12	NA	NA		Ma	M5	App	Cd74	-0.00893418	0	APP	Cell-Cell Contact	PMID: 19849849	-0.362009	0.253792	-0.137925	0.000241022
M2	Ma	F11r	ITGAL_ITGB2	0.0358292	0	JAM	Cell-Cell Contact	PMID: 11812992	0.212524	1.39e-12	-0.21687	0.299299		T	M5	Icam2	ITGAM_ITGB2	-0.00892221	0	ICAM	Cell-Cell Contact	KEGG: mmu04514	-0.201988	0.0642491	-0.110175	0.000212812
A2	M10	Ptn	Sdc3	0.0345302	0	PTN	Secreted Signaling	PMID: 28356350; PMID: 25620911	0.443566	0.000515034	NA	NA		M7	M7	Ptn	Ptprz1	-0.0086801	0	PTN	Secreted Signaling	PMID: 28356350; PMID: 25620911	-0.371448	0.0425217	-0.115486	0.108882
M9	Ma	F11r	ITGAL_ITGB2	0.0341281	0	JAM	Cell-Cell Contact	PMID: 11812992	0.262114	0.0206645	-0.21687	0.299299		M9	M11	Sema4c	Plxnb2	-0.00846272	0	SEMA4	Cell-Cell Contact	PMID: 27533782	-0.136944	0.055427	-0.318733	0.0498009
A2	M11	Ptn	Sdc3	0.0341081	0	PTN	Secreted Signaling	PMID: 28356350; PMID: 25620911	0.443566	0.000515034	0.25726	0.183045		Ma	M3	App	Cd74	-0.00839305	0.01	APP	Cell-Cell Contact	PMID: 19849849	-0.362009	0.253792	-0.126181	0.201798
A1	M7	Ptn	Ptprz1	0.0340403	0	PTN	Secreted Signaling	PMID: 28356350; PMID: 25620911	0.471213	2.08e-12	-0.115486	0.108882		Ma	T	Icam1	ITGAL_ITGB2	-0.00831824	0	ICAM	Cell-Cell Contact	KEGG: mmu04514	-0.191514	0.374564	-0.391243	0.141911
En	T	H2-D1	Cd8a	0.0339972	0	MHC-I	Cell-Cell Contact	KEGG: mmu04514	0.520037	1.22e-07	0.380345	0.246867		T	Ma	ITGAL_ITGB2	Icam1	-0.00831824	0	ITGAL-ITGB2	Cell-Cell Contact	KEGG: mmu04514	-0.391243	0.141911	-0.191514	0.374564
En	O	Ptn	Ncl	0.0338698	0	PTN	Secreted Signaling	PMID: 28356350; PMID: 25620911	0.288897	0.000490934	0.310092	0.676654		M10	T	Icam1	ITGAL_ITGB2	-0.00805244	0	ICAM	Cell-Cell Contact	KEGG: mmu04514	-0.226706	0.252538	-0.391243	0.141911
T	A2	ITGA4_ITGB7	Vcam1	0.0334404	0	VCAM	Cell-Cell Contact	KEGG: mmu04514	0.566692	0.0278416	-0.195971	0.0828863		T	M10	ITGAL_ITGB2	Icam1	-0.00805244	0	ITGAL-ITGB2	Cell-Cell Contact	KEGG: mmu04514	-0.391243	0.141911	-0.226706	0.252538
A1	N1	Ptn	Ptprz1	0.0328151	0	PTN	Secreted Signaling	PMID: 28356350; PMID: 25620911	0.471213	2.08e-12	-0.108899	0.798162		M4	T	Icam1	ITGAL_ITGB2	-0.00799092	0	ICAM	Cell-Cell Contact	KEGG: mmu04514	-0.2051	0.000135755	-0.391243	0.141911
M2	T	H2-D1	Cd8b1	0.0325637	0	MHC-I	Cell-Cell Contact	KEGG: mmu04514	0.482978	1.83e-24	0.634587	0.285885		T	M4	ITGAL_ITGB2	Icam1	-0.00799092	0	ITGAL-ITGB2	Cell-Cell Contact	KEGG: mmu04514	-0.391243	0.141911	-0.2051	0.000135755
En	M11	App	Cd74	0.0324999	0	APP	Cell-Cell Contact	PMID: 19849849	0.27653	0.00105774	1.20973	0.0629508		Ma	M4	C3	C3ar1	-0.00798993	0	COMPLEMENT	Secreted Signaling	KEGG: mmu04080	-0.225771	0.299353	-0.151089	0.0018523
M9	T	H2-D1	Cd8a	0.0312602	0	MHC-I	Cell-Cell Contact	KEGG: mmu04514	0.417312	0.00549884	0.380345	0.246867		T	M4	Icam2	ITGAM_ITGB2	-0.00797298	0	ICAM	Cell-Cell Contact	KEGG: mmu04514	-0.201988	0.0642491	-0.184148	1.98e-05
N1	A2	Ptn	Ptprz1	0.0311382	0	PTN	Secreted Signaling	PMID: 28356350; PMID: 25620911	0.279328	0.202255	NA	NA		M3	T	Lgals9	Cd44	-0.00785951	0	GALECTIN	Secreted Signaling	PMID: 25065622	-0.10419	0.000315954	-0.185013	0.636469
M5	T	H2-D1	Cd8b1	0.0311304	0	MHC-I	Cell-Cell Contact	KEGG: mmu04514	0.369074	2.95e-11	0.634587	0.285885		M9	M5	Sema4c	Plxnb2	-0.00778572	0	SEMA4	Cell-Cell Contact	PMID: 27533782	-0.136944	0.055427	-0.122318	0.000252428
M4	T	H2-K1	Cd8a	0.0304507	0	MHC-I	Cell-Cell Contact	KEGG: mmu04514	0.252504	3.61e-12	0.380345	0.246867		Ma	Ma	Icam1	ITGAL_ITGB2	-0.00763185	0	ICAM	Cell-Cell Contact	KEGG: mmu04514	-0.191514	0.374564	-0.21687	0.299299
A1	A2	Ptn	Ncl	0.0301095	0	PTN	Secreted Signaling	PMID: 28356350; PMID: 25620911	0.471213	2.08e-12	0.121056	0.791081		Ma	Ma	ITGAL_ITGB2	Icam1	-0.00763185	0	ITGAL-ITGB2	Cell-Cell Contact	KEGG: mmu04514	-0.21687	0.299299	-0.191514	0.374564
M10	M1	Gas6	Mertk	0.0297579	0	GAS	Secreted Signaling	PMID: 27801848	0.426607	0.172952	NA	NA		M10	Ma	Icam1	ITGAL_ITGB2	-0.00738782	0	ICAM	Cell-Cell Contact	KEGG: mmu04514	-0.226706	0.252538	-0.21687	0.299299
A1	M4	Cadm1	Cadm1	0.0294287	0	CADM	Cell-Cell Contact	PMID: 24503895	0.511465	0.109714	0.102174	0.000369849		Ma	M10	ITGAL_ITGB2	Icam1	-0.00738782	0	ITGAL-ITGB2	Cell-Cell Contact	KEGG: mmu04514	-0.21687	0.299299	-0.226706	0.252538
M11	T	H2-D1	Cd8a	0.0291935	0	MHC-I	Cell-Cell Contact	KEGG: mmu04514	0.653141	0.0683456	0.380345	0.246867		T	Ma	Icam2	ITGAM_ITGB2	-0.00735873	0	ICAM	Cell-Cell Contact	KEGG: mmu04514	-0.201988	0.0642491	-0.404187	0.848679
En	A2	Ptn	Sdc2	0.0286139	0	PTN	Secreted Signaling	PMID: 28356350; PMID: 25620911	0.288897	0.000490934	NA	NA		M4	Ma	Icam1	ITGAL_ITGB2	-0.00733134	0	ICAM	Cell-Cell Contact	KEGG: mmu04514	-0.2051	0.000135755	-0.21687	0.299299
A2	M4	Ptn	Sdc3	0.0281904	0	PTN	Secreted Signaling	PMID: 28356350; PMID: 25620911	0.443566	0.000515034	NA	NA		Ma	M4	ITGAL_ITGB2	Icam1	-0.00733134	0	ITGAL-ITGB2	Cell-Cell Contact	KEGG: mmu04514	-0.21687	0.299299	-0.2051	0.000135755
En	M10	Ptn	Ncl	0.0280842	0	PTN	Secreted Signaling	PMID: 28356350; PMID: 25620911	0.288897	0.000490934	0.200894	0.524452		M9	Ma	Gas6	Axl	-0.00708424	0	GAS	Secreted Signaling	PMID: 27801848	-0.262263	0.00417674	-0.143197	0.453166
A2	O	Ptn	Sdc4	0.0279507	0	PTN	Secreted Signaling	PMID: 28356350; PMID: 25620911	0.443566	0.000515034	0.185451	0.950264		M6	T	H2-T23	KLRD1_KLRC1	-0.00696839	0	MHC-I	Cell-Cell Contact	PMID: 24223577	-0.268681	0.000564223	-0.140363	0.500818
M10	M3	Gas6	Mertk	0.0278137	0	GAS	Secreted Signaling	PMID: 27801848	0.426607	0.172952	NA	NA		T	T	Icam2	ITGAL_ITGB2	-0.0065701	0	ICAM	Cell-Cell Contact	KEGG: mmu04514	-0.201988	0.0642491	-0.391243	0.141911
A1	M10	Cadm1	Cadm1	0.0277569	0	CADM	Cell-Cell Contact	PMID: 24503895	0.511465	0.109714	-0.18162	0.340691		T	T	ITGAL_ITGB2	Icam2	-0.0065701	0	ITGAL-ITGB2	Cell-Cell Contact	KEGG: mmu04514	-0.391243	0.141911	-0.201988	0.0642491
Er	A2	Ptn	Ptprz1	0.0275215	0	PTN	Secreted Signaling	PMID: 28356350; PMID: 25620911	0.616356	0.0708089	NA	NA		M9	M4	Sema4c	Plxnb2	-0.00644469	0.01	SEMA4	Cell-Cell Contact	PMID: 27533782	-0.136944	0.055427	-0.154632	1.1e-06
A1	M9	Ptn	Sdc3	0.0272822	0	PTN	Secreted Signaling	PMID: 28356350; PMID: 25620911	0.471213	2.08e-12	NA	NA		En	En	Mpzl1	Mpzl1	-0.00634383	0	MPZ	Cell-Cell Contact	KEGG: mmu04514	-0.168836	0.0496403	-0.168836	0.0496403
En	M9	App	Cd74	0.0271564	0	APP	Cell-Cell Contact	PMID: 19849849	0.27653	0.00105774	NA	NA		T	Ma	Icam2	ITGAL_ITGB2	-0.00602709	0	ICAM	Cell-Cell Contact	KEGG: mmu04514	-0.201988	0.0642491	-0.21687	0.299299
En	Ma	Cxcl12	Cxcr4	0.027039	0	CXCL	Secreted Signaling	KEGG: mmu04060	0.244443	0.00727358	0.552049	0.0780609		Ma	T	ITGAL_ITGB2	Icam2	-0.00602709	0	ITGAL-ITGB2	Cell-Cell Contact	KEGG: mmu04514	-0.21687	0.299299	-0.201988	0.0642491
M10	M2	Gas6	Mertk	0.0265649	0	GAS	Secreted Signaling	PMID: 27801848	0.426607	0.172952	NA	NA		N1	N1	L1cam	L1cam	-0.00595557	0	L1CAM	Cell-Cell Contact	PMID: 18701456	-0.251345	0.0965125	-0.251345	0.0965125
M11	A2	Ptn	Ptprz1	0.0261836	0	PTN	Secreted Signaling	PMID: 28356350; PMID: 25620911	0.6866	0.0294877	NA	NA		Ma	Ma	Icam1	Itgal	-0.00588395	0	ICAM	Cell-Cell Contact	PMID: 23602662	-0.191514	0.374564	-0.21687	0.299299
A2	En	Ptn	Sdc3	0.0261542	0	PTN	Secreted Signaling	PMID: 28356350; PMID: 25620911	0.443566	0.000515034	NA	NA		Ma	M5	Sema4a	NRP1_PLXNA4	-0.00581172	0	SEMA4	Cell-Cell Contact	PMID: 27533782	-0.293412	0.212128	-0.112088	0.00925311
En	N1	Ptn	Ncl	0.0260353	0	PTN	Secreted Signaling	PMID: 28356350; PMID: 25620911	0.288897	0.000490934	NA	NA		M10	Ma	Icam1	Itgal	-0.00569549	0	ICAM	Cell-Cell Contact	PMID: 23602662	-0.226706	0.252538	-0.21687	0.299299
A1	M10	Ptn	Sdc3	0.0258887	0	PTN	Secreted Signaling	PMID: 28356350; PMID: 25620911	0.471213	2.08e-12	NA	NA		M4	Ma	Icam1	Itgal	-0.00565188	0	ICAM	Cell-Cell Contact	PMID: 23602662	-0.2051	0.000135755	-0.21687	0.299299
M10	M6	Gas6	Mertk	0.0256544	0	GAS	Secreted Signaling	PMID: 27801848	0.426607	0.172952	NA	NA		A2	N1	Negr1	Negr1	-0.00560362	0	NEGR	Cell-Cell Contact	KEGG: mmu04514	-0.12506	0.104148	-0.266696	0.0194474
A1	M11	Ptn	Sdc3	0.0255695	0	PTN	Secreted Signaling	PMID: 28356350; PMID: 25620911	0.471213	2.08e-12	0.25726	0.183045		N1	A2	Negr1	Negr1	-0.00560362	0	NEGR	Cell-Cell Contact	KEGG: mmu04514	-0.266696	0.0194474	-0.12506	0.104148
M10	M9	Gas6	Mertk	0.025534	0	GAS	Secreted Signaling	PMID: 27801848	0.426607	0.172952	NA	NA		M9	Ma	Sema4c	Plxnb2	-0.00523834	0	SEMA4	Cell-Cell Contact	PMID: 27533782	-0.136944	0.055427	-0.293067	0.275818
M10	M5	Gas6	Mertk	0.0252227	0	GAS	Secreted Signaling	PMID: 27801848	0.426607	0.172952	NA	NA		Ma	T	Icosl	Cd28	-0.00513506	0	ICOS	Cell-Cell Contact	KEGG: mmu04514	-0.233298	0.550907	-0.394616	0.0581482
M7	Ma	F11r	ITGAL_ITGB2	0.0250347	0	JAM	Cell-Cell Contact	PMID: 11812992	0.294429	7.26e-05	-0.21687	0.299299		O	Ma	Col9a3	Sdc4	-0.00512985	0	COLLAGEN	ECM-Receptor	KEGG: mmu04512	-0.187392	0.208257	-0.425847	0.466041
M2	T	H2-D1	Cd8a	0.0247825	0	MHC-I	Cell-Cell Contact	KEGG: mmu04514	0.482978	1.83e-24	0.380345	0.246867		M10	En	Ccl3	Ccr5	-0.00509175	0	CCL	Secreted Signaling	KEGG: mmu04060	-0.276818	0.942632	-0.4999	0.0768968
M4	T	Ccl6	Ccr2	0.0246207	0	CCL	Secreted Signaling	KEGG: mmu04060	0.220313	5.77e-10	NA	NA		Ma	M10	Icam1	ITGAX_ITGB2	-0.00508873	0	ICAM	Cell-Cell Contact	PMID: 16252253	-0.191514	0.374564	-0.122412	0.700169
En	M7	Ptn	Ptprz1	0.0243511	0	PTN	Secreted Signaling	PMID: 28356350; PMID: 25620911	0.288897	0.000490934	-0.115486	0.108882		Ma	M10	C3	ITGAX_ITGB2	-0.00506228	0	COMPLEMENT	Secreted Signaling	PMID: 16234578	-0.225771	0.299353	-0.122412	0.700169
M10	M7	Gas6	Mertk	0.0242813	0	GAS	Secreted Signaling	PMID: 27801848	0.426607	0.172952	NA	NA		N1	A2	Col4a1	ITGAV_ITGB8	-0.00501814	0	COLLAGEN	ECM-Receptor	KEGG: mmu04512	-0.180267	0.0517399	-0.183276	0.0107222
M3	En	F11r	Jam2	0.0242092	0	JAM	Cell-Cell Contact	KEGG: mmu04514	0.372808	2.02e-34	NA	NA		M10	M10	Icam1	ITGAX_ITGB2	-0.00492561	0	ICAM	Cell-Cell Contact	PMID: 16252253	-0.226706	0.252538	-0.122412	0.700169
M5	T	H2-D1	Cd8a	0.0236833	0	MHC-I	Cell-Cell Contact	KEGG: mmu04514	0.369074	2.95e-11	0.380345	0.246867		M4	M10	Icam1	ITGAX_ITGB2	-0.00488786	0	ICAM	Cell-Cell Contact	PMID: 16252253	-0.2051	0.000135755	-0.122412	0.700169
En	N1	Ptn	Ptprz1	0.0234662	0	PTN	Secreted Signaling	PMID: 28356350; PMID: 25620911	0.288897	0.000490934	-0.108899	0.798162		Ma	En	Sema4a	Plxnb2	-0.00487938	0	SEMA4	Cell-Cell Contact	PMID: 27533782	-0.293412	0.212128	-0.274217	0.0416118
M3	T	F11r	ITGAL_ITGB2	0.023289	0	JAM	Cell-Cell Contact	PMID: 11812992	0.372808	2.02e-34	-0.391243	0.141911		Ma	T	Icosl	Icos	-0.00481444	0	ICOS	Cell-Cell Contact	PMID: 23954143	-0.233298	0.550907	-0.609825	0.00142109
A2	Ma	Ptn	Sdc3	0.0232858	0	PTN	Secreted Signaling	PMID: 28356350; PMID: 25620911	0.443566	0.000515034	NA	NA		Ma	Ma	Lair1	Pira2	-0.00437023	0	LAIR1	Cell-Cell Contact	PMID: 19283782	-0.305102	0.353835	-0.216111	0.474973
M8	T	Ptn	Ncl	0.0230222	0	PTN	Secreted Signaling	PMID: 28356350; PMID: 25620911	0.30311	0.101284	0.151325	0.741638		M11	M11	Jam2	Jam2	-0.00398459	0.03	JAM	Cell-Cell Contact	KEGG: mmu04514	-0.553794	0.0274861	-0.553794	0.0274861
Ma	Ma	Mif	CD74_CD44	0.0226759	0	MIF	Secreted Signaling	PMID: 29637711; PMID: 26175090	0.513644	0.388148	-0.483814	0.762378		M10	Ma	Ccl3	Ccr5	-0.00372474	0	CCL	Secreted Signaling	KEGG: mmu04060	-0.276818	0.942632	-0.465855	0.371979
En	M8	App	Cd74	0.0226089	0	APP	Cell-Cell Contact	PMID: 19849849	0.27653	0.00105774	-0.282814	0.138314		En	Ma	Pros1	Axl	-0.00367147	0.02	PROS	Secreted Signaling	PMID: 29531161	-0.254577	0.00459502	-0.143197	0.453166
T	Ma	Ccl5	Ccr1	0.0225671	0	CCL	Secreted Signaling	KEGG: mmu04060	0.416754	0.0997673	0.28633	0.264437		M11	A2	Jam2	Jam2	-0.00360055	0.02	JAM	Cell-Cell Contact	KEGG: mmu04514	-0.553794	0.0274861	-0.105474	0.189884
M8	T	H2-D1	Cd8b1	0.0223187	0	MHC-I	Cell-Cell Contact	KEGG: mmu04514	0.518515	2.12e-05	0.634587	0.285885		A2	M11	Jam2	Jam2	-0.00360055	0.02	JAM	Cell-Cell Contact	KEGG: mmu04514	-0.105474	0.189884	-0.553794	0.0274861
En	T	Cxcl12	Cxcr4	0.0221598	0	CXCL	Secreted Signaling	KEGG: mmu04060	0.244443	0.00727358	0.299642	0.0846331		N1	N1	Cdh2	Cdh2	-0.00338172	0	CDH	Cell-Cell Contact	KEGG: mmu04514	-0.116967	0.352313	-0.116967	0.352313
M10	M10	Gas6	Mertk	0.0221597	0.01	GAS	Secreted Signaling	PMID: 27801848	0.426607	0.172952	0.115747	0.636976		A2	A2	Negr1	Negr1	-0.00335545	0	NEGR	Cell-Cell Contact	KEGG: mmu04514	-0.12506	0.104148	-0.12506	0.104148
M5	A2	Ptn	Ptprz1	0.0219962	0	PTN	Secreted Signaling	PMID: 28356350; PMID: 25620911	0.255402	5.25e-06	NA	NA		En	En	Ptprm	Ptprm	-0.00327329	0	PTPRM	Cell-Cell Contact	KEGG: mmu04514	-0.234905	0.555417	-0.234905	0.555417
M1	En	F11r	Jam2	0.0219358	0	JAM	Cell-Cell Contact	KEGG: mmu04514	0.234354	2.88e-16	NA	NA		A2	A2	Jam2	Jam2	-0.00325341	0	JAM	Cell-Cell Contact	KEGG: mmu04514	-0.105474	0.189884	-0.105474	0.189884
M1	T	H2-D1	Cd8b1	0.0215565	0	MHC-I	Cell-Cell Contact	KEGG: mmu04514	0.334021	1.31e-11	0.634587	0.285885		A2	Ma	Mdk	Sdc4	-0.00320114	0	MK	Secreted Signaling	PMID: 28356350	-0.243779	0.00824885	-0.425847	0.466041
En	A2	Ptn	Ncl	0.0215142	0	PTN	Secreted Signaling	PMID: 28356350; PMID: 25620911	0.288897	0.000490934	0.121056	0.791081		N1	N1	Cadm3	Cadm3	-0.00310065	0	CADM	Cell-Cell Contact	KEGG: mmu04514	-0.174448	0.00836454	-0.174448	0.00836454
A1	M4	Ptn	Sdc3	0.0211008	0	PTN	Secreted Signaling	PMID: 28356350; PMID: 25620911	0.471213	2.08e-12	NA	NA		M11	M9	Jam2	Jam2	-0.00307368	0.02	JAM	Cell-Cell Contact	KEGG: mmu04514	-0.553794	0.0274861	-0.17992	0.00248814
M1	T	F11r	ITGAL_ITGB2	0.0211001	0	JAM	Cell-Cell Contact	PMID: 11812992	0.234354	2.88e-16	-0.391243	0.141911		M9	M11	Jam2	Jam2	-0.00307368	0.02	JAM	Cell-Cell Contact	KEGG: mmu04514	-0.17992	0.00248814	-0.553794	0.0274861
M2	En	F11r	Jam2	0.0210054	0	JAM	Cell-Cell Contact	KEGG: mmu04514	0.212524	1.39e-12	NA	NA		M7	Ma	Ptn	Sdc4	-0.00297479	0	PTN	Secreted Signaling	PMID: 28356350; PMID: 25620911	-0.371448	0.0425217	-0.425847	0.466041
A1	O	Ptn	Sdc4	0.0209202	0	PTN	Secreted Signaling	PMID: 28356350; PMID: 25620911	0.471213	2.08e-12	0.185451	0.950264		M4	A2	Pdgfb	Pdgfrb	-0.00296905	0	PDGF	Secreted Signaling	PMID: 15207812	-0.186238	0.000177466	-0.188527	0.0917954
M4	Ma	Ccl6	Ccr1	0.0203374	0	CCL	Secreted Signaling	KEGG: mmu04060	0.220313	5.77e-10	0.28633	0.264437		M8	En	Ccl4	Ccr5	-0.00291924	0	CCL	Secreted Signaling	KEGG: mmu04060	-0.186322	0.0366217	-0.4999	0.0768968
T	T	Ccl5	Ccr5	0.0202573	0	CCL	Secreted Signaling	KEGG: mmu04060	0.416754	0.0997673	0.386208	0.086989		M10	En	Ccl4	Ccr5	-0.00277766	0	CCL	Secreted Signaling	KEGG: mmu04060	-0.318879	0.530637	-0.4999	0.0768968
M2	T	F11r	ITGAL_ITGB2	0.0202045	0	JAM	Cell-Cell Contact	PMID: 11812992	0.212524	1.39e-12	-0.391243	0.141911		A2	M9	Jam2	Jam2	-0.00277719	0.03	JAM	Cell-Cell Contact	KEGG: mmu04514	-0.105474	0.189884	-0.17992	0.00248814
M9	En	F11r	Jam2	0.0199935	0	JAM	Cell-Cell Contact	KEGG: mmu04514	0.262114	0.0206645	NA	NA		M9	A2	Jam2	Jam2	-0.00277719	0.03	JAM	Cell-Cell Contact	KEGG: mmu04514	-0.17992	0.00248814	-0.105474	0.189884
M7	T	H2-D1	Cd8b1	0.0198712	0	MHC-I	Cell-Cell Contact	KEGG: mmu04514	0.387728	0.00122832	0.634587	0.285885		M11	Ma	Gas6	Axl	-0.00276762	0.02	GAS	Secreted Signaling	PMID: 27801848	-0.361287	0.0468735	-0.143197	0.453166
A1	M10	App	Cd74	0.0196272	0	APP	Cell-Cell Contact	PMID: 19849849	0.252095	0.631086	-0.557492	0.0803335		M8	T	H2-T23	KLRD1_KLRC1	-0.00266128	0	MHC-I	Cell-Cell Contact	PMID: 24223577	-0.128773	0.0074732	-0.140363	0.500818
A1	M4	App	Cd74	0.0195705	0	APP	Cell-Cell Contact	PMID: 19849849	0.252095	0.631086	-0.217928	0.000519692		M11	Ma	Sema4d	Cd72	-0.00257907	0	SEMA4	Cell-Cell Contact	PMID: 22325954	-0.302926	0.168367	-0.446569	0.208005
A1	En	Ptn	Sdc3	0.0195664	0	PTN	Secreted Signaling	PMID: 28356350; PMID: 25620911	0.471213	2.08e-12	NA	NA		N1	T	Col4a1	Cd44	-0.00253075	0	COLLAGEN	ECM-Receptor	KEGG: mmu04512	-0.180267	0.0517399	-0.185013	0.636469
En	M9	Ptn	Sdc3	0.0194778	0	PTN	Secreted Signaling	PMID: 28356350; PMID: 25620911	0.288897	0.000490934	NA	NA		M7	A2	Enho	Gpr19	-0.002287	0	ENHO	Secreted Signaling	PMID: 28476646	-0.141329	0.703318	-0.136878	0.199805
M3	M1	F11r	Jam2	0.0193924	0	JAM	Cell-Cell Contact	KEGG: mmu04514	0.372808	2.02e-34	NA	NA		O	A2	Enho	Gpr19	-0.00224949	0	ENHO	Secreted Signaling	PMID: 28476646	-0.109133	0.262811	-0.136878	0.199805
M9	T	F11r	ITGAL_ITGB2	0.0192304	0	JAM	Cell-Cell Contact	PMID: 11812992	0.262114	0.0206645	-0.391243	0.141911		M4	A2	Tgfa	Egfr	-0.00218335	0	EGF	Secreted Signaling	KEGG: mmu04012	-0.110438	0.00134855	-0.307289	0.0406371
M3	M3	F11r	Jam2	0.0191402	0	JAM	Cell-Cell Contact	KEGG: mmu04514	0.372808	2.02e-34	NA	NA		A2	M4	Rarres2	Cmklr1	-0.00217394	0	CHEMERIN	Secreted Signaling	PMID: 24671882	-0.295675	0.0137208	-0.162896	1.82e-08
En	M1	Pecam1	Pecam1	0.0190164	0	PECAM1	Cell-Cell Contact	KEGG: mmu04514	0.239569	0.00915771	NA	NA		M8	Ma	Ccl4	Ccr5	-0.00213425	0	CCL	Secreted Signaling	KEGG: mmu04060	-0.186322	0.0366217	-0.465855	0.371979
En	En	Cxcl12	Ackr3	0.0190081	0	CXCL	Secreted Signaling	KEGG: mmu04060	0.244443	0.00727358	0.256113	0.111347		A2	Ma	Gas6	Axl	-0.00203888	0.01	GAS	Secreted Signaling	PMID: 27801848	-0.180046	0.0466327	-0.143197	0.453166
M10	T	Ccl6	Ccr2	0.0189951	0	CCL	Secreted Signaling	KEGG: mmu04060	0.321999	0.24973	NA	NA		M10	Ma	Ccl4	Ccr5	-0.00203066	0	CCL	Secreted Signaling	KEGG: mmu04060	-0.318879	0.530637	-0.465855	0.371979
M10	M4	Gas6	Mertk	0.0189591	0	GAS	Secreted Signaling	PMID: 27801848	0.426607	0.172952	-0.120946	0.00480918		En	Ma	Lair1	Pira2	-0.00202822	0	LAIR1	Cell-Cell Contact	PMID: 19283782	-0.313321	0.14379	-0.216111	0.474973
M3	M2	F11r	Jam2	0.0189522	0	JAM	Cell-Cell Contact	KEGG: mmu04514	0.372808	2.02e-34	NA	NA		T	T	Cd226	Pvr	-0.00198643	0	CD226	Cell-Cell Contact	PMID: 24440149	-0.240165	0.607234	-0.292147	0.298499
En	M10	Ptn	Sdc3	0.0184754	0	PTN	Secreted Signaling	PMID: 28356350; PMID: 25620911	0.288897	0.000490934	NA	NA		T	T	Pvr	Cd226	-0.00198643	0	PVR	Cell-Cell Contact	KEGG: mmu04514	-0.292147	0.298499	-0.240165	0.607234
En	M11	Ptn	Sdc3	0.0182459	0	PTN	Secreted Signaling	PMID: 28356350; PMID: 25620911	0.288897	0.000490934	0.25726	0.183045		M9	En	Sema4c	Plxnb2	-0.00192348	0.02	SEMA4	Cell-Cell Contact	PMID: 27533782	-0.136944	0.055427	-0.274217	0.0416118
M7	T	H2-K1	Cd8b1	0.0180429	0	MHC-I	Cell-Cell Contact	KEGG: mmu04514	0.28309	0.0133885	0.634587	0.285885		T	Ma	Bst2	Pira2	-0.00187206	0	BST2	Cell-Cell Contact	PMID: 19564354	-0.195579	0.2361	-0.216111	0.474973
En	M2	Pecam1	Pecam1	0.0180149	0	PECAM1	Cell-Cell Contact	KEGG: mmu04514	0.239569	0.00915771	NA	NA		M3	Ma	Bst2	Pira2	-0.00180607	0	BST2	Cell-Cell Contact	PMID: 19564354	-0.177939	5.09e-11	-0.216111	0.474973
M8	M4	Ptn	Ncl	0.0180067	0	PTN	Secreted Signaling	PMID: 28356350; PMID: 25620911	0.30311	0.101284	NA	NA		T	Ma	Fasl	Fas	-0.00164355	0	FASLG	Secreted Signaling	KEGG: mmu04060	-0.402238	0.299598	-0.141371	0.0519174
N1	T	Ptn	Ncl	0.0176636	0	PTN	Secreted Signaling	PMID: 28356350; PMID: 25620911	0.279328	0.202255	0.151325	0.741638		Ma	A2	Pdgfb	Pdgfrb	-0.00128626	0	PDGF	Secreted Signaling	PMID: 15207812	-0.318951	0.380674	-0.188527	0.0917954
M1	M1	F11r	Jam2	0.0175632	0	JAM	Cell-Cell Contact	KEGG: mmu04514	0.234354	2.88e-16	NA	NA		M7	A2	Pdgfa	Pdgfrb	-0.000895773	0	PDGF	Secreted Signaling	PMID: 15207812	-0.176365	0.129108	-0.188527	0.0917954
M10	M1	Sema4d	Plxnb2	0.0175624	0	SEMA4	Cell-Cell Contact	PMID: 27533782	0.205664	0.140539	NA	NA		N1	Ma	Col4a1	Sdc4	-0.000874774	0	COLLAGEN	ECM-Receptor	KEGG: mmu04512	-0.180267	0.0517399	-0.425847	0.466041
M3	M7	F11r	Jam2	0.0175466	0	JAM	Cell-Cell Contact	KEGG: mmu04514	0.372808	2.02e-34	NA	NA		O	O	Ocln	Ocln	-0.000544307	0	OCLN	Cell-Cell Contact	KEGG: mmu04514	-0.150219	0.130288	-0.150219	0.130288
M3	A2	F11r	Jam2	0.017528	0	JAM	Cell-Cell Contact	KEGG: mmu04514	0.372808	2.02e-34	-0.105474	0.189884
A1	Ma	Ptn	Sdc3	0.0174076	0	PTN	Secreted Signaling	PMID: 28356350; PMID: 25620911	0.471213	2.08e-12	NA	NA
M8	M11	Ptn	Ncl	0.0173726	0	PTN	Secreted Signaling	PMID: 28356350; PMID: 25620911	0.30311	0.101284	0.238543	0.250905
M1	M3	F11r	Jam2	0.0173343	0	JAM	Cell-Cell Contact	KEGG: mmu04514	0.234354	2.88e-16	NA	NA
En	M5	Pecam1	Pecam1	0.0173249	0	PECAM1	Cell-Cell Contact	KEGG: mmu04514	0.239569	0.00915771	NA	NA
M8	A1	Ptn	Ptprz1	0.0171669	0	PTN	Secreted Signaling	PMID: 28356350; PMID: 25620911	0.30311	0.101284	0.221348	0.34367
M1	M2	F11r	Jam2	0.0171638	0	JAM	Cell-Cell Contact	KEGG: mmu04514	0.234354	2.88e-16	NA	NA
M10	M2	Sema4d	Plxnb2	0.0171282	0	SEMA4	Cell-Cell Contact	PMID: 27533782	0.205664	0.140539	NA	NA
M3	M5	F11r	Jam2	0.0169933	0	JAM	Cell-Cell Contact	KEGG: mmu04514	0.372808	2.02e-34	NA	NA
M8	T	H2-D1	Cd8a	0.0169428	0	MHC-I	Cell-Cell Contact	KEGG: mmu04514	0.518515	2.12e-05	0.380345	0.246867
M2	M1	F11r	Jam2	0.0168151	0	JAM	Cell-Cell Contact	KEGG: mmu04514	0.212524	1.39e-12	NA	NA
En	M3	Pecam1	Pecam1	0.0167559	0	PECAM1	Cell-Cell Contact	KEGG: mmu04514	0.239569	0.00915771	NA	NA
M10	M3	Sema4d	Plxnb2	0.016732	0	SEMA4	Cell-Cell Contact	PMID: 27533782	0.205664	0.140539	NA	NA
M2	M3	F11r	Jam2	0.0165958	0	JAM	Cell-Cell Contact	KEGG: mmu04514	0.212524	1.39e-12	NA	NA
M2	M2	F11r	Jam2	0.0164324	0	JAM	Cell-Cell Contact	KEGG: mmu04514	0.212524	1.39e-12	NA	NA
A1	M11	Cadm1	Cadm1	0.0163664	0	CADM	Cell-Cell Contact	PMID: 24503895	0.511465	0.109714	NA	NA
M1	T	H2-D1	Cd8a	0.0163611	0	MHC-I	Cell-Cell Contact	KEGG: mmu04514	0.334021	1.31e-11	0.380345	0.246867
En	M9	Pecam1	Pecam1	0.0161097	0	PECAM1	Cell-Cell Contact	KEGG: mmu04514	0.239569	0.00915771	NA	NA
M9	M1	F11r	Jam2	0.0160017	0	JAM	Cell-Cell Contact	KEGG: mmu04514	0.262114	0.0206645	NA	NA
En	M10	Lamb2	ITGA6_ITGB1	0.0160017	0	LAMININ	ECM-Receptor	KEGG: mmu04512	0.349767	0.0113302	0.231916	0.0466685
M8	A2	Ptn	Sdc4	0.0159231	0	PTN	Secreted Signaling	PMID: 28356350; PMID: 25620911	0.30311	0.101284	NA	NA
M1	M7	F11r	Jam2	0.0158886	0	JAM	Cell-Cell Contact	KEGG: mmu04514	0.234354	2.88e-16	NA	NA
M1	A2	F11r	Jam2	0.0158718	0	JAM	Cell-Cell Contact	KEGG: mmu04514	0.234354	2.88e-16	-0.105474	0.189884
M9	M3	F11r	Jam2	0.0157929	0	JAM	Cell-Cell Contact	KEGG: mmu04514	0.262114	0.0206645	NA	NA
M10	Ma	Ccl6	Ccr1	0.0156748	0	CCL	Secreted Signaling	KEGG: mmu04060	0.321999	0.24973	0.28633	0.264437
M9	M2	F11r	Jam2	0.0156373	0	JAM	Cell-Cell Contact	KEGG: mmu04514	0.262114	0.0206645	NA	NA
T	O	ITGA4_ITGB1	Vcam1	0.0154481	0	VCAM	Cell-Cell Contact	KEGG: mmu04514	0.52416	0.108678	-0.274753	0.308364
M1	M5	F11r	Jam2	0.0153868	0	JAM	Cell-Cell Contact	KEGG: mmu04514	0.234354	2.88e-16	NA	NA
En	M7	Pecam1	Pecam1	0.0153418	0	PECAM1	Cell-Cell Contact	KEGG: mmu04514	0.239569	0.00915771	NA	NA
M2	M7	F11r	Jam2	0.0152107	0	JAM	Cell-Cell Contact	KEGG: mmu04514	0.212524	1.39e-12	NA	NA
M2	A2	F11r	Jam2	0.0151947	0	JAM	Cell-Cell Contact	KEGG: mmu04514	0.212524	1.39e-12	-0.105474	0.189884
M8	M1	Ptn	Ncl	0.0151464	0	PTN	Secreted Signaling	PMID: 28356350; PMID: 25620911	0.30311	0.101284	NA	NA
En	En	Lamb2	ITGA6_ITGB1	0.0151451	0	LAMININ	ECM-Receptor	KEGG: mmu04512	0.349767	0.0113302	-0.200269	0.120074
M7	T	H2-D1	Cd8a	0.0150757	0	MHC-I	Cell-Cell Contact	KEGG: mmu04514	0.387728	0.00122832	0.380345	0.246867
M8	M9	Ptn	Ncl	0.0150556	0	PTN	Secreted Signaling	PMID: 28356350; PMID: 25620911	0.30311	0.101284	0.232958	0.192337
En	M4	Ptn	Sdc3	0.0150374	0	PTN	Secreted Signaling	PMID: 28356350; PMID: 25620911	0.288897	0.000490934	NA	NA
M10	M5	Sema4d	Plxnb2	0.0149651	0	SEMA4	Cell-Cell Contact	PMID: 27533782	0.205664	0.140539	-0.122318	0.000252428
En	O	Ptn	Sdc4	0.0149078	0	PTN	Secreted Signaling	PMID: 28356350; PMID: 25620911	0.288897	0.000490934	0.185451	0.950264
En	En	Lamb2	ITGA1_ITGB1	0.014887	0	LAMININ	ECM-Receptor	KEGG: mmu04512	0.349767	0.0113302	-0.150598	0.519317
M11	T	Ptn	Ncl	0.0148202	0.03	PTN	Secreted Signaling	PMID: 28356350; PMID: 25620911	0.6866	0.0294877	0.151325	0.741638
M2	M5	F11r	Jam2	0.01473	0	JAM	Cell-Cell Contact	KEGG: mmu04514	0.212524	1.39e-12	NA	NA
T	Ma	Ccl5	Ccr5	0.0146155	0	CCL	Secreted Signaling	KEGG: mmu04060	0.416754	0.0997673	-0.465855	0.371979
M7	En	F11r	Jam2	0.0146093	0	JAM	Cell-Cell Contact	KEGG: mmu04514	0.294429	7.26e-05	NA	NA
M8	En	Ptn	Ncl	0.0145977	0	PTN	Secreted Signaling	PMID: 28356350; PMID: 25620911	0.30311	0.101284	0.164396	0.156781
M11	En	Pecam1	Pecam1	0.0145244	0	PECAM1	Cell-Cell Contact	KEGG: mmu04514	0.424426	0.142473	0.239569	0.00915771
En	M11	Pecam1	Pecam1	0.0145244	0	PECAM1	Cell-Cell Contact	KEGG: mmu04514	0.239569	0.00915771	0.424426	0.142473
M9	M7	F11r	Jam2	0.0144738	0	JAM	Cell-Cell Contact	KEGG: mmu04514	0.262114	0.0206645	NA	NA
M9	A2	F11r	Jam2	0.0144585	0	JAM	Cell-Cell Contact	KEGG: mmu04514	0.262114	0.0206645	-0.105474	0.189884
M8	M2	Ptn	Ncl	0.0144394	0	PTN	Secreted Signaling	PMID: 28356350; PMID: 25620911	0.30311	0.101284	NA	NA
En	M1	Lamb2	ITGA6_ITGB1	0.0144194	0	LAMININ	ECM-Receptor	KEGG: mmu04512	0.349767	0.0113302	NA	NA
M7	T	F11r	ITGAL_ITGB2	0.0140488	0	JAM	Cell-Cell Contact	PMID: 11812992	0.294429	7.26e-05	-0.391243	0.141911
M9	M5	F11r	Jam2	0.0140161	0	JAM	Cell-Cell Contact	KEGG: mmu04514	0.262114	0.0206645	NA	NA
M3	M4	F11r	Jam2	0.0139488	0	JAM	Cell-Cell Contact	KEGG: mmu04514	0.372808	2.02e-34	NA	NA
En	En	Ptn	Sdc3	0.0139376	0	PTN	Secreted Signaling	PMID: 28356350; PMID: 25620911	0.288897	0.000490934	NA	NA
M8	M5	Ptn	Ncl	0.0139189	0	PTN	Secreted Signaling	PMID: 28356350; PMID: 25620911	0.30311	0.101284	NA	NA
N1	M4	Ptn	Ncl	0.013799	0	PTN	Secreted Signaling	PMID: 28356350; PMID: 25620911	0.279328	0.202255	NA	NA
M7	T	H2-K1	Cd8a	0.0136825	0	MHC-I	Cell-Cell Contact	KEGG: mmu04514	0.28309	0.0133885	0.380345	0.246867
M8	M3	Ptn	Ncl	0.0136338	0	PTN	Secreted Signaling	PMID: 28356350; PMID: 25620911	0.30311	0.101284	NA	NA
En	M2	Lamb2	ITGA6_ITGB1	0.01345	0	LAMININ	ECM-Receptor	KEGG: mmu04512	0.349767	0.0113302	NA	NA
M6	Ma	F11r	ITGAL_ITGB2	0.0133374	0	JAM	Cell-Cell Contact	PMID: 11812992	0.286986	6.45e-05	-0.21687	0.299299
N1	M11	Ptn	Ncl	0.0133111	0	PTN	Secreted Signaling	PMID: 28356350; PMID: 25620911	0.279328	0.202255	0.238543	0.250905
En	M5	Lamb2	ITGA6_ITGB1	0.0132333	0	LAMININ	ECM-Receptor	KEGG: mmu04512	0.349767	0.0113302	NA	NA
N1	A1	Ptn	Ptprz1	0.0131528	0	PTN	Secreted Signaling	PMID: 28356350; PMID: 25620911	0.279328	0.202255	0.221348	0.34367
M8	M7	Ptn	Ncl	0.0129569	0	PTN	Secreted Signaling	PMID: 28356350; PMID: 25620911	0.30311	0.101284	0.163627	0.0503379
M1	M4	F11r	Jam2	0.0126264	0	JAM	Cell-Cell Contact	KEGG: mmu04514	0.234354	2.88e-16	NA	NA
M10	M11	Sema4d	Plxnb2	0.0125974	0	SEMA4	Cell-Cell Contact	PMID: 27533782	0.205664	0.140539	-0.318733	0.0498009
En	Ma	Lamb2	Cd44	0.0125822	0	LAMININ	ECM-Receptor	KEGG: mmu04512	0.349767	0.0113302	-0.483814	0.762378
T	O	ITGA4_ITGB7	Vcam1	0.0125176	0	VCAM	Cell-Cell Contact	KEGG: mmu04514	0.566692	0.0278416	-0.274753	0.308364
M4	En	Mif	Ackr3	0.0125062	0	MIF	Secreted Signaling	PMID: 26175090	0.3046	2.25e-15	0.256113	0.111347
En	M7	Lamb2	ITGA6_ITGB1	0.0124613	0	LAMININ	ECM-Receptor	KEGG: mmu04512	0.349767	0.0113302	0.257519	0.00177616
M5	T	Ptn	Ncl	0.0124269	0	PTN	Secreted Signaling	PMID: 28356350; PMID: 25620911	0.255402	5.25e-06	0.151325	0.741638
En	Ma	Ptn	Sdc3	0.012392	0	PTN	Secreted Signaling	PMID: 28356350; PMID: 25620911	0.288897	0.000490934	NA	NA
En	M3	Lamb2	ITGA6_ITGB1	0.0122656	0	LAMININ	ECM-Receptor	KEGG: mmu04512	0.349767	0.0113302	-0.126274	9.06e-05
N1	A2	Ptn	Sdc4	0.0121962	0	PTN	Secreted Signaling	PMID: 28356350; PMID: 25620911	0.279328	0.202255	NA	NA
M2	M4	F11r	Jam2	0.012086	0	JAM	Cell-Cell Contact	KEGG: mmu04514	0.212524	1.39e-12	NA	NA
M8	M8	Ptn	Ncl	0.0120809	0	PTN	Secreted Signaling	PMID: 28356350; PMID: 25620911	0.30311	0.101284	NA	NA
M6	T	H2-D1	Cd8b1	0.012004	0	MHC-I	Cell-Cell Contact	KEGG: mmu04514	0.397905	3.3e-05	0.634587	0.285885
En	M9	Lamb2	ITGA6_ITGB1	0.0119938	0	LAMININ	ECM-Receptor	KEGG: mmu04512	0.349767	0.0113302	-0.19324	0.0238431
M10	M4	Sema4d	Plxnb2	0.0119046	0	SEMA4	Cell-Cell Contact	PMID: 27533782	0.205664	0.140539	-0.154632	1.1e-06
M7	M1	F11r	Jam2	0.0116797	0	JAM	Cell-Cell Contact	KEGG: mmu04514	0.294429	7.26e-05	NA	NA
Ma	Ma	Mif	CD74_CXCR4	0.0116732	0	MIF	Secreted Signaling	PMID: 29637711; PMID: 24760155	0.513644	0.388148	0.552049	0.0780609
Er	A1	Ptn	Ptprz1	0.0116	0	PTN	Secreted Signaling	PMID: 28356350; PMID: 25620911	0.616356	0.0708089	0.221348	0.34367
N1	M1	Ptn	Ncl	0.0115992	0	PTN	Secreted Signaling	PMID: 28356350; PMID: 25620911	0.279328	0.202255	NA	NA
N1	M9	Ptn	Ncl	0.0115294	0.01	PTN	Secreted Signaling	PMID: 28356350; PMID: 25620911	0.279328	0.202255	0.232958	0.192337
M7	M3	F11r	Jam2	0.0115266	0	JAM	Cell-Cell Contact	KEGG: mmu04514	0.294429	7.26e-05	NA	NA
M9	M4	F11r	Jam2	0.0114987	0	JAM	Cell-Cell Contact	KEGG: mmu04514	0.262114	0.0206645	NA	NA
M7	M2	F11r	Jam2	0.0114126	0	JAM	Cell-Cell Contact	KEGG: mmu04514	0.294429	7.26e-05	NA	NA
Ma	T	Ccl6	Ccr2	0.011312	0	CCL	Secreted Signaling	KEGG: mmu04060	0.235212	0.695316	NA	NA
N1	En	Ptn	Ncl	0.0111775	0.01	PTN	Secreted Signaling	PMID: 28356350; PMID: 25620911	0.279328	0.202255	0.164396	0.156781
En	M4	Lamb2	ITGA6_ITGB1	0.0111142	0	LAMININ	ECM-Receptor	KEGG: mmu04512	0.349767	0.0113302	NA	NA
N1	M2	Ptn	Ncl	0.0110559	0.01	PTN	Secreted Signaling	PMID: 28356350; PMID: 25620911	0.279328	0.202255	NA	NA
M11	A1	Ptn	Ptprz1	0.0110274	0	PTN	Secreted Signaling	PMID: 28356350; PMID: 25620911	0.6866	0.0294877	0.221348	0.34367
M10	Ma	F11r	ITGAL_ITGB2	0.0108049	0	JAM	Cell-Cell Contact	PMID: 11812992	0.543063	0.00415164	-0.21687	0.299299
A1	En	Mif	Ackr3	0.0107569	0	MIF	Secreted Signaling	PMID: 26175090	0.224636	0.471493	0.256113	0.111347
Er	A2	Ptn	Sdc4	0.0107551	0	PTN	Secreted Signaling	PMID: 28356350; PMID: 25620911	0.616356	0.0708089	NA	NA
A2	M10	App	Cd74	0.010679	0	APP	Cell-Cell Contact	PMID: 19849849	0.232402	0.283701	-0.557492	0.0803335
N1	M5	Ptn	Ncl	0.0106561	0.01	PTN	Secreted Signaling	PMID: 28356350; PMID: 25620911	0.279328	0.202255	NA	NA
A2	M4	App	Cd74	0.0106479	0	APP	Cell-Cell Contact	PMID: 19849849	0.232402	0.283701	-0.217928	0.000519692
En	M11	Lamb2	ITGA6_ITGB1	0.0106418	0	LAMININ	ECM-Receptor	KEGG: mmu04512	0.349767	0.0113302	-0.257377	0.773569
M8	Ma	Ptn	Ncl	0.0105172	0.01	PTN	Secreted Signaling	PMID: 28356350; PMID: 25620911	0.30311	0.101284	NA	NA
N1	M3	Ptn	Ncl	0.010437	0.02	PTN	Secreted Signaling	PMID: 28356350; PMID: 25620911	0.279328	0.202255	NA	NA
M11	A2	Ptn	Sdc4	0.0102238	0	PTN	Secreted Signaling	PMID: 28356350; PMID: 25620911	0.6866	0.0294877	NA	NA
A1	A1	Cadm1	Cadm1	0.00999065	0	CADM	Cell-Cell Contact	PMID: 24503895	0.511465	0.109714	0.511465	0.109714
N1	M7	Ptn	Ncl	0.00991729	0.04	PTN	Secreted Signaling	PMID: 28356350; PMID: 25620911	0.279328	0.202255	0.163627	0.0503379
M10	M6	Sema4d	Plxnb2	0.00978428	0.01	SEMA4	Cell-Cell Contact	PMID: 27533782	0.205664	0.140539	NA	NA
M5	M4	Ptn	Ncl	0.00969671	0	PTN	Secreted Signaling	PMID: 28356350; PMID: 25620911	0.255402	5.25e-06	NA	NA
A1	N1	Cadm1	Cadm1	0.00942196	0	CADM	Cell-Cell Contact	PMID: 24503895	0.511465	0.109714	NA	NA
M5	M11	Ptn	Ncl	0.00935245	0.01	PTN	Secreted Signaling	PMID: 28356350; PMID: 25620911	0.255402	5.25e-06	0.238543	0.250905
Ma	Ma	Ccl6	Ccr1	0.00932193	0	CCL	Secreted Signaling	KEGG: mmu04060	0.235212	0.695316	0.28633	0.264437
M5	A1	Ptn	Ptprz1	0.00924081	0	PTN	Secreted Signaling	PMID: 28356350; PMID: 25620911	0.255402	5.25e-06	0.221348	0.34367
M10	M4	Gas6	Axl	0.00916079	0	GAS	Secreted Signaling	PMID: 27801848	0.426607	0.172952	NA	NA
M6	T	H2-D1	Cd8a	0.00908942	0	MHC-I	Cell-Cell Contact	KEGG: mmu04514	0.397905	3.3e-05	0.380345	0.246867
M5	A2	Ptn	Sdc4	0.00856625	0	PTN	Secreted Signaling	PMID: 28356350; PMID: 25620911	0.255402	5.25e-06	NA	NA
M5	M1	Ptn	Ncl	0.00814548	0.03	PTN	Secreted Signaling	PMID: 28356350; PMID: 25620911	0.255402	5.25e-06	NA	NA
M5	M9	Ptn	Ncl	0.00809629	0.01	PTN	Secreted Signaling	PMID: 28356350; PMID: 25620911	0.255402	5.25e-06	0.232958	0.192337
M5	En	Ptn	Ncl	0.00784834	0.02	PTN	Secreted Signaling	PMID: 28356350; PMID: 25620911	0.255402	5.25e-06	0.164396	0.156781
M5	M2	Ptn	Ncl	0.00776266	0.03	PTN	Secreted Signaling	PMID: 28356350; PMID: 25620911	0.255402	5.25e-06	NA	NA
M5	M5	Ptn	Ncl	0.00748104	0.03	PTN	Secreted Signaling	PMID: 28356350; PMID: 25620911	0.255402	5.25e-06	NA	NA
M6	T	F11r	ITGAL_ITGB2	0.00744538	0	JAM	Cell-Cell Contact	PMID: 11812992	0.286986	6.45e-05	-0.391243	0.141911
M10	A2	Ptn	Ptprz1	0.00738802	0	PTN	Secreted Signaling	PMID: 28356350; PMID: 25620911	0.321629	0.0340038	NA	NA
M8	T	H2-K1	Cd8b1	0.00737509	0	MHC-I	Cell-Cell Contact	KEGG: mmu04514	0.201773	0.153362	0.634587	0.285885
M5	M3	Ptn	Ncl	0.00732679	0.03	PTN	Secreted Signaling	PMID: 28356350; PMID: 25620911	0.255402	5.25e-06	NA	NA
En	En	Ocln	Ocln	0.007203	0	OCLN	Cell-Cell Contact	KEGG: mmu04514	0.321438	0.0401683	0.321438	0.0401683
M5	M7	Ptn	Ncl	0.00696084	0.04	PTN	Secreted Signaling	PMID: 28356350; PMID: 25620911	0.255402	5.25e-06	0.163627	0.0503379
En	M6	Lamb2	ITGA6_ITGB1	0.00691746	0	LAMININ	ECM-Receptor	KEGG: mmu04512	0.349767	0.0113302	NA	NA
A1	M9	Cadm1	Cadm1	0.00686678	0.03	CADM	Cell-Cell Contact	PMID: 24503895	0.511465	0.109714	0.128435	0.604653
M10	M10	Gas6	Axl	0.00684204	0	GAS	Secreted Signaling	PMID: 27801848	0.426607	0.172952	NA	NA
En	N1	Lamb2	Sv2a	0.00652109	0	LAMININ	ECM-Receptor	KEGG: mmu04512	0.349767	0.0113302	NA	NA
A2	O	Ptn	Sdc2	0.00651432	0	PTN	Secreted Signaling	PMID: 28356350; PMID: 25620911	0.443566	0.000515034	-0.186163	0.0657573
Ma	Ma	F11r	ITGAL_ITGB2	0.00631207	0	JAM	Cell-Cell Contact	PMID: 11812992	0.267716	0.625326	-0.21687	0.299299
A1	M7	Cadm1	Cadm1	0.00625207	0	CADM	Cell-Cell Contact	PMID: 24503895	0.511465	0.109714	0.195863	0.00489045
M10	A2	Sema4d	Plxnb1	0.00612758	0	SEMA4	Cell-Cell Contact	PMID: 27533782	0.205664	0.140539	0.170403	0.863848
M10	T	F11r	ITGAL_ITGB2	0.00602479	0	JAM	Cell-Cell Contact	PMID: 11812992	0.543063	0.00415164	-0.391243	0.141911
En	M3	Lamb2	ITGA9_ITGB1	0.00599103	0	LAMININ	ECM-Receptor	KEGG: mmu04512	0.349767	0.0113302	NA	NA
A1	M2	Cadm1	Cadm1	0.0059615	0	CADM	Cell-Cell Contact	PMID: 24503895	0.511465	0.109714	NA	NA
A1	M5	Cadm1	Cadm1	0.0059114	0	CADM	Cell-Cell Contact	PMID: 24503895	0.511465	0.109714	0.109287	0.0974439
M8	T	H2-K1	Cd8a	0.00557809	0	MHC-I	Cell-Cell Contact	KEGG: mmu04514	0.201773	0.153362	0.380345	0.246867
A1	M1	Cadm1	Cadm1	0.0054937	0	CADM	Cell-Cell Contact	PMID: 24503895	0.511465	0.109714	0.111941	0.00297909
A1	M9	App	Cd74	0.00531964	0.03	APP	Cell-Cell Contact	PMID: 19849849	0.252095	0.631086	NA	NA
N1	En	Jag2	Notch1	0.00514055	0	NOTCH	Cell-Cell Contact	PMID: 22353464	0.256108	0.0485629	0.273832	0.0254936
A1	En	Cadm1	Cadm1	0.00485323	0.03	CADM	Cell-Cell Contact	PMID: 24503895	0.511465	0.109714	NA	NA
A1	O	Ptn	Sdc2	0.00484884	0	PTN	Secreted Signaling	PMID: 28356350; PMID: 25620911	0.471213	2.08e-12	-0.186163	0.0657573
M8	A2	Ptn	Sdc2	0.00461864	0	PTN	Secreted Signaling	PMID: 28356350; PMID: 25620911	0.30311	0.101284	NA	NA
En	A2	Lamb2	Dag1	0.00451835	0	LAMININ	ECM-Receptor	KEGG: mmu04512	0.349767	0.0113302	-0.23669	0.0380823
A1	M8	App	Cd74	0.00441226	0.02	APP	Cell-Cell Contact	PMID: 19849849	0.252095	0.631086	-0.282814	0.138314
M10	Ma	Gas6	Axl	0.0042444	0	GAS	Secreted Signaling	PMID: 27801848	0.426607	0.172952	-0.143197	0.453166
En	A2	Lamb2	ITGAV_ITGB8	0.00402951	0	LAMININ	ECM-Receptor	KEGG: mmu04512	0.349767	0.0113302	-0.183276	0.0107222
M8	M7	Ptn	Ptprz1	0.00391616	0	PTN	Secreted Signaling	PMID: 28356350; PMID: 25620911	0.30311	0.101284	-0.115486	0.108882
En	T	Lamb2	ITGA1_ITGB1	0.00381386	0	LAMININ	ECM-Receptor	KEGG: mmu04512	0.349767	0.0113302	-0.0470764	0.145224
M8	N1	Ptn	Ptprz1	0.00377097	0	PTN	Secreted Signaling	PMID: 28356350; PMID: 25620911	0.30311	0.101284	-0.108899	0.798162
M3	A2	Pdgfb	Pdgfrb	0.00375195	0	PDGF	Secreted Signaling	PMID: 15207812	0.207605	1.79e-07	-0.188527	0.0917954
N1	A2	Ptn	Sdc2	0.00352814	0	PTN	Secreted Signaling	PMID: 28356350; PMID: 25620911	0.279328	0.202255	NA	NA
Ma	T	F11r	ITGAL_ITGB2	0.00351255	0	JAM	Cell-Cell Contact	PMID: 11812992	0.267716	0.625326	-0.391243	0.141911
Ma	T	H2-Q4	Cd8b1	0.00345698	0	MHC-I	Cell-Cell Contact	KEGG: mmu04514	0.267484	0.883238	0.634587	0.285885
En	O	Ptn	Sdc2	0.00343909	0	PTN	Secreted Signaling	PMID: 28356350; PMID: 25620911	0.288897	0.000490934	-0.186163	0.0657573
N1	M1	Jag2	Notch2	0.00332084	0	NOTCH	Cell-Cell Contact	PMID: 22353464	0.256108	0.0485629	0.236657	4.99e-11
En	En	Lamb2	Dag1	0.00326414	0	LAMININ	ECM-Receptor	KEGG: mmu04512	0.349767	0.0113302	NA	NA
N1	M5	Jag2	Notch2	0.00318064	0	NOTCH	Cell-Cell Contact	PMID: 22353464	0.256108	0.0485629	0.209432	0.000182332
N1	M2	Jag2	Notch2	0.00317842	0	NOTCH	Cell-Cell Contact	PMID: 22353464	0.256108	0.0485629	0.265136	6.54e-12
N1	Ma	Jag2	Notch2	0.00317842	0	NOTCH	Cell-Cell Contact	PMID: 22353464	0.256108	0.0485629	0.2504	0.723833
M8	M9	Ptn	Sdc3	0.00311935	0	PTN	Secreted Signaling	PMID: 28356350; PMID: 25620911	0.30311	0.101284	NA	NA
Er	A2	Ptn	Sdc2	0.00310805	0	PTN	Secreted Signaling	PMID: 28356350; PMID: 25620911	0.616356	0.0708089	NA	NA
M10	A1	Ptn	Ptprz1	0.00307713	0	PTN	Secreted Signaling	PMID: 28356350; PMID: 25620911	0.321629	0.0340038	0.221348	0.34367
N1	M9	Jag2	Notch2	0.00307221	0	NOTCH	Cell-Cell Contact	PMID: 22353464	0.256108	0.0485629	0.164122	0.387558
N1	M7	Ptn	Ptprz1	0.00299102	0	PTN	Secreted Signaling	PMID: 28356350; PMID: 25620911	0.279328	0.202255	-0.115486	0.108882
M8	M10	Ptn	Sdc3	0.00295628	0	PTN	Secreted Signaling	PMID: 28356350; PMID: 25620911	0.30311	0.101284	NA	NA
M11	A2	Ptn	Sdc2	0.00295336	0	PTN	Secreted Signaling	PMID: 28356350; PMID: 25620911	0.6866	0.0294877	NA	NA
M8	M11	Ptn	Sdc3	0.00291898	0	PTN	Secreted Signaling	PMID: 28356350; PMID: 25620911	0.30311	0.101284	0.25726	0.183045
N1	N1	Ptn	Ptprz1	0.00288004	0	PTN	Secreted Signaling	PMID: 28356350; PMID: 25620911	0.279328	0.202255	-0.108899	0.798162
En	T	Lamb2	Cd44	0.00285127	0	LAMININ	ECM-Receptor	KEGG: mmu04512	0.349767	0.0113302	-0.185013	0.636469
M10	A2	Ptn	Sdc4	0.00285121	0	PTN	Secreted Signaling	PMID: 28356350; PMID: 25620911	0.321629	0.0340038	NA	NA
N1	A2	Jag2	Notch1	0.0028194	0	NOTCH	Cell-Cell Contact	PMID: 22353464	0.256108	0.0485629	-0.134127	0.0899523
N1	M9	Jag2	Notch1	0.00274197	0	NOTCH	Cell-Cell Contact	PMID: 22353464	0.256108	0.0485629	0.110836	0.472239
N1	M3	Jag2	Notch2	0.00271713	0	NOTCH	Cell-Cell Contact	PMID: 22353464	0.256108	0.0485629	0.207687	9.37e-08
N1	M7	Jag2	Notch2	0.00268674	0	NOTCH	Cell-Cell Contact	PMID: 22353464	0.256108	0.0485629	0.186734	0.0361605
Er	M7	Ptn	Ptprz1	0.00263472	0	PTN	Secreted Signaling	PMID: 28356350; PMID: 25620911	0.616356	0.0708089	-0.115486	0.108882
Ma	T	H2-Q4	Cd8a	0.00261215	0	MHC-I	Cell-Cell Contact	KEGG: mmu04514	0.267484	0.883238	0.380345	0.246867
Er	N1	Ptn	Ptprz1	0.00253692	0	PTN	Secreted Signaling	PMID: 28356350; PMID: 25620911	0.616356	0.0708089	-0.108899	0.798162
N1	M11	Jag2	Notch2	0.00251306	0	NOTCH	Cell-Cell Contact	PMID: 22353464	0.256108	0.0485629	0.297389	0.0836419
M11	M7	Ptn	Ptprz1	0.00250353	0	PTN	Secreted Signaling	PMID: 28356350; PMID: 25620911	0.6866	0.0294877	-0.115486	0.108882
M5	A2	Ptn	Sdc2	0.00247161	0	PTN	Secreted Signaling	PMID: 28356350; PMID: 25620911	0.255402	5.25e-06	NA	NA
N1	A2	Jag2	Notch2	0.00246964	0	NOTCH	Cell-Cell Contact	PMID: 22353464	0.256108	0.0485629	0.148476	0.980845
M11	N1	Ptn	Ptprz1	0.00241059	0	PTN	Secreted Signaling	PMID: 28356350; PMID: 25620911	0.6866	0.0294877	-0.108899	0.798162
M8	M4	Ptn	Sdc3	0.0023991	0	PTN	Secreted Signaling	PMID: 28356350; PMID: 25620911	0.30311	0.101284	NA	NA
N1	M9	Ptn	Sdc3	0.002382	0	PTN	Secreted Signaling	PMID: 28356350; PMID: 25620911	0.279328	0.202255	NA	NA
M8	O	Ptn	Sdc4	0.00237817	0	PTN	Secreted Signaling	PMID: 28356350; PMID: 25620911	0.30311	0.101284	0.185451	0.950264
N1	M10	Ptn	Sdc3	0.00225739	0	PTN	Secreted Signaling	PMID: 28356350; PMID: 25620911	0.279328	0.202255	NA	NA
N1	M11	Ptn	Sdc3	0.00222889	0	PTN	Secreted Signaling	PMID: 28356350; PMID: 25620911	0.279328	0.202255	0.25726	0.183045
M8	En	Ptn	Sdc3	0.00222155	0	PTN	Secreted Signaling	PMID: 28356350; PMID: 25620911	0.30311	0.101284	NA	NA
N1	M3	Jag2	Notch1	0.00221729	0	NOTCH	Cell-Cell Contact	PMID: 22353464	0.256108	0.0485629	NA	NA
Er	M9	Ptn	Sdc3	0.00209809	0	PTN	Secreted Signaling	PMID: 28356350; PMID: 25620911	0.616356	0.0708089	NA	NA
M5	M7	Ptn	Ptprz1	0.002095	0	PTN	Secreted Signaling	PMID: 28356350; PMID: 25620911	0.255402	5.25e-06	-0.115486	0.108882
M5	N1	Ptn	Ptprz1	0.00201719	0	PTN	Secreted Signaling	PMID: 28356350; PMID: 25620911	0.255402	5.25e-06	-0.108899	0.798162
M11	M9	Ptn	Sdc3	0.00199357	0	PTN	Secreted Signaling	PMID: 28356350; PMID: 25620911	0.6866	0.0294877	NA	NA
Er	M10	Ptn	Sdc3	0.0019883	0	PTN	Secreted Signaling	PMID: 28356350; PMID: 25620911	0.616356	0.0708089	NA	NA
M8	Ma	Ptn	Sdc3	0.00197259	0	PTN	Secreted Signaling	PMID: 28356350; PMID: 25620911	0.30311	0.101284	NA	NA
Er	M11	Ptn	Sdc3	0.00196319	0	PTN	Secreted Signaling	PMID: 28356350; PMID: 25620911	0.616356	0.0708089	0.25726	0.183045
M11	M10	Ptn	Sdc3	0.00188924	0	PTN	Secreted Signaling	PMID: 28356350; PMID: 25620911	0.6866	0.0294877	NA	NA
M11	M11	Ptn	Sdc3	0.00186538	0	PTN	Secreted Signaling	PMID: 28356350; PMID: 25620911	0.6866	0.0294877	0.25726	0.183045
N1	M4	Jag2	Notch2	0.00185432	0	NOTCH	Cell-Cell Contact	PMID: 22353464	0.256108	0.0485629	NA	NA
N1	M4	Ptn	Sdc3	0.00183168	0	PTN	Secreted Signaling	PMID: 28356350; PMID: 25620911	0.279328	0.202255	NA	NA
N1	O	Ptn	Sdc4	0.0018157	0	PTN	Secreted Signaling	PMID: 28356350; PMID: 25620911	0.279328	0.202255	0.185451	0.950264
Ma	En	Mif	Ackr3	0.0017932	0	MIF	Secreted Signaling	PMID: 26175090	0.513644	0.388148	0.256113	0.111347
N1	En	Ptn	Sdc3	0.00169606	0	PTN	Secreted Signaling	PMID: 28356350; PMID: 25620911	0.279328	0.202255	NA	NA
M5	M9	Ptn	Sdc3	0.00166812	0	PTN	Secreted Signaling	PMID: 28356350; PMID: 25620911	0.255402	5.25e-06	NA	NA
Er	M4	Ptn	Sdc3	0.00161326	0	PTN	Secreted Signaling	PMID: 28356350; PMID: 25620911	0.616356	0.0708089	NA	NA
Er	O	Ptn	Sdc4	0.00159918	0	PTN	Secreted Signaling	PMID: 28356350; PMID: 25620911	0.616356	0.0708089	0.185451	0.950264
M5	M10	Ptn	Sdc3	0.00158079	0	PTN	Secreted Signaling	PMID: 28356350; PMID: 25620911	0.255402	5.25e-06	NA	NA
M10	A2	Pdgfb	Pdgfrb	0.00156389	0	PDGF	Secreted Signaling	PMID: 15207812	0.251016	0.440662	-0.188527	0.0917954
M5	M11	Ptn	Sdc3	0.00156082	0	PTN	Secreted Signaling	PMID: 28356350; PMID: 25620911	0.255402	5.25e-06	0.25726	0.183045
M11	M4	Ptn	Sdc3	0.00153286	0	PTN	Secreted Signaling	PMID: 28356350; PMID: 25620911	0.6866	0.0294877	NA	NA
M11	O	Ptn	Sdc4	0.00151947	0	PTN	Secreted Signaling	PMID: 28356350; PMID: 25620911	0.6866	0.0294877	0.185451	0.950264
N1	Ma	Ptn	Sdc3	0.0015059	0	PTN	Secreted Signaling	PMID: 28356350; PMID: 25620911	0.279328	0.202255	NA	NA
Er	En	Ptn	Sdc3	0.00149379	0	PTN	Secreted Signaling	PMID: 28356350; PMID: 25620911	0.616356	0.0708089	NA	NA
M11	En	Ptn	Sdc3	0.00141933	0	PTN	Secreted Signaling	PMID: 28356350; PMID: 25620911	0.6866	0.0294877	NA	NA
Er	Ma	Ptn	Sdc3	0.00132628	0	PTN	Secreted Signaling	PMID: 28356350; PMID: 25620911	0.616356	0.0708089	NA	NA
M10	A2	Gas6	Axl	0.00128517	0	GAS	Secreted Signaling	PMID: 27801848	0.426607	0.172952	NA	NA
M5	M4	Ptn	Sdc3	0.00128252	0	PTN	Secreted Signaling	PMID: 28356350; PMID: 25620911	0.255402	5.25e-06	NA	NA
M5	O	Ptn	Sdc4	0.00127132	0	PTN	Secreted Signaling	PMID: 28356350; PMID: 25620911	0.255402	5.25e-06	0.185451	0.950264
M11	Ma	Ptn	Sdc3	0.00126015	0.01	PTN	Secreted Signaling	PMID: 28356350; PMID: 25620911	0.6866	0.0294877	NA	NA
M5	En	Ptn	Sdc3	0.00118751	0	PTN	Secreted Signaling	PMID: 28356350; PMID: 25620911	0.255402	5.25e-06	NA	NA
N1	O	Jag2	Notch2	0.00107044	0	NOTCH	Cell-Cell Contact	PMID: 22353464	0.256108	0.0485629	0.108428	0.531804
M5	Ma	Ptn	Sdc3	0.00105431	0	PTN	Secreted Signaling	PMID: 28356350; PMID: 25620911	0.255402	5.25e-06	NA	NA
M9	A2	Pdgfa	Pdgfrb	0.00101289	0	PDGF	Secreted Signaling	PMID: 15207812	0.253861	0.0302678	-0.188527	0.0917954
Ma	A2	Ptn	Ptprz1	0.000994402	0	PTN	Secreted Signaling	PMID: 28356350; PMID: 25620911	0.399735	0.374554	NA	NA
M10	A2	Ptn	Sdc2	0.000819296	0	PTN	Secreted Signaling	PMID: 28356350; PMID: 25620911	0.321629	0.0340038	NA	NA
N1	T	Jag2	Notch1	0.000790521	0	NOTCH	Cell-Cell Contact	PMID: 22353464	0.256108	0.0485629	-0.153084	0.374469
M10	M7	Ptn	Ptprz1	0.000694281	0	PTN	Secreted Signaling	PMID: 28356350; PMID: 25620911	0.321629	0.0340038	-0.115486	0.108882
M10	N1	Ptn	Ptprz1	0.000668461	0	PTN	Secreted Signaling	PMID: 28356350; PMID: 25620911	0.321629	0.0340038	-0.108899	0.798162
M10	M9	Ptn	Sdc3	0.000552654	0	PTN	Secreted Signaling	PMID: 28356350; PMID: 25620911	0.321629	0.0340038	NA	NA
M8	O	Ptn	Sdc2	0.000543303	0	PTN	Secreted Signaling	PMID: 28356350; PMID: 25620911	0.30311	0.101284	-0.186163	0.0657573
M10	M10	Ptn	Sdc3	0.000523692	0	PTN	Secreted Signaling	PMID: 28356350; PMID: 25620911	0.321629	0.0340038	NA	NA
M10	M11	Ptn	Sdc3	0.000517069	0.01	PTN	Secreted Signaling	PMID: 28356350; PMID: 25620911	0.321629	0.0340038	0.25726	0.183045
N1	T	Jag2	Notch2	0.000446204	0	NOTCH	Cell-Cell Contact	PMID: 22353464	0.256108	0.0485629	NA	NA
M10	M4	Ptn	Sdc3	0.000424794	0	PTN	Secreted Signaling	PMID: 28356350; PMID: 25620911	0.321629	0.0340038	NA	NA
M10	O	Ptn	Sdc4	0.000421081	0	PTN	Secreted Signaling	PMID: 28356350; PMID: 25620911	0.321629	0.0340038	0.185451	0.950264
N1	O	Ptn	Sdc2	0.000414624	0	PTN	Secreted Signaling	PMID: 28356350; PMID: 25620911	0.279328	0.202255	-0.186163	0.0657573
Ma	A1	Ptn	Ptprz1	0.00041262	0	PTN	Secreted Signaling	PMID: 28356350; PMID: 25620911	0.399735	0.374554	0.221348	0.34367
M10	En	Ptn	Sdc3	0.0003933	0	PTN	Secreted Signaling	PMID: 28356350; PMID: 25620911	0.321629	0.0340038	NA	NA
Ma	A2	Ptn	Sdc4	0.000382251	0	PTN	Secreted Signaling	PMID: 28356350; PMID: 25620911	0.399735	0.374554	NA	NA
Er	O	Ptn	Sdc2	0.000365119	0	PTN	Secreted Signaling	PMID: 28356350; PMID: 25620911	0.616356	0.0708089	-0.186163	0.0657573
M10	Ma	Ptn	Sdc3	0.000349153	0.01	PTN	Secreted Signaling	PMID: 28356350; PMID: 25620911	0.321629	0.0340038	NA	NA
M11	O	Ptn	Sdc2	0.0003469	0	PTN	Secreted Signaling	PMID: 28356350; PMID: 25620911	0.6866	0.0294877	-0.186163	0.0657573
M5	O	Ptn	Sdc2	0.00029019	0	PTN	Secreted Signaling	PMID: 28356350; PMID: 25620911	0.255402	5.25e-06	-0.186163	0.0657573
Ma	A2	Ptn	Sdc2	0.000109646	0	PTN	Secreted Signaling	PMID: 28356350; PMID: 25620911	0.399735	0.374554	NA	NA
M10	O	Ptn	Sdc2	9.61e-05	0	PTN	Secreted Signaling	PMID: 28356350; PMID: 25620911	0.321629	0.0340038	-0.186163	0.0657573
Ma	M7	Ptn	Ptprz1	9.29e-05	0	PTN	Secreted Signaling	PMID: 28356350; PMID: 25620911	0.399735	0.374554	-0.115486	0.108882
Ma	N1	Ptn	Ptprz1	8.94e-05	0	PTN	Secreted Signaling	PMID: 28356350; PMID: 25620911	0.399735	0.374554	-0.108899	0.798162
Ma	M9	Ptn	Sdc3	7.39e-05	0	PTN	Secreted Signaling	PMID: 28356350; PMID: 25620911	0.399735	0.374554	NA	NA
Ma	M10	Ptn	Sdc3	7.01e-05	0	PTN	Secreted Signaling	PMID: 28356350; PMID: 25620911	0.399735	0.374554	NA	NA
Ma	M11	Ptn	Sdc3	6.92e-05	0	PTN	Secreted Signaling	PMID: 28356350; PMID: 25620911	0.399735	0.374554	0.25726	0.183045
Ma	M4	Ptn	Sdc3	5.68e-05	0	PTN	Secreted Signaling	PMID: 28356350; PMID: 25620911	0.399735	0.374554	NA	NA
Ma	O	Ptn	Sdc4	5.63e-05	0.01	PTN	Secreted Signaling	PMID: 28356350; PMID: 25620911	0.399735	0.374554	0.185451	0.950264
Ma	En	Ptn	Sdc3	5.26e-05	0	PTN	Secreted Signaling	PMID: 28356350; PMID: 25620911	0.399735	0.374554	NA	NA
Ma	Ma	Ptn	Sdc3	4.67e-05	0.01	PTN	Secreted Signaling	PMID: 28356350; PMID: 25620911	0.399735	0.374554	NA	NA
Ma	O	Ptn	Sdc2	1.28e-05	0	PTN	Secreted Signaling	PMID: 28356350; PMID: 25620911	0.399735	0.374554	-0.186163	0.0657573
