# Supplementary material for: Effects of SPI1-mediated transcriptome remodeling on Alzheimer’s disease-related phenotypes in mouse models of Aβ amyloidosis
Source: Nat Commun. 2024 May 11;15:3996. doi: 10.1038/s41467-024-48484-x (PMC11088624; doi:10.1038/s41467-024-48484-x)
Supplement: Supplementary file 19 — Supplementary Data16 [file 41467_2024_48484_MOESM19_ESM.xlsx]

## Sheet: Data 16
Data 16. Sequence of the primers used in the study
Target	Sequence
	Forward	Reverse
Spi1	5'-TTTCTCCGCACACCATGTCC-3'	5'-GCACCATGGGAGTATCGAGG-3'
Cd74	5'-AGTGCGACGAGAACGGTAAC-3'	5'-CGTTGGGGAACACACACCA-3'
Tyrobp	5'-GAGTGACACTTTCCCAAGATGC-3'	5'-CCTTGACCTCGGGAGACCA-3'
Tcirg1	5'-CACAGGGTCTGCTTACAACTG-3'	5'-CGTCTACCACGAAGCGTCTC-3'
Pard3	5'-GGAGATGGCCGCATGAAAGTT-3'	5'-CTCCAAGCGATGCACCTGTAT-3'
Hspa1b	5'-GAGATCGACTCTCTGTTCGAGG-3'	5'-GCCCGTTGAAGAAGTCCTG-3'
Ctss	5'-CCATTGGGATCTCTGGAAGAAAA-3'	5'- TCATGCCCACTTGGTAGGTAT-3'
Laptm5	5'-GATGCCGTACCTCAGGATGG-3'	5'-CTCCCGGTTCTTGACCACG-3'
C1qa	5'-AGAGGGGAGCCAGGAGC-3'	5'-CTTTCACGCCCTTCAGTCCT-3'
Fcer1g	5'-ATCTCAGCCGTGATCTTGTTCT-3'	5'-ACCATACAAAAACAGGACAGCAT-3'
Cyba	5'-TGCCAGTGTGATCTATCTGCT-3'	5'-TCGGCTTCTTTCGGACCTCT-3'
Trem2	5'-TGGGTCACCTCTAGCCTACC-3'	5'-CTCTGACCACAGGTGTTCCC-3'
Tgfbr1	5'-TCTGCATTGCACTTATGCTGA-3'	5'-AAAGGGCGATCTAGTGATGGA-3'
Tgfbr2	5'-CCGCTGCATATCGTCCTGTG-3'	5'-AGTGGATGGATGGTCCTATTACA-3'
Gapdh	5'-AGGTCGGTGTGAACGGATTTG-3'	5'-TGTAGACCATGTAGTTGAGGTCA-3'
