# Supplementary material for: Effects of SPI1-mediated transcriptome remodeling on Alzheimer’s disease-related phenotypes in mouse models of Aβ amyloidosis
Source: Nat Commun. 2024 May 11;15:3996. doi: 10.1038/s41467-024-48484-x (PMC11088624; doi:10.1038/s41467-024-48484-x)
Supplement: Supplementary file 21 — Soruce Data [file 41467_2024_48484_MOESM21_ESM.xlsx]

## Sheet: Fig. 1a
Insoluble Aβ40 in cortex (ng/mg)
WT	KD
8.3	20.67		Unpaired t test
6.76	23.37		P value	0.0002
12.67	11.35		P value summary	***
11.76	20.5		Significantly different (P < 0.05)?	Yes
9.79	27.05		One- or two-tailed P value?	Two-tailed
17.21	16.94		t, df	t=4.297, df=26
18.27	22.07
9.36	28.69
17.5	20.74
10.22	8.05
10.26	16.7
9.95	16.87
15.49	19.42
	27.24
	30.5

## Sheet: Fig. 1b
Insoluble Aβ42 in cortex (ng/mg)
WT	KD
218.64	319.48		Unpaired t test
186.04	372.33		P value	0.0003
266.96	232.55		P value summary	***
243.31	345.92		Significantly different (P < 0.05)?	Yes
139.86	380.42		One- or two-tailed P value?	Two-tailed
222.55	307.37		t, df	t=4.150, df=26
237.6	368.3
249.8	454.08
154	313.44
355.6	199.07
169.6	317.93
155.2	216.3
152.9	266.5
	302.6
	299.9

## Sheet: Fig. 1c
Insoluble Aβ40 in hippocampus (ng/mg)
WT	KD
2.48	9.13		Unpaired t test
0.98	8.92		P value	0.0042
5.27	3.72		P value summary	**
4.22	6.35		Significantly different (P < 0.05)?	Yes
4.2	8		One- or two-tailed P value?	Two-tailed
6.97	7.57		t, df	t=3.135, df=26
5.38	9.97
7.7	13.82
1.52	7.44
4.01	6.29
5.83	4.45
4.15	5.23
7.62	9.25
	20.97
	19.44

## Sheet: Fig. 1d
Insoluble Aβ42 in hippocampus (ng/mg)
WT	KD
96.46	225.39		Unpaired t test
40.6	242.67		P value	<0.0001
152.68	121.94		P value summary	****
128.27	178.4		Significantly different (P < 0.05)?	Yes
133.81	239.32		One- or two-tailed P value?	Two-tailed
108.4	216.26		t, df	t=4.817, df=26
84.4	245.3
140.6	294.9
37.2	189.55
73.7	181.41
99.6	132.57
68.2	81.8
175.9	139
	269.6
	223.2

## Sheet: Fig. 1f
Aβ plaque load (% of cortical area)
WT	KD
0.717	1.749		Unpaired t test
0.145	2.167		P value	0.0004
0.334	1.478		P value summary	***
1.737	1.674		Significantly different (P < 0.05)?	Yes
1.211	1.257		One- or two-tailed P value?	Two-tailed
1.413	1.781		t, df	t=4.019, df=26
1.552	1.272
1.634	2.44
1.116	1.188
1.543	2.777
0.928	2.443
0.757	2.226
1.147	2.135
	2.579
	1.204

## Sheet: Fig. 1g
Aβ plaque load (% of hippocampal area)
WT	KD
0.109	0.697		Unpaired t test
0.023	0.906		P value	0.0006
0.036	0.624		P value summary	***
0.789	0.708		Significantly different (P < 0.05)?	Yes
0.641	1.085		One- or two-tailed P value?	Two-tailed
0.296	0.609		t, df	t=3.891, df=26
0.102	0.845
0.691	1.133
0.161	0.46
0.261	0.704
0.043	0.406
0.112	0.863
0.354	0.278
	1.363
	0.145

## Sheet: Fig. 1h
Number of Aβ plaques cortical area (/mm2)
WT	KD
26.89	57.162		Unpaired t test
8.37	58.689		P value	0.0002
16.01	50.527		P value summary	***
49.08	57.59		Significantly different (P < 0.05)?	Yes
36.25	39.381		One- or two-tailed P value?	Two-tailed
47.85	52.323		t, df	t=4.303, df=26
44.14	40.742
49.43	67.672
36.18	40.098
45.82	72.07
28.37	64.386
28.24	61.102
35.91	54.421
	65.451
	35.574

## Sheet: Fig. 1i
Number of Aβ plaques hippocampal area (/mm2)
WT	KD
5.85	26.085		Unpaired t test
1.58	37.134		P value	<0.0001
3.32	25.335		P value summary	****
24.72	25.983		Significantly different (P < 0.05)?	Yes
22.91	30.956		One- or two-tailed P value?	Two-tailed
10.04	30.96		t, df	t=4.662, df=26
7.18	28.268
22.55	36.011
6.47	22.654
10.94	22.111
1.55	18.159
8.35	30.62
13.58	11.236
	40.615
	6.122

## Sheet: Fig. 1k
Fibrillar plaque load (% of cortical area)
WT	KD
0.801	1.143		Unpaired t test
0.593	1.585		P value	0.0003
0.418	1.046		P value summary	***
1.293	0.827		Significantly different (P < 0.05)?	Yes
0.901	1.583		One- or two-tailed P value?	Two-tailed
0.608	1.37		t, df	t=4.149, df=26
0.79	1.277
1.293	1.115
0.566	0.667
0.968	1.9
0.916	1.165
0.896	1.427
0.942	1.57
	1.566
	1.432

## Sheet: Fig. 1l
Fibrillar plaque load (% of hippcampal area)
WT	KD
0.134	0.289		Unpaired t test
0.141	0.545		P value	0.0366
0.006	0.371		P value summary	*
0.329	0.643		Significantly different (P < 0.05)?	Yes
0.398	0.086		One- or two-tailed P value?	Two-tailed
0.245	0.648		t, df	t=2.204, df=26
0.044	0.843
0.337	0.137
0.241	0.116
0.361	0.264
0.563	0.569
0.184	0.73
0.167	0.307
	0.333
	0.287

[truncated: 58 more sheets: Fig. 1m, Fig. 1n, Fig. 2b, Fig. 2d, Fig. 3a, Fig. 3b, Fig. 3c, Fig. 3d, Fig. 3f, Fig. 3g, Fig. 3h, Fig. 3i, Fig. 3k, Fig. 3l, Fig. 3m, Fig. 3n, Fig. 4b, Fig. 4d, Fig. 5d, Fig. 5h …]
